# Supplementary material for: Sperm DNA methylation patterns at discrete CpGs and genes involved in embryonic development are related to bull fertility
Source: BMC Genomics. 2022 May 18;23:379. doi: 10.1186/s12864-022-08614-5 (PMC9118845; doi:10.1186/s12864-022-08614-5)
Supplement: Supplementary file 2 — Additional file 2. [file 12864_2022_8614_MOESM2_ESM.xls]

## Sheet: DMCs
Additional file 2: Table S1. All differently methylated cytosines (DMCs) and differently methylated regions (DMRs) with DNA methylation differences > 25% and adjusted p-value < 0.05.
(Fertility-related DMCs, with genomic coordinates (columns A-C), coverage per sample (column names containing "Cov_"), DNA methylation rate (column names containing "PctMeth_"), results of the methylKit analysis (columns AR-AT), annotation relative to gene features (columns AU-BC), repeats (columns BD-BO) and CpG islands, shores and shelves (columns BQ-BU). NA: DNA methylation not assessed for Cp…
Chromosome	Start	End	Cov_L1	PctMeth_L1	Cov_L2	PctMeth_L2	Cov_L3	PctMeth_L3	Cov_L4	PctMeth_L4	Cov_L5	PctMeth_L5	Cov_L6	PctMeth_L6	Cov_L7	PctMeth_L7	Cov_L8	PctMeth_L8	Cov_L9	PctMeth_L9	Cov_L10	PctMeth_L10	Cov_H1	PctMeth_H1	Cov_H2	PctMeth_H2	Cov_H3	PctMeth_H3	Cov_H4	PctMeth_H4	Cov_H5	PctMeth_H5	Cov_H6	PctMeth_H6	Cov_H7	PctMeth_H7	Cov_H8	PctMeth_H8	Cov_H9	PctMeth_H9	Cov_H10	PctMeth_H10	qvalue	Methyl diff	Methylation state in Low	Gene ID	Distance from target	Gene feature	Gene description
1	526550	526551	NA	NA	16	0.5625	NA	NA	NA	NA	NA	NA	10	0.6	18	0.611111	16	0.3125	NA	NA	17	0.529412	24	0.916667	18	0.777778	19	0.736842	14	0.857143	11	0.636364	NA	NA	NA	NA	NA	NA	NA	NA	NA	NA	0.0128883	-28.2845	hypometh			intergenic
1	1105498	1105499	17	0	NA	NA	11	0.181818	NA	NA	NA	NA	11	0.454545	15	0.466667	11	0.818182	11	0	20	0.4	21	0.428571	28	0.357143	24	0.708333	18	0	NA	NA	24	1	22	1	NA	NA	13	0.923077	16	1	2.73699e-05	-33.9734	hypometh	ENSBTAG00000011528	0	utr3	small integral membrane protein 11A [Source:NCBI gene (formerly Entrezgene);Acc:615202]
1	1580714	1580715	16	0.4375	11	0.454545	11	0.545455	12	0.333333	11	0.454545	13	0.615385	15	0.2	16	0.5	21	0.380952	22	0.454545	32	0.96875	20	0.15	30	0.9	NA	NA	13	0.461538	19	0.631579	NA	NA	13	0.538462	13	0.769231	NA	NA	0.00224305	-25.3282	hypometh			intergenic
1	2290988	2290989	26	0	22	0.272727	17	0.117647	17	0	11	0	13	0.307692	21	0.238095	42	0	14	0.285714	13	0.923077	17	1	NA	NA	20	1	18	0.277778	NA	NA	13	0.384615	16	0.25	18	0.722222	17	0.0588235	18	0	8.08461e-07	-30.6085	hypometh	ENSBTAG00000019404	0	intron	interleukin 10 receptor subunit beta [Source:VGNC Symbol;Acc:VGNC:56219]
1	6016941	6016942	37	0.540541	18	0.222222	33	0.454545	39	0.512821	NA	NA	19	0.684211	26	0.692308	11	0.0909091	23	0.565217	17	0.764706	26	0.923077	26	0.961538	50	0.82	18	0.722222	18	0.555556	20	0.8	21	0.857143	20	0.7	31	0.741935	24	0.833333	4.65239e-08	-27.8486	hypometh			intergenic
1	6096673	6096674	25	0	NA	NA	17	0.176471	12	1	NA	NA	13	0.307692	20	0.35	25	0.32	16	0	15	0	16	0.4375	17	0.647059	22	0.909091	15	0	NA	NA	25	0.76	17	0.470588	18	0	10	0.7	16	0.6875	4.14075e-05	-29.4289	hypometh			intergenic
1	6096745	6096746	25	0	NA	NA	17	0.176471	12	1	NA	NA	13	0.307692	20	0.35	25	0.32	16	0	15	0	16	0.4375	17	0.647059	22	0.954545	15	0	NA	NA	25	0.88	17	0.529412	18	0	10	0.7	16	0.6875	2.60453e-06	-32.634	hypometh			intergenic
1	48915152	48915153	17	1	10	0.8	NA	NA	17	0.529412	12	0.833333	NA	NA	16	1	26	0.961538	10	0.7	16	0.625	40	0.925	NA	NA	NA	NA	10	0	16	0.375	10	0	13	0	10	0.5	11	0.272727	NA	NA	2.30055e-06	35.8944	hypermeth			intergenic
1	55778162	55778163	33	1	NA	NA	15	0.533333	15	0.933333	13	0.615385	19	1	31	0.83871	23	1	16	1	15	1	15	0.533333	37	1	22	0	21	0.47619	18	0.5	18	0.444444	12	0.666667	10	0	14	1	15	0.4	1.78094e-11	35.0549	hypermeth			intergenic
1	63235427	63235428	21	0.571429	16	0.1875	11	0.181818	15	0.533333	NA	NA	10	0.5	19	0.0526316	15	0.533333	NA	NA	12	0.166667	15	0.6	16	0.625	12	0.333333	NA	NA	17	0.764706	NA	NA	10	0.8	10	0.2	14	0.857143	NA	NA	0.00865315	-27.2483	hypometh			intergenic
1	69283693	69283694	16	0.375	NA	NA	15	0	10	0	NA	NA	11	0	11	0	15	0	10	0	NA	NA	14	0.714286	10	0	15	0.6	10	0.4	NA	NA	19	0.684211	12	0	14	0.785714	11	0	NA	NA	2.69174e-07	-37.9437	hypometh	ENSBTAG00000013755	0	intron	integrin subunit beta 5 [Source:VGNC Symbol;Acc:VGNC:30330]
1	70609972	70609973	34	1	NA	NA	NA	NA	13	0	NA	NA	15	0	28	0.678571	36	0.527778	10	0.3	21	0.380952	28	1	25	0.56	30	0.6	24	0.875	14	1	32	0.9375	15	1	NA	NA	14	0.5	18	0.944444	1.3011e-06	-29.1338	hypometh	ENSBTAG00000021364	0	intron	tyrosine kinase non receptor 2 [Source:VGNC Symbol;Acc:VGNC:36183]
1	93085181	93085182	26	0.730769	NA	NA	14	0.714286	NA	NA	16	0.375	NA	NA	11	0.545455	12	0.75	10	0.3	22	0.454545	24	0.875	16	0.8125	17	0.823529	10	1	NA	NA	23	0.695652	NA	NA	14	0.857143	18	0.888889	NA	NA	0.00103547	-26.8498	hypometh			intergenic
1	96351880	96351881	35	0.542857	19	0	14	0.571429	21	0	17	0	16	0	33	0.515152	50	0.6	10	0	21	0.714286	31	0	37	0	47	0	29	0	10	0	34	0	20	0.5	13	0	21	0	21	0	8.30094e-20	33.9096	hypermeth			intergenic
1	111746502	111746503	28	0.357143	32	0	21	0	17	0.529412	15	0	13	0	27	0	23	0.173913	18	0	22	0	32	0	39	0	30	0	25	1	13	0.461538	30	1	27	0.444444	NA	NA	14	0.714286	17	1	9.18375e-13	-33.4047	hypometh	ENSBTAG00000013013	0	intron	guanine monophosphate synthase [Source:VGNC Symbol;Acc:VGNC:29443]
1	128503005	128503006	25	0	27	0.481481	24	0.541667	25	0.04	16	0.0625	15	0.2	38	0.421053	36	0.555556	18	0	33	0	50	0.94	47	0.531915	43	0.627907	20	0.95	31	0.451613	17	0.882353	34	0.529412	36	0.972222	21	1	17	0	1.19583e-22	-43.8667	hypometh	ENSBTAG00000008714	0	intron	calsyntenin 2 [Source:VGNC Symbol;Acc:VGNC:27467]
1	134453705	134453706	25	0.48	29	0	12	0.5	15	0.733333	18	0.444444	11	0.727273	19	0	23	0.521739	NA	NA	NA	NA	21	0.619048	18	0	42	0.833333	15	0	18	0.833333	26	0	30	0.966667	20	0.6	21	1	21	0.952381	0.00032857	-25	hypometh	ENSBTAG00000015377	0	intron	EPH receptor B1 [Source:VGNC Symbol;Acc:VGNC:50173]
1	140266053	140266054	36	0.416667	24	0	31	0.419355	17	0.352941	22	0.772727	14	1	49	0	30	0.933333	34	0.617647	33	1	37	1	54	0.481481	55	0.981818	35	0.571429	32	0.9375	26	0.423077	26	0.384615	27	0.962963	23	1	22	0.954545	8.7156e-09	-25.8682	hypometh	ENSBTAG00000004754	0	intron	DS cell adhesion molecule [Source:VGNC Symbol;Acc:VGNC:28215]
1	142094806	142094807	20	0	16	0	11	0.818182	NA	NA	11	0.545455	14	0.928571	14	1	26	1	11	0.454545	22	0.954545	37	1	36	1	37	1	23	1	14	1	NA	NA	11	1	11	1	16	0.375	14	1	1.88239e-10	-30.1473	hypometh	ENSBTAG00000021253	0	intron	PR/SET domain 15 [Source:VGNC Symbol;Acc:VGNC:33293]
1	142155386	142155387	12	0	10	0	16	1	10	1	NA	NA	NA	NA	12	1	NA	NA	NA	NA	NA	NA	14	1	NA	NA	16	0.875	13	1	NA	NA	16	1	12	1	NA	NA	NA	NA	NA	NA	4.29601e-05	-33.8498	hypometh	ENSBTAG00000021259	0	intron	C2 calcium dependent domain containing 2 [Source:VGNC Symbol;Acc:VGNC:26631]
1	142803112	142803113	40	0.975	23	1	23	0.217391	17	0.235294	21	0.952381	12	0.666667	33	0.545455	26	0.269231	21	0.380952	32	1	44	0.431818	42	0	50	0.48	30	0.4	20	0.4	33	0.424242	23	0.521739	20	0	23	0.521739	20	0	8.22469e-12	33.0143	hypermeth			intergenic
1	143227158	143227159	NA	NA	NA	NA	NA	NA	15	1	10	1	11	1	10	0	16	1	13	1	19	0.947368	23	0.869565	18	0	23	0.956522	20	0	NA	NA	11	0	25	0	NA	NA	NA	NA	NA	NA	3.74131e-13	53.2979	hypermeth	ENSBTAG00000000160	0	intron	cystathionine beta-synthase [Source:NCBI gene (formerly Entrezgene);Acc:514525]
1	144619097	144619098	15	0.466667	17	0.529412	16	0.375	18	0.333333	NA	NA	14	0.714286	23	0.565217	23	0.913043	16	0.125	28	0.321429	20	1	30	0.633333	30	0.7	10	1	NA	NA	NA	NA	12	0.833333	11	0.363636	11	1	10	0.6	0.000417045	-26.5496	hypometh	ENSBTAG00000018607	0	tss	thrombospondin type laminin G domain and EAR repeats [Source:VGNC Symbol;Acc:VGNC:36444]
1	144619100	144619101	15	0.6	17	0.411765	16	0.375	18	0.333333	NA	NA	14	0.714286	23	0.695652	23	0.956522	16	0.1875	28	0.357143	20	1	30	0.666667	30	0.733333	10	1	NA	NA	NA	NA	12	0.833333	11	0.454545	11	1	10	0.6	0.000803208	-25.259	hypometh	ENSBTAG00000018607	0	tss	thrombospondin type laminin G domain and EAR repeats [Source:VGNC Symbol;Acc:VGNC:36444]
1	144619143	144619144	15	0.466667	17	0.470588	16	0.375	18	0.333333	NA	NA	14	0.714286	23	0.434783	23	0.869565	16	0.1875	28	0.357143	20	1	30	0.6	30	0.733333	10	1	NA	NA	NA	NA	12	0.75	11	0.363636	11	1	10	0.6	0.00021225	-27.568	hypometh	ENSBTAG00000018607	0	tss	thrombospondin type laminin G domain and EAR repeats [Source:VGNC Symbol;Acc:VGNC:36444]
1	144619154	144619155	15	0.533333	17	0.411765	16	0.375	18	0.333333	NA	NA	14	0.642857	23	0.304348	23	0.782609	16	0.125	28	0.321429	20	1	30	0.6	30	0.733333	10	0.9	NA	NA	NA	NA	12	0.833333	11	0.363636	11	1	10	0.7	2.0058e-06	-33.0202	hypometh	ENSBTAG00000018607	0	tss	thrombospondin type laminin G domain and EAR repeats [Source:VGNC Symbol;Acc:VGNC:36444]
1	144674991	144674992	26	0	24	0	17	1	18	1	15	0.866667	18	1	29	0.965517	23	0.782609	NA	NA	18	0.944444	28	1	33	0.939394	44	1	17	0.882353	28	1	25	1	24	1	11	1	14	1	21	1	1.08282e-16	-29.7503	hypometh	ENSBTAG00000048090	0	intron	ubiquitin conjugating enzyme E2 G2 [Source:VGNC Symbol;Acc:VGNC:36582]
1	144777844	144777845	33	0	28	0.0357143	23	1	19	1	12	0.416667	33	1	30	1	27	0.925926	20	1	19	1	28	1	34	1	34	1	17	1	21	1	25	1	25	1	19	1	26	1	23	1	6.57516e-22	-28.2787	hypometh	ENSBTAG00000017060	0	intron	integrin subunit beta 2 [Source:VGNC Symbol;Acc:VGNC:30327]
1	145197372	145197373	13	0	12	0	17	0.647059	11	0	NA	NA	12	0.5	21	0.904762	14	0	11	0.636364	17	0.529412	16	0.4375	18	0.666667	31	0.419355	13	1	19	1	24	1	13	0.230769	NA	NA	NA	NA	16	1	5.99494e-05	-30.7083	hypometh	ENSBTAG00000050478	0	intron
1	145850779	145850780	38	0	39	0	18	1	16	1	29	0.482759	26	0.461538	50	0.32	47	1	37	1	35	0.942857	52	1	48	0.979167	74	0.972973	30	0.966667	25	1	36	1	44	0.977273	32	0.96875	15	1	25	1	1.76563e-43	-40.8133	hypometh	ENSBTAG00000020404	0	intron	formimidoyltransferase cyclodeaminase [Source:VGNC Symbol;Acc:VGNC:29137]
1	145874103	145874104	16	0	15	0	20	0.55	NA	NA	NA	NA	13	0	26	0.5	20	0.6	25	0.48	NA	NA	26	0.769231	24	1	29	0.0689655	18	1	13	0.461538	31	0.967742	15	1	17	1	NA	NA	NA	NA	3.27737e-10	-40.745	hypometh	ENSBTAG00000020409	0	intron	spermatogenesis and centriole associated 1 like [Source:VGNC Symbol;Acc:VGNC:35193]
1	146991310	146991311	40	1	51	1	19	0.421053	23	1	20	1	20	0.9	42	1	39	1	18	1	31	0.967742	44	1	72	0.444444	53	0.490566	19	0.315789	24	0.958333	20	1	32	0.5	38	0.447368	21	0.952381	28	0.571429	5.06693e-23	32.7015	hypermeth	ENSBTAG00000004742	0	intron	RUNX family transcription factor 1 [Source:VGNC Symbol;Acc:VGNC:49959]
1	144280055	144280056	28	0	20	0	15	0.933333	14	1	17	0.411765	14	0.928571	12	1	16	0.8125	22	1	10	0.9	10	0.9	38	0.947368	40	0.95	16	0.875	14	1	24	0.791667	23	0.956522	NA	NA	11	1	14	0.928571	5.0184e-10	-30.7268	hypometh	ENSBTAG00000023393	-4781	gene upstream	autoimmune regulator [Source:VGNC Symbol;Acc:VGNC:53512]
1	148698567	148698568	28	0.928571	26	1	18	1	NA	NA	10	1	NA	NA	22	0.545455	25	1	11	1	16	1	27	0.62963	22	0	37	1	12	0	11	1	23	0	12	0.5	NA	NA	NA	NA	15	0	5.92614e-18	47.6536	hypermeth			intergenic
1	148833405	148833406	19	1	17	1	18	0.944444	20	0.95	NA	NA	NA	NA	15	0.733333	13	1	12	1	NA	NA	15	0.933333	15	0.533333	22	0.954545	27	0.481481	NA	NA	21	0	12	1	NA	NA	NA	NA	14	0.428571	4.10371e-09	36.0067	hypermeth			intergenic
1	148846308	148846309	18	1	10	1	14	1	10	1	11	1	10	1	16	0.1875	10	0.9	13	1	15	1	36	0.222222	24	0.208333	15	1	14	0.214286	NA	NA	20	0	NA	NA	13	1	11	1	23	0.0434783	8.55853e-18	53.0789	hypermeth			intergenic
1	149231593	149231594	29	1	19	1	22	1	17	1	10	1	NA	NA	11	0.909091	28	1	11	0.909091	NA	NA	23	1	29	0.551724	33	0.939394	31	0.451613	18	0.944444	32	0.5625	18	0.388889	NA	NA	13	1	19	0.947368	1.80241e-10	25.9543	hypermeth			intergenic
1	149232334	149232335	50	1	39	1	31	0.0322581	16	0.5	26	1	22	0.954545	63	1	46	0.521739	15	0	49	0.469388	63	0.539683	53	0.490566	77	0	39	0.487179	19	1	37	0.648649	31	0.935484	46	0	26	1	40	0.525	3.46834e-10	25.4889	hypermeth			intergenic
1	150651107	150651108	NA	NA	12	0.166667	17	0.294118	13	0.538462	NA	NA	14	0.642857	11	0.272727	27	0	12	0.333333	19	0.526316	26	0.846154	27	0.407407	26	0.846154	NA	NA	18	0.833333	NA	NA	25	0.48	12	0.0833333	NA	NA	13	0.615385	0.00017447	-29.9048	hypometh			intergenic
1	150651128	150651129	14	0.214286	29	0.482759	37	0.324324	23	0.73913	15	0.533333	28	0.75	45	0.2	54	0.166667	27	0.148148	51	0.352941	52	0.826923	58	0.465517	61	0.885246	19	0.684211	32	0.8125	19	0.210526	45	0.511111	25	0.24	15	0.8	23	0.608696	2.75054e-10	-28.0066	hypometh			intergenic
1	150651163	150651164	14	0.285714	29	0.551724	37	0.378378	23	0.695652	15	0.466667	28	0.821429	45	0.266667	54	0.12963	27	0.185185	51	0.411765	52	0.826923	58	0.482759	61	0.934426	19	0.631579	32	0.8125	19	0.210526	45	0.555556	25	0.36	15	0.8	23	0.695652	3.86119e-10	-27.776	hypometh			intergenic
1	150651203	150651204	NA	NA	14	0.5	20	0.7	11	0.909091	NA	NA	15	0.866667	34	0.176471	16	0.625	NA	NA	32	0.40625	22	0.909091	18	0.555556	36	0.916667	10	0.8	14	0.857143	11	0.363636	21	0.714286	NA	NA	NA	NA	NA	NA	0.00124367	-25.8643	hypometh			intergenic
1	150913074	150913075	27	1	19	0.736842	23	0.347826	NA	NA	NA	NA	17	0.764706	NA	NA	18	0.777778	NA	NA	15	0.866667	20	0.75	29	0	25	0.48	18	0.277778	11	1	29	0	15	0.933333	12	0.833333	13	1	14	0.857143	0.00146219	25.3276	hypermeth			intergenic
1	151090662	151090663	20	0.95	11	0.909091	18	0.611111	NA	NA	NA	NA	16	1	19	0.894737	23	0.869565	NA	NA	NA	NA	16	0.6875	28	0.714286	12	0	NA	NA	19	0.684211	10	0	18	0.777778	NA	NA	NA	NA	14	0.714286	0.000225874	28.7962	hypermeth			intergenic
1	151093979	151093980	30	1	24	0.958333	17	0.529412	NA	NA	NA	NA	10	1	19	0.473684	28	0.964286	13	0.692308	16	0.5625	23	0.434783	22	0.363636	32	0	25	0.48	19	0.789474	27	0	14	0.571429	13	0.615385	12	1	12	0.75	3.5994e-11	39.0487	hypermeth			intergenic
1	151330414	151330415	15	0	10	0	14	0.857143	NA	NA	NA	NA	17	0.529412	16	0	10	0	NA	NA	22	0.954545	23	0.869565	42	0.97619	44	0.977273	12	0	16	0.6875	22	0.727273	NA	NA	NA	NA	16	1	16	0.5625	6.85227e-10	-41.2908	hypometh			intergenic
1	152351442	152351443	17	0.882353	NA	NA	12	0.416667	NA	NA	NA	NA	10	0.7	13	0.384615	21	0.428571	14	0.0714286	10	0.5	29	0.758621	31	0.870968	27	0.703704	NA	NA	NA	NA	19	0.526316	11	0.727273	13	0.923077	NA	NA	NA	NA	0.00423922	-26.931	hypometh	ENSBTAG00000023377	0	intron	SH3 domain binding protein 5 [Source:VGNC Symbol;Acc:VGNC:34568]
1	152938301	152938302	NA	NA	NA	NA	11	1	13	1	12	0.916667	13	1	28	0.928571	18	0	22	0.454545	NA	NA	15	1	28	1	42	0.952381	NA	NA	14	1	37	1	18	1	NA	NA	NA	NA	11	1	9.6243e-10	-26.993	hypometh			intergenic
1	153015850	153015851	17	0	10	0.2	13	0.0769231	NA	NA	NA	NA	12	0	14	0.428571	21	0.238095	NA	NA	NA	NA	13	0.461538	22	0.590909	19	0.421053	NA	NA	NA	NA	16	0.75	11	0.363636	NA	NA	NA	NA	NA	NA	7.45728e-05	-36.9945	hypometh			intergenic
1	153015858	153015859	17	0	10	0	13	0	NA	NA	NA	NA	12	0	14	0.357143	21	0.238095	NA	NA	NA	NA	13	0.461538	22	0.5	19	0.421053	NA	NA	NA	NA	16	0.6875	11	0.363636	NA	NA	NA	NA	NA	NA	1.33799e-05	-37.8885	hypometh			intergenic
1	153015865	153015866	17	0	10	0.2	13	0	NA	NA	NA	NA	12	0.0833333	14	0.357143	21	0.428571	NA	NA	NA	NA	13	0.461538	22	0.454545	19	0.473684	NA	NA	NA	NA	16	0.75	11	0.272727	NA	NA	NA	NA	NA	NA	0.00524286	-29.8425	hypometh			intergenic
1	153015901	153015902	17	0	10	0	13	0	NA	NA	NA	NA	12	0	13	0.307692	21	0.238095	NA	NA	NA	NA	13	0.538462	22	0.545455	19	0.315789	NA	NA	NA	NA	16	0.625	11	0.363636	NA	NA	NA	NA	NA	NA	1.17081e-05	-37.683	hypometh			intergenic
1	153015925	153015926	17	0	10	0.1	13	0	NA	NA	NA	NA	12	0	14	0.285714	21	0.333333	NA	NA	NA	NA	13	0.461538	22	0.5	19	0.578947	NA	NA	NA	NA	16	0.625	11	0.454545	NA	NA	NA	NA	NA	NA	1.091e-05	-39.2933	hypometh			intergenic
1	153015934	153015935	17	0	10	0.1	13	0.153846	NA	NA	NA	NA	11	0.0909091	13	0.307692	21	0.238095	NA	NA	NA	NA	12	0.416667	22	0.454545	19	0.421053	NA	NA	NA	NA	16	0.6875	11	0.363636	NA	NA	NA	NA	NA	NA	0.00104769	-32.2059	hypometh			intergenic
1	153015966	153015967	17	0.117647	10	0.1	13	0	NA	NA	NA	NA	12	0.0833333	14	0.357143	21	0.238095	NA	NA	NA	NA	13	0.461538	22	0.5	19	0.263158	NA	NA	NA	NA	16	0.5625	11	0.363636	NA	NA	NA	NA	NA	NA	0.0110438	-27.1179	hypometh			intergenic
1	153015980	153015981	17	0	10	0.1	13	0.153846	NA	NA	NA	NA	12	0.0833333	14	0.5	21	0.285714	NA	NA	NA	NA	13	0.461538	22	0.545455	19	0.473684	NA	NA	NA	NA	16	0.6875	11	0.454545	NA	NA	NA	NA	NA	NA	0.000866796	-33.5462	hypometh			intergenic
1	153016014	153016015	17	0	10	0	13	0	NA	NA	NA	NA	12	0.0833333	14	0.357143	21	0.238095	NA	NA	NA	NA	13	0.461538	21	0.47619	19	0.421053	NA	NA	NA	NA	16	0.6875	11	0.363636	NA	NA	NA	NA	NA	NA	5.96982e-05	-36.1063	hypometh			intergenic
1	148513978	148513979	22	1	18	0.888889	16	0.625	NA	NA	NA	NA	15	0.933333	20	0.65	18	1	17	0.529412	10	0.5	25	0.68	26	0	27	1	17	0.588235	16	0	30	0	19	0	10	1	NA	NA	11	0.818182	2.64292e-09	38.345	hypermeth	ENSBTAG00000014306	-2618	gene upstream	DOP1 leucine zipper like protein B [Source:VGNC Symbol;Acc:VGNC:28173]
1	3121743	3121744	14	0	11	0	14	0	NA	NA	NA	NA	NA	NA	16	0	12	0	16	0.4375	17	0	16	0.625	18	0	32	0.375	13	0.769231	15	0	24	0.416667	23	0.434783	13	0.769231	12	0	16	0	1.79255e-05	-27.0659	hypometh	ENSBTAG00000012412	0	intron	URB1 ribosome biogenesis homolog [Source:VGNC Symbol;Acc:VGNC:53611]
1	3130498	3130499	17	0.529412	11	0	NA	NA	11	0	13	0.461538	NA	NA	14	0.285714	23	0	NA	NA	NA	NA	15	0.733333	16	0.125	23	0.956522	19	0.315789	NA	NA	16	0.6875	16	0.5625	NA	NA	NA	NA	NA	NA	3.97994e-05	-36.7469	hypometh	ENSBTAG00000012412	0	intron	URB1 ribosome biogenesis homolog [Source:VGNC Symbol;Acc:VGNC:53611]
1	3178373	3178374	21	1	12	0.333333	10	0.7	NA	NA	NA	NA	15	0.266667	NA	NA	13	1	NA	NA	NA	NA	NA	NA	10	0.2	17	0.588235	12	0.5	12	0.25	23	0.217391	11	0.363636	NA	NA	NA	NA	NA	NA	0.00345658	33.72	hypermeth	ENSBTAG00000012412	0	exon	URB1 ribosome biogenesis homolog [Source:VGNC Symbol;Acc:VGNC:53611]
1	3178376	3178377	19	1	12	0.583333	10	0.6	NA	NA	NA	NA	15	0.266667	NA	NA	13	1	NA	NA	NA	NA	NA	NA	10	0.3	17	0.588235	12	0.583333	12	0.333333	23	0.217391	11	0.363636	NA	NA	NA	NA	NA	NA	0.00737133	32.191	hypermeth	ENSBTAG00000012412	0	exon	URB1 ribosome biogenesis homolog [Source:VGNC Symbol;Acc:VGNC:53611]
1	3178387	3178388	21	1	12	0.833333	10	0.9	NA	NA	NA	NA	15	0.8	NA	NA	13	1	NA	NA	NA	NA	NA	NA	10	0.5	17	0.764706	12	0.75	12	0.666667	23	0.608696	11	0.636364	NA	NA	NA	NA	NA	NA	0.00855699	25.6669	hypermeth	ENSBTAG00000012412	0	exon	URB1 ribosome biogenesis homolog [Source:VGNC Symbol;Acc:VGNC:53611]
1	3178395	3178396	20	0.9	12	0.333333	10	0.5	NA	NA	NA	NA	15	0.266667	NA	NA	13	0.692308	NA	NA	NA	NA	NA	NA	10	0.4	17	0.352941	12	0.333333	12	0.25	23	0.26087	11	0.181818	NA	NA	NA	NA	NA	NA	0.0381628	27.7311	hypermeth	ENSBTAG00000012412	0	exon	URB1 ribosome biogenesis homolog [Source:VGNC Symbol;Acc:VGNC:53611]
1	3178454	3178455	21	1	12	0.5	10	0.5	NA	NA	NA	NA	15	0.666667	NA	NA	11	1	NA	NA	NA	NA	NA	NA	10	0.3	16	0.6875	NA	NA	11	0.363636	22	0.5	11	0.363636	NA	NA	NA	NA	NA	NA	0.025662	29.6687	hypermeth	ENSBTAG00000012412	0	intron	URB1 ribosome biogenesis homolog [Source:VGNC Symbol;Acc:VGNC:53611]
1	4140813	4140814	27	0.555556	24	1	15	0.4	17	0	17	0	15	1	13	1	NA	NA	13	0.538462	17	0	20	0.5	25	1	33	0.969697	28	0.964286	16	0.5	26	1	21	0.952381	11	0.545455	14	0.357143	13	0	5.29949e-05	-26.1787	hypometh	ENSBTAG00000051337	0	intron
1	4345208	4345209	NA	NA	13	0.615385	NA	NA	15	0	NA	NA	NA	NA	22	0	21	0.714286	10	0	13	0.615385	21	0.809524	31	0.548387	NA	NA	10	0	12	1	NA	NA	22	1	NA	NA	NA	NA	NA	NA	3.78512e-05	-37.8546	hypometh	ENSBTAG00000017839	0	intron	TIAM Rac1 associated GEF 1 [Source:VGNC Symbol;Acc:VGNC:56334]
1	141694064	141694065	42	1	37	0.945946	24	0.583333	21	0.333333	NA	NA	11	0	26	1	45	1	15	1	19	1	56	0.964286	25	0.04	19	0	17	0	NA	NA	25	0	NA	NA	30	0.633333	NA	NA	12	0	1.79764e-18	44.3659	hypermeth	ENSBTAG00000030913	0	intron	MX dynamin like GTPase 1 [Source:VGNC Symbol;Acc:VGNC:31770]
1	142861195	142861196	17	0.941176	11	1	12	1	NA	NA	NA	NA	10	1	NA	NA	10	0.5	NA	NA	NA	NA	10	0.3	15	0.466667	15	1	NA	NA	NA	NA	26	0.384615	10	0.5	NA	NA	NA	NA	NA	NA	0.000232485	37.3684	hypermeth	ENSBTAG00000021286	0	exon	solute carrier family 37 member 1 [Source:VGNC Symbol;Acc:VGNC:34842]
1	143582748	143582749	20	0	NA	NA	17	0.941176	NA	NA	10	0.3	NA	NA	10	0.8	20	0.25	11	1	NA	NA	NA	NA	12	0.333333	13	1	16	0.9375	10	0.5	27	1	16	0.375	NA	NA	NA	NA	12	1	0.00482102	-28.4949	hypometh	ENSBTAG00000052654	0	intron
1	143984944	143984945	23	0.0869565	14	0	10	0.4	10	1	NA	NA	21	0.952381	15	1	19	1	13	1	NA	NA	12	1	21	1	25	1	16	1	NA	NA	34	1	17	0.411765	NA	NA	12	1	12	1	3.16811e-06	-26.8886	hypometh	ENSBTAG00000020456	0	utr5	1-acylglycerol-3-phosphate O-acyltransferase 3 [Source:VGNC Symbol;Acc:VGNC:25736]
1	143988176	143988177	NA	NA	12	1	NA	NA	11	0.909091	12	1	11	0.727273	18	1	15	0.666667	NA	NA	13	0.538462	23	0	28	0.535714	15	0.466667	10	0.4	12	0.916667	NA	NA	NA	NA	NA	NA	NA	NA	NA	NA	1.47763e-06	41.6502	hypermeth	ENSBTAG00000020456	0	utr5	1-acylglycerol-3-phosphate O-acyltransferase 3 [Source:VGNC Symbol;Acc:VGNC:25736]
1	144009484	144009485	23	0	NA	NA	21	0.571429	13	0.846154	NA	NA	NA	NA	31	0.451613	22	0.909091	11	0.272727	10	0.4	22	0.954545	17	1	21	1	15	0.6	10	0.5	16	0.5	16	0.625	NA	NA	NA	NA	14	0.642857	0.000708178	-27.4809	hypometh	ENSBTAG00000020456	0	intron	1-acylglycerol-3-phosphate O-acyltransferase 3 [Source:VGNC Symbol;Acc:VGNC:25736]
1	145017286	145017287	24	0	13	0	10	1	NA	NA	NA	NA	NA	NA	16	1	15	0.466667	NA	NA	NA	NA	13	1	22	0.818182	34	1	19	1	11	1	18	1	12	1	NA	NA	NA	NA	NA	NA	9.98105e-17	-54.5915	hypometh	ENSBTAG00000017486	0	intron	adenosine deaminase RNA specific B1 [Source:VGNC Symbol;Acc:VGNC:25636]
1	145618745	145618746	32	0.9375	42	1	20	0.5	18	1	19	0.947368	19	1	25	1	21	0.285714	28	0.964286	32	0	34	0.470588	57	0.45614	48	0.541667	20	0.55	27	0.407407	33	0.454545	35	0.6	24	0.375	25	0.4	13	1	5.47378e-08	26.1719	hypermeth	ENSBTAG00000030775	0	intron	poly(rC) binding protein 3 [Source:VGNC Symbol;Acc:VGNC:53597]
1	145624564	145624565	19	0	14	0	14	1	10	1	NA	NA	NA	NA	29	1	10	1	12	1	10	1	23	1	14	1	31	1	16	1	11	1	20	1	16	1	14	0.928571	10	0.7	NA	NA	1.7237e-07	-25.3855	hypometh	ENSBTAG00000030775	0	intron	poly(rC) binding protein 3 [Source:VGNC Symbol;Acc:VGNC:53597]
1	145828069	145828070	30	0	18	0	30	1	20	1	17	0.529412	24	0.708333	20	0.9	36	1	14	1	22	1	30	1	48	0.979167	47	0.978723	38	1	18	1	34	1	31	0.967742	24	1	21	0.904762	31	1	1.10448e-18	-26.5857	hypometh	ENSBTAG00000019269	0	intron	collagen type VI alpha 2 chain [Source:VGNC Symbol;Acc:VGNC:27571]
1	145829459	145829460	51	0	37	0	32	0.9375	24	0.916667	25	0.32	18	0.444444	37	1	36	0.916667	18	1	22	1	32	0.96875	43	1	50	1	36	0.944444	17	1	19	1	19	0.947368	23	1	28	1	22	0.954545	3.99279e-32	-38.9366	hypometh	ENSBTAG00000019269	0	intron	collagen type VI alpha 2 chain [Source:VGNC Symbol;Acc:VGNC:27571]
1	146185150	146185151	25	0	15	0.0666667	17	0.235294	NA	NA	12	0.333333	13	0.307692	28	0.214286	NA	NA	13	0.384615	NA	NA	11	1	10	1	27	0.296296	17	0.470588	11	0.0909091	19	0.894737	NA	NA	15	0.2	20	0.45	11	0.909091	1.11946e-06	-35.0977	hypometh	ENSBTAG00000011495	0	intron	disco interacting protein 2 homolog A [Source:VGNC Symbol;Acc:VGNC:28066]
1	148442859	148442860	13	0.384615	NA	NA	10	0.4	NA	NA	NA	NA	11	0.363636	12	0.166667	13	0.538462	NA	NA	NA	NA	NA	NA	12	0.166667	31	0.0645161	13	0.153846	NA	NA	19	0.0526316	12	0.0833333	NA	NA	NA	NA	NA	NA	0.00536896	28.0927	hypermeth	ENSBTAG00000018688	0	intron	carbonyl reductase 3 [Source:VGNC Symbol;Acc:VGNC:53516]
1	148542637	148542638	21	1	NA	NA	13	0	NA	NA	NA	NA	NA	NA	17	1	15	0.2	NA	NA	10	0.5	18	0.388889	20	0	21	0.571429	13	0.307692	10	0.6	21	0.380952	NA	NA	NA	NA	NA	NA	11	0	0.014053	28.0702	hypermeth	ENSBTAG00000014306	0	intron	DOP1 leucine zipper like protein B [Source:VGNC Symbol;Acc:VGNC:28173]
1	148665490	148665491	36	1	40	1	48	1	28	0.428571	21	0.857143	26	1	34	1	50	0.92	42	0.97619	36	1	58	0.551724	47	0	61	0.983607	38	0.526316	36	1	31	0.419355	25	0.6	38	0.526316	27	1	24	0	1.04036e-27	35.4297	hypermeth	ENSBTAG00000011880	0	intron	chromatin assembly factor 1 subunit B [Source:VGNC Symbol;Acc:VGNC:27267]
1	153900469	153900470	40	0	24	0	14	0.428571	14	1	20	0.25	17	0.647059	30	0.2	32	0	21	0	15	1	34	0.676471	38	0.421053	36	1	11	0.454545	20	1	24	1	19	1	15	0	14	0.5	19	0.684211	7.8444e-20	-45.7594	hypometh	ENSBTAG00000009942	0	intron	phospholipase C like 2 [Source:VGNC Symbol;Acc:VGNC:32992]
1	153903390	153903391	21	0.0952381	NA	NA	11	0.363636	12	1	NA	NA	NA	NA	21	1	12	0	12	0.0833333	NA	NA	28	0.428571	22	0.954545	23	1	18	0.555556	NA	NA	19	0.947368	17	1	NA	NA	11	1	10	0.6	1.47211e-05	-34.7859	hypometh	ENSBTAG00000009942	0	intron	phospholipase C like 2 [Source:VGNC Symbol;Acc:VGNC:32992]
1	153908141	153908142	55	0	28	0.5	27	0.518519	21	0.952381	13	1	25	0.96	63	1	44	0	25	0.4	26	1	43	0.534884	47	1	52	0.980769	32	0.5	28	1	44	0.977273	25	0.92	19	0.315789	26	1	39	0.666667	6.92758e-10	-25.1393	hypometh	ENSBTAG00000009942	0	intron	phospholipase C like 2 [Source:VGNC Symbol;Acc:VGNC:32992]
1	153908241	153908242	23	0	44	0.0227273	25	0.56	16	1	27	0.481481	30	0.5	30	0.6	39	0	29	0	31	1	43	0.534884	33	0.969697	57	1	20	0.45	20	1	26	1	33	1	31	0	20	0.7	16	0.6875	3.09214e-18	-38.5161	hypometh	ENSBTAG00000009942	0	intron	phospholipase C like 2 [Source:VGNC Symbol;Acc:VGNC:32992]
1	153941363	153941364	11	0	10	0	NA	NA	11	0	NA	NA	NA	NA	11	0.636364	15	0	NA	NA	NA	NA	12	0	25	0	19	0.473684	NA	NA	13	0.692308	10	1	15	0.866667	NA	NA	NA	NA	NA	NA	0.00327177	-31.5481	hypometh	ENSBTAG00000009942	0	intron	phospholipase C like 2 [Source:VGNC Symbol;Acc:VGNC:32992]
1	153967994	153967995	37	1	26	0.961538	25	0.64	16	0.3125	14	0.928571	32	1	29	0.931034	39	1	23	1	30	1	56	0.982143	29	1	57	0.508772	30	0.533333	20	0.4	31	0.935484	34	0.323529	11	0.909091	13	0	18	0.5	3.98725e-11	25.5921	hypermeth	ENSBTAG00000009942	0	intron	phospholipase C like 2 [Source:VGNC Symbol;Acc:VGNC:32992]
1	154029387	154029388	10	0.8	18	0.444444	28	0.5	NA	NA	NA	NA	NA	NA	39	0.179487	NA	NA	18	0.166667	NA	NA	NA	NA	14	0.214286	66	0.0909091	19	0.157895	11	0	13	0.153846	19	0	NA	NA	NA	NA	NA	NA	0.00014729	25.5391	hypermeth	ENSBTAG00000009942	0	intron	phospholipase C like 2 [Source:VGNC Symbol;Acc:VGNC:32992]
1	157371881	157371882	NA	NA	19	1	10	1	16	1	11	0.909091	13	1	12	0.833333	20	1	14	0.857143	23	0.913043	20	1	32	0.9375	12	1	11	1	26	0.192308	NA	NA	52	0	22	0.954545	NA	NA	NA	NA	4.10511e-13	38.3561	hypermeth	ENSBTAG00000000746	0	intron	lysine acetyltransferase 2B [Source:VGNC Symbol;Acc:VGNC:30399]
1	144754889	144754890	33	0	17	0	NA	NA	12	0.916667	12	0.25	NA	NA	12	0.75	12	0.75	10	0.8	11	0.454545	22	0.909091	13	0.846154	30	0.733333	25	0.72	23	0.826087	33	0.757576	NA	NA	NA	NA	NA	NA	17	0.823529	1.01388e-09	-41.326	hypometh	ENSBTAG00000017060	-4637	gene downstream	integrin subunit beta 2 [Source:VGNC Symbol;Acc:VGNC:30327]
1	151338072	151338073	58	0	30	0	35	0.485714	28	1	23	0	23	0.0434783	45	0.0222222	54	0	29	0	23	0	50	0.64	50	0.98	60	0.983333	28	0	23	0	44	0.477273	34	0	29	0	28	0	35	0.285714	8.58201e-18	-31.3761	hypometh	ENSBTAG00000052589	-4459	gene downstream
1	151340903	151340904	48	1	14	1	10	0.4	NA	NA	11	1	NA	NA	39	1	21	1	15	0.866667	NA	NA	18	0.611111	15	0.133333	15	0	20	0.95	NA	NA	22	0.681818	NA	NA	14	0.785714	NA	NA	21	0.857143	2.42856e-10	34.1367	hypermeth	ENSBTAG00000052589	-1628	gene downstream
1	151340926	151340927	48	1	14	0.857143	10	0.2	NA	NA	11	1	NA	NA	39	0.948718	21	0.952381	15	0.8	NA	NA	18	0.666667	15	0	15	0	20	1	NA	NA	22	0.681818	NA	NA	14	0.785714	NA	NA	21	0.857143	2.33555e-06	29.0734	hypermeth	ENSBTAG00000052589	-1605	gene downstream
1	151340929	151340930	48	1	14	0.928571	10	0.4	NA	NA	11	1	NA	NA	39	0.974359	21	1	15	0.933333	NA	NA	18	0.666667	15	0	15	0	20	1	NA	NA	22	0.636364	NA	NA	14	0.857143	NA	NA	21	0.857143	1.00033e-09	33.5038	hypermeth	ENSBTAG00000052589	-1602	gene downstream
1	151340967	151340968	48	0.979167	14	1	10	0.4	NA	NA	11	1	NA	NA	39	1	21	1	15	0.8	NA	NA	18	0.611111	15	0	15	0	20	0.95	NA	NA	22	0.636364	NA	NA	14	0.857143	NA	NA	21	0.761905	1.17299e-10	36.0709	hypermeth	ENSBTAG00000052589	-1564	gene downstream
1	151342065	151342066	47	0.978723	30	0.966667	19	0.684211	13	0	38	1	12	0.5	46	1	44	0.954545	26	0.615385	16	0	52	0.653846	39	0	47	0	38	0.973684	NA	NA	40	0.775	45	0.733333	24	0.666667	11	0	34	0.588235	8.4987e-12	29.2815	hypermeth	ENSBTAG00000052589	-466	gene downstream
1	151342127	151342128	47	0.978723	30	1	19	0.736842	13	0	38	1	12	0.5	46	1	44	0.977273	26	0.615385	16	0.0625	52	0.653846	39	0	47	0.0212766	38	1	NA	NA	40	0.75	45	0.733333	24	0.625	11	0	34	0.558824	1.97883e-13	30.9591	hypermeth	ENSBTAG00000052589	-404	gene downstream
1	2917450	2917451	25	0.36	14	0.428571	NA	NA	10	1	NA	NA	NA	NA	NA	NA	10	0.4	11	1	NA	NA	19	0.947368	26	1	32	0.96875	21	1	NA	NA	23	1	16	1	NA	NA	NA	NA	10	1	1.24594e-12	-41.4966	hypometh	ENSBTAG00000003063	851	gene downstream	synaptojanin 1 [Source:VGNC Symbol;Acc:VGNC:35527]
2	121984	121985	13	0.307692	11	0.818182	NA	NA	12	0.25	NA	NA	NA	NA	24	0.416667	20	0.9	NA	NA	NA	NA	11	0.272727	20	0.25	24	0.333333	12	0.166667	12	0.333333	22	0.272727	13	0.0769231	14	0.214286	15	0.2	NA	NA	0.0010386	30.5245	hypermeth			intergenic
2	20176553	20176554	18	0.388889	23	0	NA	NA	16	0.9375	12	0.25	15	1	10	1	38	0.947368	14	0	12	0.5	18	0	25	0	24	0.416667	11	0.636364	12	0	NA	NA	15	0	NA	NA	16	1	NA	NA	5.31024e-05	30.9551	hypermeth			intergenic
2	23699829	23699830	19	0.578947	31	0.516129	12	1	15	0	16	0.9375	11	0	40	0	37	1	16	0	22	0.272727	47	0.957447	46	1	41	1	22	1	28	0.392857	14	1	25	0.56	27	1	22	0.954545	17	0.294118	3.03275e-19	-40.8289	hypometh	ENSBTAG00000020984	0	intron	Rap guanine nucleotide exchange factor 4 [Source:VGNC Symbol;Acc:VGNC:33725]
2	30146646	30146647	36	0.888889	26	0.692308	25	0.64	28	0.607143	19	0.578947	14	0.714286	41	0.317073	44	0.545455	36	0.333333	17	0.647059	63	0.936508	42	0.761905	67	0.895522	35	0.857143	27	0.777778	37	0.540541	23	0.826087	27	0.592593	32	1	29	0.896552	9.09939e-10	-25.1181	hypometh			intergenic
2	47228790	47228791	22	0.363636	11	0.545455	14	0.357143	13	0.538462	NA	NA	10	0.5	19	0.789474	22	0.5	NA	NA	NA	NA	11	1	19	0.578947	22	1	15	1	NA	NA	28	0.928571	13	0.923077	NA	NA	NA	NA	15	0.466667	1.02778e-05	-33.2015	hypometh	ENSBTAG00000018125	0	exon	kinesin family member 5C [Source:VGNC Symbol;Acc:VGNC:30607]
2	58216464	58216465	27	0.555556	NA	NA	NA	NA	NA	NA	10	0.2	NA	NA	17	0.176471	11	0.363636	11	0.727273	12	0.5	19	0.894737	18	0.777778	14	0.714286	NA	NA	NA	NA	11	0.454545	13	0.538462	13	0.615385	NA	NA	13	0.615385	0.0386414	-25.135	hypometh			intergenic
2	70810205	70810206	12	1	15	0.933333	NA	NA	NA	NA	14	1	NA	NA	24	0.916667	27	1	10	1	NA	NA	20	1	29	1	26	1	19	0.157895	NA	NA	NA	NA	23	0.0869565	14	0.0714286	NA	NA	NA	NA	2.57495e-09	35.2268	hypermeth			intergenic
2	92015094	92015095	21	0.428571	20	0.5	19	0.473684	NA	NA	10	1	11	0.818182	NA	NA	24	0.916667	14	1	NA	NA	20	0.55	28	0.571429	39	0	17	0.647059	18	0.833333	16	1	NA	NA	23	0.0434783	11	0.454545	NA	NA	0.00155744	26.1432	hypermeth			intergenic
2	92761937	92761938	17	0.705882	NA	NA	12	0.833333	NA	NA	20	1	NA	NA	NA	NA	NA	NA	22	1	13	1	13	0.846154	21	0.428571	26	0.576923	17	0.882353	NA	NA	19	0.631579	NA	NA	NA	NA	NA	NA	NA	NA	0.00128196	27.0833	hypermeth			intergenic
2	95467337	95467338	15	0.133333	15	0.4	11	0.636364	11	0.181818	14	0.285714	13	0.692308	13	0.461538	18	0.166667	10	0.1	14	0.357143	16	0.75	19	0.736842	17	0.823529	20	0.35	14	0.5	23	0.782609	15	0.266667	NA	NA	13	0.923077	10	0.4	0.000234777	-29.0029	hypometh	ENSBTAG00000044097	0	intron	Kruppel like factor 7 [Source:VGNC Symbol;Acc:VGNC:50537]
2	122104572	122104573	36	0.361111	NA	NA	17	0.941176	NA	NA	22	0.181818	NA	NA	74	0	36	0.25	20	0.2	34	0.264706	25	0.96	39	0.307692	15	0.933333	18	1	22	0.227273	38	0.421053	39	0.410256	19	1	19	0.263158	17	1	1.54694e-12	-35.1548	hypometh	ENSBTAG00000010366	0	exon	hypocretin receptor 1 [Source:VGNC Symbol;Acc:VGNC:29781]
2	128089380	128089381	38	0	NA	NA	17	0	17	0	12	0	14	0.428571	41	0.414634	32	0	14	0.5	13	0.0769231	34	0.970588	17	1	35	0	20	1	13	0	31	0.548387	22	0.0454545	16	0.9375	19	0	27	0.518519	1.82749e-11	-34.3434	hypometh			intergenic
2	128089679	128089680	30	0.0333333	16	0	13	0	17	0	11	0	18	0.666667	30	0.666667	20	0.05	21	0.571429	17	0	38	1	15	1	34	0	19	1	17	0	11	0	32	0.03125	17	1	NA	NA	23	0.695652	3.87874e-06	-27.6221	hypometh			intergenic
2	130007970	130007971	15	0	10	1	NA	NA	17	0.411765	11	1	11	1	13	0.0769231	26	0	23	0.304348	33	0.484848	16	0	48	1	16	0	26	1	31	1	24	0.375	22	0.363636	22	1	23	1	NA	NA	1.95379e-08	-33.623	hypometh	ENSBTAG00000045902	0	intron	EPH receptor B2 [Source:VGNC Symbol;Acc:VGNC:54424]
2	132497996	132497997	22	0.590909	NA	NA	13	0.692308	NA	NA	NA	NA	15	1	19	0.894737	NA	NA	10	1	NA	NA	NA	NA	17	0.0588235	18	0	24	0.958333	NA	NA	12	0	15	0.866667	11	1	NA	NA	15	0.266667	0.000190118	34.5841	hypermeth	ENSBTAG00000050633	0	utr3	phospholipase A2 group IIF [Source:NCBI gene (formerly Entrezgene);Acc:541294]
2	134101489	134101490	25	0.04	16	0.875	21	0.0952381	NA	NA	22	0	NA	NA	34	0.294118	33	0	10	0.1	NA	NA	NA	NA	12	1	10	1	NA	NA	20	0	NA	NA	16	0.0625	13	1	13	0.307692	NA	NA	0.000194726	-30.2277	hypometh			intergenic
2	134103866	134103867	42	0.5	43	0.930233	38	0.473684	22	1	29	0.0344828	25	0.92	56	0.517857	55	0	32	0.625	42	1	66	1	73	0.958904	69	0.985507	40	0.975	37	0	42	0.928571	45	0.6	33	0.939394	28	0.428571	27	1	1.39774e-13	-26.1413	hypometh			intergenic
2	134188167	134188168	28	0.107143	27	0.407407	28	0.321429	NA	NA	NA	NA	11	0.181818	17	0.529412	22	0.590909	12	0.166667	NA	NA	22	0.0454545	20	0.15	29	0.0344828	14	0.0714286	10	0.1	19	0.0526316	12	0.166667	14	0.214286	12	0.0833333	19	0.0526316	8.1493e-06	25.0212	hypermeth	ENSBTAG00000030322	0	intron	kelch domain containing 7A [Source:VGNC Symbol;Acc:VGNC:30637]
2	134304419	134304420	22	1	27	0.296296	14	1	16	0.25	10	0.9	NA	NA	NA	NA	13	1	NA	NA	NA	NA	43	0	17	0.176471	29	0	14	0.928571	10	0.9	10	0.5	10	1	17	0.352941	21	0.238095	17	0.294118	8.49592e-08	38.8402	hypermeth	ENSBTAG00000019172	0	intron	immunoglobin superfamily member 21 [Source:VGNC Symbol;Acc:VGNC:56124]
2	134304467	134304468	22	0.954545	16	0.4375	14	0.928571	NA	NA	10	1	NA	NA	NA	NA	13	0.923077	NA	NA	NA	NA	17	0	13	0.230769	13	0	14	1	10	0.9	NA	NA	10	1	NA	NA	10	0.5	10	0.4	5.48999e-05	37.6082	hypermeth	ENSBTAG00000019172	0	intron	immunoglobin superfamily member 21 [Source:VGNC Symbol;Acc:VGNC:56124]
2	134305750	134305751	43	0.953488	28	0.571429	43	0.976744	20	0.55	24	1	38	1	53	0.962264	61	0.983607	36	1	39	0.974359	36	0	49	0.693878	43	0	42	1	29	1	36	0.583333	42	0.97619	29	0.551724	34	0.705882	29	0.724138	3.33573e-22	30.9387	hypermeth	ENSBTAG00000019172	0	intron	immunoglobin superfamily member 21 [Source:VGNC Symbol;Acc:VGNC:56124]
2	134310072	134310073	36	0.972222	37	0.459459	26	1	31	0.580645	14	1	22	0.954545	32	1	29	1	25	1	34	1	47	0.0638298	44	0.590909	45	0.133333	25	0.96	22	1	33	0.424242	33	0.969697	22	0.545455	19	0.368421	32	0.4375	2.23733e-21	38.0728	hypermeth	ENSBTAG00000019172	0	intron	immunoglobin superfamily member 21 [Source:VGNC Symbol;Acc:VGNC:56124]
2	134310080	134310081	23	1	23	0.565217	17	0.882353	15	0.733333	NA	NA	17	1	13	1	24	1	19	1	25	0.96	22	0	22	0.681818	21	0	16	0.9375	18	1	19	0.526316	22	1	15	0.8	10	0.6	18	0.5	1.02279e-09	31.871	hypermeth	ENSBTAG00000019172	0	intron	immunoglobin superfamily member 21 [Source:VGNC Symbol;Acc:VGNC:56124]
2	134338846	134338847	24	0.958333	NA	NA	21	0	14	0.285714	NA	NA	11	0	44	0.477273	17	0.882353	16	0	20	0.6	20	0	18	0	16	0	24	0	NA	NA	30	0.466667	NA	NA	16	0	10	0.1	20	0.5	6.30022e-06	28.6764	hypermeth	ENSBTAG00000019172	0	intron	immunoglobin superfamily member 21 [Source:VGNC Symbol;Acc:VGNC:56124]
2	134361626	134361627	19	0	10	0.6	10	0.5	NA	NA	NA	NA	NA	NA	18	1	30	0.2	NA	NA	NA	NA	NA	NA	15	0.333333	24	0.958333	13	1	NA	NA	24	0.541667	13	1	12	1	NA	NA	17	0.470588	0.000281511	-33.4989	hypometh	ENSBTAG00000019172	0	intron	immunoglobin superfamily member 21 [Source:VGNC Symbol;Acc:VGNC:56124]
2	134363336	134363337	NA	NA	15	0	NA	NA	NA	NA	NA	NA	14	1	32	0	14	1	28	0.428571	17	0.941176	NA	NA	29	0	26	0	26	0	20	1	NA	NA	13	0	17	0	NA	NA	NA	NA	1.44938e-05	31.3995	hypermeth	ENSBTAG00000019172	0	intron	immunoglobin superfamily member 21 [Source:VGNC Symbol;Acc:VGNC:56124]
2	134513185	134513186	10	0.3	10	0	11	1	10	0.5	NA	NA	11	0.636364	12	0.25	13	0	12	0.666667	12	0.416667	19	1	NA	NA	17	0	NA	NA	NA	NA	10	0.5	18	1	NA	NA	10	0.9	NA	NA	0.0277553	-27.3348	hypometh			intergenic
2	134614997	134614998	16	0.875	16	0.25	10	0.7	14	1	NA	NA	NA	NA	29	0.896552	NA	NA	NA	NA	10	0.7	NA	NA	30	0.7	18	0.444444	11	0.0909091	13	0.230769	12	0.583333	NA	NA	NA	NA	11	0.545455	NA	NA	0.0105041	27.3684	hypermeth			intergenic
2	134916716	134916717	11	1	17	1	10	1	15	0.933333	NA	NA	11	1	27	1	13	1	20	0.95	18	1	45	0.444444	55	0.381818	29	0.896552	12	1	11	1	NA	NA	15	1	15	0.933333	17	1	14	0.928571	1.47359e-11	28.6385	hypermeth			intergenic
2	135051680	135051681	46	0.956522	13	1	21	1	16	0.9375	NA	NA	12	1	35	0.4	32	1	15	1	16	1	19	0.947368	26	0.384615	35	0.428571	22	1	NA	NA	21	0.52381	23	0.347826	11	0.636364	16	1	18	0.555556	1.18343e-07	27.093	hypermeth	ENSBTAG00000000684	0	intron	Rho guanine nucleotide exchange factor 10 like [Source:VGNC Symbol;Acc:VGNC:26105]
2	135088207	135088208	21	0.380952	26	1	24	0.541667	19	0.473684	21	0.47619	18	0.555556	22	0	26	0	16	0	18	0	30	0.966667	42	1	39	0.615385	13	0	20	0.75	26	0	18	0.444444	NA	NA	17	0.470588	27	0.666667	1.26304e-05	-26.05	hypometh	ENSBTAG00000000684	0	intron	Rho guanine nucleotide exchange factor 10 like [Source:VGNC Symbol;Acc:VGNC:26105]
2	135107019	135107020	24	1	28	0	29	0.448276	19	0.947368	17	0.941176	13	0.615385	35	0.942857	44	0	25	0.96	16	1	28	0.571429	18	0.722222	46	0.608696	29	1	22	1	27	0.962963	22	1	27	0.962963	20	1	30	1	1.61824e-08	-25.4454	hypometh	ENSBTAG00000000684	0	utr5	Rho guanine nucleotide exchange factor 10 like [Source:VGNC Symbol;Acc:VGNC:26105]
2	135107504	135107505	34	0.470588	49	0	26	0	32	0.4375	17	0.352941	37	0	64	0	50	0	37	0	36	0	55	0.545455	59	0.610169	61	0	34	0	37	0.540541	28	0	45	0.555556	28	0.357143	25	0.44	23	0.652174	1.75717e-17	-27.7911	hypometh	ENSBTAG00000000684	0	utr5	Rho guanine nucleotide exchange factor 10 like [Source:VGNC Symbol;Acc:VGNC:26105]
2	135255530	135255531	35	0.228571	24	0.916667	30	0.366667	11	1	NA	NA	13	1	10	1	18	1	28	0	20	0.95	17	1	24	0.958333	30	0.933333	19	1	28	0.321429	17	1	22	0.954545	NA	NA	10	1	14	1	2.9577e-07	-28.0336	hypometh	ENSBTAG00000038945	0	intron	peptidyl arginine deiminase 6 [Source:VGNC Symbol;Acc:VGNC:32549]
2	4210736	4210737	52	0	23	0.391304	NA	NA	13	1	11	0	11	0.0909091	23	1	NA	NA	18	0.222222	NA	NA	11	1	27	0.148148	NA	NA	23	1	20	1	28	0.321429	NA	NA	16	0.5	14	0.214286	23	1	5.44816e-05	-29.2331	hypometh	ENSBTAG00000050824	0	intron	heparan sulfate 6-O-sulfotransferase 1 [Source:NCBI gene (formerly Entrezgene);Acc:518563]
2	4212552	4212553	22	1	13	1	NA	NA	NA	NA	NA	NA	10	0.4	11	0.636364	17	0	NA	NA	10	0	19	0	14	0.571429	29	0	13	0.538462	NA	NA	18	0.333333	13	0	NA	NA	10	0.5	16	0.375	0.000759854	31.1793	hypermeth	ENSBTAG00000050824	0	intron	heparan sulfate 6-O-sulfotransferase 1 [Source:NCBI gene (formerly Entrezgene);Acc:518563]
2	36817691	36817692	18	0.444444	24	0	23	0.391304	15	0	11	0.545455	NA	NA	14	0.571429	21	0.952381	22	0	NA	NA	19	1	28	0.25	15	0.533333	18	0.277778	17	1	24	0.375	14	1	15	1	14	0.428571	14	0.928571	4.41673e-05	-29.0237	hypometh	ENSBTAG00000020654	0	utr5	bromodomain adjacent to zinc finger domain 2B [Source:VGNC Symbol;Acc:VGNC:55328]
2	71058750	71058751	55	0.909091	33	0.393939	44	0.522727	26	0	32	0.03125	30	0	68	1	69	0.507246	37	0.351351	34	0.529412	78	0.0128205	74	0.486486	83	0	32	0.5	44	0.545455	34	0.588235	48	0.0416667	42	0.0238095	34	0	40	0.475	5.39066e-16	28.2563	hypermeth	ENSBTAG00000007111	0	exon	STEAP3 metalloreductase [Source:VGNC Symbol;Acc:VGNC:35380]
2	90018707	90018708	19	0	25	0.56	16	0.9375	NA	NA	11	0.727273	NA	NA	13	0	NA	NA	NA	NA	NA	NA	10	1	21	1	26	0.961538	17	0.941176	19	1	17	0.941176	28	0.857143	NA	NA	NA	NA	NA	NA	7.04679e-15	-50.8799	hypometh	ENSBTAG00000019298	0	intron	STE20 related adaptor beta [Source:VGNC Symbol;Acc:VGNC:35419]
2	104468424	104468425	NA	NA	15	0.133333	16	0	11	0.0909091	12	0.166667	NA	NA	NA	NA	10	0.1	NA	NA	10	0.3	17	0.470588	17	0.411765	25	0.32	13	0.307692	10	0.2	NA	NA	14	0.571429	NA	NA	17	0.294118	NA	NA	0.0111534	-25.006	hypometh	ENSBTAG00000003843	0	intron	SWI/SNF related, matrix associated, actin dependent regulator of chromatin, subfamily a like 1 [Source:VGNC Symbol;Acc:VGNC:34990]
2	107413452	107413453	28	0.642857	11	0.545455	19	0.421053	NA	NA	NA	NA	12	0.583333	30	0.433333	17	0.705882	NA	NA	14	0.5	14	0.785714	29	0.241379	22	0	18	0.166667	14	0.285714	20	0.1	20	0.55	NA	NA	NA	NA	11	0	0.000226528	28.5228	hypermeth	ENSBTAG00000046176	0	exon	striated muscle enriched protein kinase [Source:VGNC Symbol;Acc:VGNC:52830]
2	107421111	107421112	31	1	16	0.9375	25	1	22	1	12	1	18	1	51	1	39	1	14	1	19	1	33	0.545455	28	0.964286	41	0.97561	14	1	19	0.473684	46	1	18	1	30	0.333333	26	0.346154	26	0.346154	4.57355e-21	28.4208	hypermeth	ENSBTAG00000046176	0	exon	striated muscle enriched protein kinase [Source:VGNC Symbol;Acc:VGNC:52830]
2	107532025	107532026	30	0.566667	15	0	18	0.444444	16	0.625	12	0.666667	19	0.578947	31	0	37	1	27	1	26	0.576923	33	0	38	0	28	0	43	0	21	1	34	0.352941	14	1	20	0.3	23	1	35	0.428571	9.7515e-07	26.0879	hypermeth	ENSBTAG00000038992	0	intron	serine/threonine kinase 11 interacting protein [Source:VGNC Symbol;Acc:VGNC:35386]
2	107532099	107532100	26	0.846154	NA	NA	20	0.9	16	1	NA	NA	22	0.681818	13	0	51	0.960784	39	1	24	0.833333	13	0	15	0	13	0	18	0	35	0.971429	22	0.681818	28	0.964286	13	0.769231	21	0.571429	26	0.5	5.33673e-09	30.4224	hypermeth	ENSBTAG00000038992	0	intron	serine/threonine kinase 11 interacting protein [Source:VGNC Symbol;Acc:VGNC:35386]
2	119924852	119924853	20	0.95	18	1	16	1	NA	NA	NA	NA	12	1	38	0.263158	18	0.444444	14	1	15	0.533333	24	1	31	1	29	1	32	1	11	1	28	0.964286	15	1	11	1	20	0.65	21	1	2.04906e-10	-26.86	hypometh	ENSBTAG00000011964	0	intron	DIS3 like 3'-5' exoribonuclease 2 [Source:VGNC Symbol;Acc:VGNC:28074]
2	120522367	120522368	18	1	16	1	18	0.5	NA	NA	NA	NA	11	0.363636	15	1	10	1	12	0.916667	NA	NA	25	0.32	20	0.6	22	0.636364	18	1	16	0.5	25	0.4	15	0.466667	NA	NA	NA	NA	10	1	0.00247943	25.3841	hypermeth	ENSBTAG00000020671	0	intron	tripartite motif containing 62 [Source:VGNC Symbol;Acc:VGNC:36345]
2	125886420	125886421	NA	NA	14	0.571429	NA	NA	12	0.416667	NA	NA	NA	NA	NA	NA	12	0.416667	11	0.181818	17	0.470588	15	0.933333	25	0.8	NA	NA	10	0.5	NA	NA	NA	NA	11	0.727273	20	0.95	11	0.545455	NA	NA	0.000736022	-35.8366	hypometh	ENSBTAG00000018374	0	intron	WASP family member 2 [Source:VGNC Symbol;Acc:VGNC:36866]
2	126113935	126113936	24	0.958333	NA	NA	NA	NA	10	0	NA	NA	NA	NA	12	0	26	0.769231	10	0.7	27	1	21	0.857143	14	0	22	0.772727	NA	NA	11	0	12	0.666667	16	0	NA	NA	NA	NA	NA	NA	0.0173563	25.8505	hypermeth	ENSBTAG00000008766	0	intron	solute carrier family 9 member A1 [Source:NCBI gene (formerly Entrezgene);Acc:317654]
2	128051752	128051753	13	0	NA	NA	14	1	NA	NA	NA	NA	NA	NA	20	1	13	0	NA	NA	13	0.230769	14	0.928571	22	1	12	0.666667	17	1	NA	NA	16	0.75	NA	NA	NA	NA	NA	NA	10	0.8	3.3765e-05	-37.2272	hypometh	ENSBTAG00000050474	0	intron	RUNX family transcription factor 3 [Source:NCBI gene (formerly Entrezgene);Acc:617389]
2	128051813	128051814	13	0	NA	NA	14	1	NA	NA	NA	NA	NA	NA	20	1	13	0	NA	NA	13	0.384615	13	1	22	1	12	0.75	17	0.941176	NA	NA	16	0.75	NA	NA	NA	NA	NA	NA	10	0.7	0.000193668	-34.3531	hypometh	ENSBTAG00000050474	0	intron	RUNX family transcription factor 3 [Source:NCBI gene (formerly Entrezgene);Acc:617389]
2	128753753	128753754	30	0.966667	18	1	17	1	NA	NA	13	0	15	1	15	0.2	22	1	12	0.666667	12	1	24	0.166667	23	0.478261	23	1	17	1	17	0	28	0.285714	13	0.230769	10	1	15	0.0666667	14	0.428571	8.19454e-09	35.4108	hypermeth	ENSBTAG00000001100	0	tss	interleukin 22 receptor subunit alpha 1 [Source:VGNC Symbol;Acc:VGNC:30144]
2	130703439	130703440	23	0.956522	13	0.538462	20	1	11	1	NA	NA	NA	NA	19	1	18	0.777778	NA	NA	12	1	14	0.571429	14	0.285714	24	0.291667	13	1	14	0.571429	18	0.944444	10	0.9	NA	NA	12	0.75	17	0.588235	2.95162e-05	28.0172	hypermeth	ENSBTAG00000051083	0	intron	Wnt family member 4 [Source:VGNC Symbol;Acc:VGNC:36959]
2	130922272	130922273	31	0.967742	18	0.555556	NA	NA	16	1	NA	NA	15	1	18	0.555556	21	0.952381	12	1	17	1	29	0.551724	13	0	33	0.515152	20	0.5	NA	NA	25	1	12	1	12	0.25	NA	NA	17	0.294118	3.18015e-08	33.1795	hypermeth	ENSBTAG00000017122	0	exon	heparan sulfate proteoglycan 2 [Source:VGNC Symbol;Acc:VGNC:29988]
2	131083200	131083201	20	0.3	NA	NA	11	1	11	1	NA	NA	14	0.928571	17	1	10	0.3	13	0.307692	NA	NA	20	1	14	1	24	1	20	1	10	0.4	28	0.928571	15	1	NA	NA	NA	NA	20	0.95	1.63993e-05	-26.3314	hypometh	ENSBTAG00000006940	0	intron	ubiquitin specific peptidase 48 [Source:VGNC Symbol;Acc:VGNC:36733]
2	131151926	131151927	28	0.464286	14	0.785714	14	0.714286	16	0.9375	NA	NA	NA	NA	34	0.823529	30	0.466667	15	0.266667	12	0.666667	31	0.870968	NA	NA	27	0.925926	23	0.869565	NA	NA	17	0.882353	20	0.95	10	0.9	16	0.9375	13	0.692308	2.22248e-05	-25.3448	hypometh	ENSBTAG00000008952	0	exon	RAP1 GTPase activating protein [Source:VGNC Symbol;Acc:VGNC:33716]
2	131962945	131962946	22	0.590909	NA	NA	11	0.454545	12	1	11	0.636364	NA	NA	17	0.588235	16	0.5625	19	0.315789	18	0.333333	29	1	18	0.611111	22	0.818182	18	0.888889	11	0.909091	16	0.75	18	0.611111	21	0.809524	NA	NA	15	0.8	0.000167595	-26.9841	hypometh	ENSBTAG00000017644	0	intron	kinesin family member 17 [Source:VGNC Symbol;Acc:VGNC:30586]
2	131963069	131963070	16	0.1875	21	0.52381	17	0.470588	13	0.615385	27	0.333333	13	0.461538	29	0.37931	23	0.608696	NA	NA	33	0.0909091	31	0.83871	35	0.6	38	0.605263	17	0.823529	20	0.55	10	0.2	17	0.411765	21	0.714286	25	0.88	15	0.733333	2.18275e-06	-28.3547	hypometh	ENSBTAG00000017644	0	exon	kinesin family member 17 [Source:VGNC Symbol;Acc:VGNC:30586]
2	133555001	133555002	NA	NA	12	0.583333	NA	NA	13	0.923077	11	0.909091	NA	NA	NA	NA	18	1	NA	NA	14	0.857143	16	1	23	0.478261	13	0.384615	11	0.363636	NA	NA	NA	NA	NA	NA	11	0.454545	10	1	NA	NA	0.0232974	26.0504	hypermeth	ENSBTAG00000015240	0	intron	ubiquitin protein ligase E3 component n-recognin 4 [Source:VGNC Symbol;Acc:VGNC:36618]
2	133586540	133586541	23	1	24	0.333333	19	0.947368	10	0.9	14	1	13	1	28	1	28	1	11	1	18	0.944444	28	0.285714	29	0.344828	31	0.451613	25	0.36	NA	NA	18	0.944444	20	0.95	13	0.461538	NA	NA	11	1	3.50105e-12	36.1793	hypermeth	ENSBTAG00000015240	0	intron	ubiquitin protein ligase E3 component n-recognin 4 [Source:VGNC Symbol;Acc:VGNC:36618]
2	135505352	135505353	23	1	37	0.459459	37	0	19	0.947368	17	1	27	0.037037	45	0.977778	40	0	24	0.5	36	0.361111	48	0.4375	45	0.911111	52	1	30	0.466667	16	0.4375	17	0.941176	26	0.961538	29	0.965517	15	0.933333	29	0.448276	1.10318e-09	-27.7033	hypometh	ENSBTAG00000003403	0	intron	peptidyl arginine deiminase 2 [Source:VGNC Symbol;Acc:VGNC:32546]
2	135505459	135505460	42	0.952381	34	0.529412	24	0	35	0.971429	13	1	33	0.0606061	81	0.888889	85	0.0117647	34	0.264706	42	0.428571	56	0.375	21	1	57	0.947368	18	1	42	0.357143	30	1	36	1	29	1	30	1	32	0.59375	1.17663e-13	-28.8416	hypometh	ENSBTAG00000003403	0	intron	peptidyl arginine deiminase 2 [Source:VGNC Symbol;Acc:VGNC:32546]
2	135505466	135505467	42	0.904762	32	0.5625	24	0	35	1	13	1	33	0	81	0.876543	86	0	34	0.264706	42	0.452381	56	0.392857	20	0.95	57	1	18	0.944444	42	0.333333	30	0.9	36	0.916667	29	0.862069	30	1	32	0.5625	2.41864e-11	-26.7529	hypometh	ENSBTAG00000003403	0	intron	peptidyl arginine deiminase 2 [Source:VGNC Symbol;Acc:VGNC:32546]
2	135505492	135505493	42	1	34	0.470588	24	0.0416667	35	1	13	1	33	0.030303	81	0.975309	86	0.0232558	34	0.264706	44	0.454545	56	0.375	21	1	57	0.982456	18	1	42	0.333333	31	0.967742	37	1	30	0.966667	30	0.966667	32	0.5625	4.32079e-11	-25.9449	hypometh	ENSBTAG00000003403	0	intron	peptidyl arginine deiminase 2 [Source:VGNC Symbol;Acc:VGNC:32546]
2	135505508	135505509	42	1	34	0.558824	24	0.0416667	35	0.971429	13	1	33	0	81	0.802469	86	0.0232558	34	0.264706	44	0.454545	56	0.410714	21	0.952381	57	0.929825	18	1	42	0.333333	31	0.935484	37	0.972973	30	0.933333	30	1	32	0.53125	2.62271e-12	-27.5841	hypometh	ENSBTAG00000003403	0	intron	peptidyl arginine deiminase 2 [Source:VGNC Symbol;Acc:VGNC:32546]
2	135505510	135505511	42	0.97619	34	0.558824	24	0	35	0.971429	13	1	33	0	80	0.825	86	0	34	0.264706	44	0.409091	56	0.410714	21	0.904762	57	0.982456	18	0.944444	42	0.261905	31	0.903226	37	0.972973	30	0.766667	30	1	32	0.625	8.27442e-12	-27.235	hypometh	ENSBTAG00000003403	0	intron	peptidyl arginine deiminase 2 [Source:VGNC Symbol;Acc:VGNC:32546]
2	135505520	135505521	42	1	34	0.529412	24	0	35	1	13	1	33	0	81	0.938272	86	0	34	0.264706	44	0.545455	56	0.392857	21	1	57	1	18	1	42	0.333333	31	0.935484	37	0.972973	30	1	30	0.966667	32	0.53125	2.74443e-11	-26.1797	hypometh	ENSBTAG00000003403	0	intron	peptidyl arginine deiminase 2 [Source:VGNC Symbol;Acc:VGNC:32546]
2	135505569	135505570	41	0.95122	15	0	18	0	35	1	13	1	33	0	81	0.901235	86	0	34	0.294118	44	0.454545	56	0.375	NA	NA	39	0.923077	18	1	41	0.341463	31	0.935484	37	0.972973	30	1	30	1	32	0.53125	1.0359e-09	-26.0669	hypometh	ENSBTAG00000003403	0	intron	peptidyl arginine deiminase 2 [Source:VGNC Symbol;Acc:VGNC:32546]
2	135505576	135505577	18	0.944444	NA	NA	NA	NA	NA	NA	NA	NA	12	0	25	0.96	32	0	19	0.368421	20	0.25	16	0.3125	NA	NA	12	1	NA	NA	18	0.111111	14	1	15	0.933333	11	1	10	1	17	0.470588	0.0103347	-25.1931	hypometh	ENSBTAG00000003403	0	intron	peptidyl arginine deiminase 2 [Source:VGNC Symbol;Acc:VGNC:32546]
2	135600717	135600718	18	0.555556	NA	NA	14	0.357143	NA	NA	NA	NA	11	1	34	1	33	1	11	0.909091	NA	NA	24	1	11	0.363636	27	0.222222	NA	NA	18	0.277778	24	0.541667	15	0.333333	11	0.272727	NA	NA	15	0.933333	7.89001e-07	34.0895	hypermeth	ENSBTAG00000008309	0	intron	ATPase cation transporting 13A2 [Source:VGNC Symbol;Acc:VGNC:26278]
2	135860532	135860533	10	1	19	1	NA	NA	15	1	NA	NA	NA	NA	16	1	10	1	NA	NA	13	0.923077	16	0.9375	43	0.27907	21	0.904762	NA	NA	11	1	18	0.833333	20	0.85	NA	NA	11	1	12	1	7.31907e-06	25.111	hypermeth	ENSBTAG00000008510	0	intron	F-box protein 42 [Source:VGNC Symbol;Acc:VGNC:28913]
2	136014274	136014275	34	0.735294	16	0.625	23	0.347826	NA	NA	NA	NA	14	0.357143	25	0.24	15	1	NA	NA	12	0.25	10	0.5	34	0.117647	23	0.217391	25	0.36	13	0.692308	23	0.0869565	12	0.0833333	12	0.416667	11	0.181818	12	0.0833333	0.000154981	27.2271	hypermeth	ENSBTAG00000034680	0	intron	family with sequence similarity 131 member C [Source:VGNC Symbol;Acc:VGNC:28729]
2	136014288	136014289	34	0.911765	16	0.75	23	0.565217	NA	NA	NA	NA	14	0.571429	25	0.52	15	0.933333	NA	NA	12	0.75	10	1	35	0.285714	23	0.434783	25	0.4	13	0.769231	23	0.347826	12	0.666667	12	0.833333	11	0.454545	12	0.0833333	0.000945161	25.3515	hypermeth	ENSBTAG00000034680	0	intron	family with sequence similarity 131 member C [Source:VGNC Symbol;Acc:VGNC:28729]
2	136035952	136035953	19	0.315789	NA	NA	10	1	10	1	NA	NA	10	1	12	0	NA	NA	NA	NA	NA	NA	18	1	14	1	14	0.714286	13	1	NA	NA	20	1	15	0.533333	NA	NA	13	1	NA	NA	0.000839537	-30.7032	hypometh	ENSBTAG00000034680	0	exon	family with sequence similarity 131 member C [Source:VGNC Symbol;Acc:VGNC:28729]
2	135308872	135308873	17	0	13	1	18	0.277778	NA	NA	12	1	16	1	26	0	25	1	20	0.55	13	1	48	1	16	1	NA	NA	15	0	10	1	34	0.911765	NA	NA	22	0.681818	17	1	25	1	2.35862e-06	-27.256	hypometh	ENSBTAG00000012043	-7459	gene downstream	peptidyl arginine deiminase 3 [Source:VGNC Symbol;Acc:VGNC:32547]
2	135308994	135308995	17	1	NA	NA	18	1	NA	NA	NA	NA	NA	NA	26	0.923077	25	0.92	20	0.95	NA	NA	24	0.708333	NA	NA	NA	NA	15	1	10	1	16	0	NA	NA	16	0.4375	NA	NA	13	0	1.60329e-10	43.1554	hypermeth	ENSBTAG00000012043	-7337	gene downstream	peptidyl arginine deiminase 3 [Source:VGNC Symbol;Acc:VGNC:32547]
2	130831277	130831278	39	1	24	0.583333	24	0.958333	15	1	14	1	16	1	27	0.592593	30	1	13	1	13	1	26	0.5	26	0.346154	31	0.516129	22	1	17	1	31	0.354839	15	1	12	0.416667	11	1	16	0.5625	4.87781e-09	27.9317	hypermeth	ENSBTAG00000013085	7127	gene upstream	chymotrypsin-like elastase family, member 3B [Source:NCBI gene (formerly Entrezgene);Acc:281752]
2	135578333	135578334	19	0.368421	NA	NA	10	0.4	13	1	NA	NA	NA	NA	20	0.45	14	1	NA	NA	NA	NA	11	0	19	1	21	0.952381	13	1	11	1	22	0.909091	12	1	NA	NA	12	1	10	1	0.000738066	-27.4709	hypometh	ENSBTAG00000008314	213	gene downstream	succinate dehydrogenase complex iron sulfur subunit B [Source:VGNC Symbol;Acc:VGNC:34391]
3	118872200	118872201	23	0	NA	NA	10	0.9	NA	NA	NA	NA	10	1	19	0.894737	NA	NA	15	0.2	NA	NA	21	0	NA	NA	18	0.944444	NA	NA	NA	NA	18	0	NA	NA	NA	NA	11	0	10	0	0.0167842	28.8545	hypermeth	ENSBTAG00000052181	-7814	gene upstream
3	114100166	114100167	17	0.411765	22	0	11	0.636364	11	0.818182	13	1	14	1	14	0.285714	15	1	13	0.615385	16	0.5625	29	1	21	0.571429	25	1	NA	NA	16	1	NA	NA	10	1	18	1	12	1	NA	NA	3.99622e-09	-34.2257	hypometh	ENSBTAG00000053153	-9599	gene downstream
3	15719264	15719265	54	1	23	1	30	0.966667	16	1	NA	NA	16	1	45	1	18	0.944444	17	0.941176	22	1	40	0.55	41	1	48	0.416667	33	1	20	0	30	1	28	0.714286	13	1	24	0.541667	24	1	6.75336e-18	26.9944	hypermeth	ENSBTAG00000018249	-6154	gene upstream	potassium calcium-activated channel subfamily N member 3 [Source:VGNC Symbol;Acc:VGNC:30485]
3	114100195	114100196	17	0.411765	22	0.0454545	11	0.636364	11	0.818182	13	1	14	1	14	0.285714	15	1	13	0.615385	16	0.5625	30	1	21	0.571429	25	1	NA	NA	16	1	NA	NA	10	1	18	1	12	1	NA	NA	6.5719e-09	-33.5928	hypometh	ENSBTAG00000053153	-9570	gene downstream
3	119861414	119861415	32	1	29	0.931034	34	0.911765	10	0.4	12	0.833333	15	1	41	1	33	1	22	1	14	0.642857	37	0.567568	20	0.6	41	1	24	0.291667	15	1	33	0.454545	24	1	19	0.789474	20	0.5	31	0.548387	2.09644e-10	25.5165	hypermeth	ENSBTAG00000015996	-2234	gene upstream	glypican 1 [Source:VGNC Symbol;Acc:VGNC:29523]
3	1556963	1556964	28	0.75	13	0	NA	NA	10	0	NA	NA	12	0.75	25	0.64	10	0	14	0.785714	15	0.8	51	0.980392	34	0.823529	42	0.738095	16	0.875	22	0.636364	23	0.73913	23	0.913043	24	0.75	23	0.73913	NA	NA	1.40425e-05	-27.0646	hypometh			intergenic
3	1779448	1779449	18	0.222222	21	0.52381	14	0.285714	NA	NA	NA	NA	10	0.5	NA	NA	16	0	NA	NA	NA	NA	11	0	13	0	24	0	18	0	NA	NA	15	0	13	0	NA	NA	12	0	NA	NA	9.80353e-09	30.3797	hypermeth			intergenic
3	2911479	2911480	19	0.473684	13	0.307692	NA	NA	NA	NA	NA	NA	NA	NA	37	0.540541	42	0.380952	23	0.217391	21	0.52381	34	0.764706	28	0.857143	23	0.565217	28	0.714286	13	0.692308	16	0.25	17	0.647059	10	0.7	21	0.666667	NA	NA	0.000437222	-25.4329	hypometh			intergenic
3	5510713	5510714	26	0	NA	NA	NA	NA	NA	NA	10	0.1	NA	NA	17	0	12	0	NA	NA	12	0.25	10	0.9	15	0.866667	33	0.636364	16	0.5625	NA	NA	30	0.6	20	0.55	13	1	10	0.5	NA	NA	2.96041e-18	-62.1521	hypometh			intergenic
3	7171690	7171691	10	0.3	12	0.916667	11	0.363636	10	1	NA	NA	NA	NA	12	0.5	10	1	NA	NA	NA	NA	11	0.909091	21	0.904762	15	0.866667	NA	NA	NA	NA	10	1	NA	NA	NA	NA	13	1	NA	NA	0.0153789	-25.1648	hypometh	ENSBTAG00000010158	0	intron	nitric oxide synthase 1 adaptor protein [Source:VGNC Symbol;Acc:VGNC:55636]
3	7358492	7358493	22	0.590909	28	1	NA	NA	15	0.266667	NA	NA	11	1	17	1	29	1	21	0.619048	24	1	20	0.55	41	0.487805	21	0.428571	23	0.608696	12	1	12	0.5	NA	NA	17	0	13	0.461538	18	1	1.84528e-06	28.9962	hypermeth			intergenic
3	8058120	8058121	16	0.25	10	0.5	14	0.0714286	11	0.181818	NA	NA	NA	NA	11	0.636364	NA	NA	NA	NA	NA	NA	NA	NA	NA	NA	20	0.1	11	0	NA	NA	18	0	12	0	NA	NA	11	0.181818	NA	NA	0.00971327	25.0896	hypermeth			intergenic
3	11546144	11546145	10	0.4	NA	NA	14	0.214286	NA	NA	NA	NA	NA	NA	10	0.4	13	0.384615	NA	NA	12	0.166667	13	0.538462	24	0.791667	20	0.65	11	0.818182	18	0.277778	21	0.619048	13	0.384615	NA	NA	10	1	NA	NA	0.00588487	-31.7992	hypometh			intergenic
3	15484117	15484118	19	1	17	1	17	1	20	0.15	14	0.285714	20	1	12	0.25	22	1	12	1	13	1	16	1	25	0.96	40	0.25	24	0.25	17	0.235294	32	0.34375	22	0.363636	24	0.291667	20	0.35	25	0.28	1.93975e-11	37.4969	hypermeth			intergenic
3	15544165	15544166	53	0.924528	NA	NA	22	0.681818	20	0.95	10	0.8	12	0	49	0.979592	NA	NA	14	0.785714	NA	NA	22	0.681818	NA	NA	33	0	22	1	NA	NA	27	0.814815	11	0.0909091	NA	NA	NA	NA	24	0.791667	5.14582e-05	26.4988	hypermeth	ENSBTAG00000010663	0	intron	ADAM metallopeptidase domain 15 [Source:VGNC Symbol;Acc:VGNC:25606]
3	16211912	16211913	24	0	25	0.96	24	0.25	29	0.482759	14	1	21	0.952381	37	0.513514	31	0.483871	24	0.541667	24	0.833333	41	0	45	0	51	0	27	0.37037	32	0.96875	NA	NA	22	0.272727	26	0.961538	18	0	16	0.875	3.8687e-07	26.377	hypermeth	ENSBTAG00000005161	0	utr3	ATPase phospholipid transporting 8B2 [Source:VGNC Symbol;Acc:VGNC:26331]
3	18536685	18536686	28	0.857143	27	0	15	0.2	22	0.954545	10	0	19	0	22	0.909091	29	1	NA	NA	34	0.558824	43	0.953488	NA	NA	28	0.964286	16	0.875	27	0.888889	NA	NA	10	1	20	0.55	17	0.941176	27	0.592593	2.61401e-07	-28.2638	hypometh			intergenic
3	22896198	22896199	23	0.391304	15	0.533333	11	0.363636	15	1	NA	NA	14	0	11	1	11	0.363636	NA	NA	NA	NA	14	0.928571	27	0.962963	35	0.971429	16	0.875	16	0.9375	31	0.903226	18	0.555556	14	0.642857	14	0.857143	13	1	5.55618e-09	-36.8788	hypometh	ENSBTAG00000001564	0	intron	phosphodiesterase 4D interacting protein [Source:VGNC Symbol;Acc:VGNC:55072]
3	24924017	24924018	14	0	11	0	NA	NA	NA	NA	NA	NA	10	0	15	0.533333	NA	NA	11	0.636364	NA	NA	NA	NA	18	0	32	1	14	0.571429	NA	NA	NA	NA	15	0.466667	NA	NA	10	0.7	NA	NA	0.00163503	-36.084	hypometh			intergenic
3	24924049	24924050	14	0	11	0	NA	NA	NA	NA	NA	NA	10	0	15	0.533333	NA	NA	11	0.636364	NA	NA	NA	NA	18	0	33	0.909091	15	0.6	NA	NA	NA	NA	15	0.533333	NA	NA	10	0.7	NA	NA	0.00283682	-34.7505	hypometh			intergenic
3	26962473	26962474	37	0	15	0	NA	NA	25	0	NA	NA	NA	NA	32	0	14	0	12	0	NA	NA	27	0.925926	NA	NA	22	0	NA	NA	16	1	17	1	13	1	NA	NA	32	0	NA	NA	1.45634e-26	-55.9055	hypometh			intergenic
3	33819868	33819869	59	0.0169492	43	0	54	0	27	0	27	0	33	0	66	0.606061	39	0	37	0.432432	47	0	59	1	55	0.0181818	62	0.370968	33	0.515152	35	0.428571	41	0.463415	38	1	46	0	36	0	37	0	2.93734e-15	-25.7196	hypometh	ENSBTAG00000013018	0	intron	adenosine monophosphate deaminase 2 [Source:VGNC Symbol;Acc:VGNC:25874]
3	44404535	44404536	31	0.612903	20	0	19	0	21	0.666667	NA	NA	12	0	31	0.483871	37	0.432432	20	0.5	14	0	42	0.761905	32	0.59375	40	0.6	17	0.647059	34	0.676471	30	0.333333	29	0.517241	37	0.783784	15	0.866667	29	0.482759	2.27824e-06	-26.1975	hypometh			intergenic
3	87096724	87096725	51	0.45098	33	1	35	0.485714	20	0.65	17	0.705882	21	0.619048	47	0.978723	20	1	24	0.583333	20	0.65	39	0.538462	30	0.366667	52	0.538462	23	0	32	0	31	0	45	0.533333	28	0.571429	17	0.411765	20	0.45	3.07061e-14	34.2403	hypermeth			intergenic
3	87429099	87429100	16	0.375	14	0.928571	12	1	NA	NA	NA	NA	NA	NA	20	0.5	14	0.571429	11	0.454545	NA	NA	NA	NA	25	0.04	13	0	12	0.416667	13	0.692308	NA	NA	NA	NA	NA	NA	14	0.571429	NA	NA	0.00451239	32.1988	hypermeth			intergenic
3	91596364	91596365	40	0.575	11	0	12	0.416667	20	0.6	12	0	15	0	27	0	26	0.269231	13	1	NA	NA	17	0.235294	44	0.477273	42	1	41	1	15	0	24	0.375	25	0.4	15	0.866667	NA	NA	15	0.733333	1.22667e-06	-29.3545	hypometh	ENSBTAG00000044141	0	intron	maestro heat like repeat family member 7 [Source:NCBI gene (formerly Entrezgene);Acc:522301]
3	102756010	102756011	15	1	17	1	NA	NA	19	1	NA	NA	NA	NA	NA	NA	19	1	16	1	NA	NA	27	0.037037	14	0.0714286	NA	NA	23	0.913043	NA	NA	33	1	20	0.95	23	1	NA	NA	NA	NA	8.80578e-09	30	hypermeth	ENSBTAG00000021082	0	utr5	transmembrane protein 125 [Source:VGNC Symbol;Acc:VGNC:35958]
3	112611552	112611553	47	0.978723	16	1	NA	NA	28	0.571429	NA	NA	23	0.565217	62	0.564516	45	0.444444	32	0.03125	17	1	63	0.984127	47	0.957447	33	1	26	0.961538	28	0.964286	33	1	29	1	40	1	37	0.972973	27	0.962963	3.83551e-33	-37.3309	hypometh	ENSBTAG00000008942	0	intron	neuronal guanine nucleotide exchange factor [Source:VGNC Symbol;Acc:VGNC:32060]
3	113456831	113456832	15	0.866667	11	1	20	0.95	NA	NA	13	0.615385	10	0.7	16	0.9375	30	0.366667	15	0.8	12	0.583333	19	0.473684	23	0.347826	43	0.511628	20	0.3	17	0.470588	16	1	23	0	NA	NA	NA	NA	14	0	1.17564e-06	33.1066	hypermeth	ENSBTAG00000017434	0	intron	maestro heat like repeat family member 2A [Source:VGNC Symbol;Acc:VGNC:31610]
3	116471479	116471480	24	0.375	NA	NA	10	1	NA	NA	10	0.2	NA	NA	10	0	NA	NA	NA	NA	11	1	12	0.916667	24	1	19	1	NA	NA	NA	NA	20	0.5	13	0.307692	NA	NA	NA	NA	NA	NA	0.0281718	-28.042	hypometh			intergenic
3	116817904	116817905	NA	NA	NA	NA	NA	NA	NA	NA	10	0	10	0	10	0.2	21	0.428571	10	0.9	24	0	21	0.428571	14	0	25	0.6	17	0.294118	13	0.923077	NA	NA	10	1	15	0.4	11	0.454545	NA	NA	0.0148535	-25.6769	hypometh	ENSBTAG00000030190	0	intron	collagen type VI alpha 3 chain [Source:VGNC Symbol;Acc:VGNC:27572]
3	117543159	117543160	23	0.478261	25	0.56	NA	NA	NA	NA	NA	NA	11	1	48	0.520833	32	0.625	NA	NA	10	1	15	1	16	1	16	1	17	0.882353	NA	NA	NA	NA	14	1	NA	NA	10	1	12	0.916667	7.8771e-10	-35.9262	hypometh	ENSBTAG00000052151	0	exon
3	117543506	117543507	20	0.45	18	0.777778	NA	NA	NA	NA	NA	NA	NA	NA	19	0.736842	21	0.666667	18	1	NA	NA	15	1	14	1	13	0.923077	12	1	10	1	NA	NA	10	1	NA	NA	NA	NA	14	0.928571	5.43358e-05	-25.8523	hypometh	ENSBTAG00000052151	0	exon
3	117544219	117544220	70	0.585714	63	0.555556	40	0.95	17	1	30	1	35	0.971429	76	0.552632	105	0.552381	41	0.97561	41	1	71	1	59	0.983051	54	0.981481	54	0.962963	24	0.958333	39	1	47	1	39	0.974359	27	1	36	1	1.33166e-31	-26.0798	hypometh	ENSBTAG00000052151	0	exon
3	117544235	117544236	70	0.571429	63	0.571429	40	0.975	17	0.882353	30	0.966667	35	0.971429	76	0.578947	105	0.542857	41	0.97561	41	0.97561	71	1	59	1	53	1	54	1	24	1	39	1	47	1	39	0.974359	27	1	36	1	4.69081e-39	-27.5765	hypometh	ENSBTAG00000052151	0	exon
3	117544245	117544246	70	0.585714	63	0.52381	40	0.95	17	1	30	1	35	0.971429	76	0.578947	105	0.542857	41	1	41	0.97561	71	1	59	0.932203	54	1	54	0.981481	24	1	39	1	47	1	39	0.974359	27	0.925926	36	1	7.7205e-30	-25.8284	hypometh	ENSBTAG00000052151	0	exon
3	117544258	117544259	70	0.585714	63	0.571429	39	1	17	0.882353	30	1	35	1	76	0.578947	105	0.533333	41	1	41	0.878049	71	0.971831	59	0.983051	54	0.981481	54	0.981481	24	1	39	0.974359	47	0.978723	39	0.923077	27	1	36	0.972222	1.84855e-27	-25.4086	hypometh	ENSBTAG00000052151	0	exon
3	117544310	117544311	70	0.585714	63	0.571429	40	1	17	1	30	0.966667	35	0.971429	76	0.565789	105	0.495238	41	1	41	1	71	0.985915	59	1	54	0.981481	54	0.962963	24	1	39	1	47	1	39	1	27	0.962963	36	1	2.25736e-33	-26.6881	hypometh	ENSBTAG00000052151	0	exon
3	117544313	117544314	70	0.528571	63	0.555556	40	0.975	17	1	30	0.933333	35	0.971429	76	0.578947	105	0.552381	41	1	41	0.97561	71	0.929577	59	0.983051	54	1	54	0.925926	24	0.958333	39	1	47	0.978723	39	1	27	1	36	1	7.31134e-27	-25.3256	hypometh	ENSBTAG00000052151	0	exon
3	117544320	117544321	44	0.545455	31	0.645161	13	0.923077	NA	NA	14	1	17	1	41	0.487805	45	0.488889	19	1	25	1	31	1	32	1	30	0.966667	32	1	14	1	21	0.904762	26	1	25	1	21	1	18	1	2.48246e-19	-29.3221	hypometh	ENSBTAG00000052151	0	exon
3	117544516	117544517	33	0.575758	32	0.65625	13	0.923077	NA	NA	NA	NA	13	0.923077	32	0.59375	24	0.625	17	0.941176	12	0.916667	21	1	19	1	22	1	11	1	NA	NA	28	0.928571	15	0.8	NA	NA	10	1	22	1	4.04431e-08	-25.5989	hypometh	ENSBTAG00000052151	0	exon
3	117568582	117568583	30	0.2	12	1	11	1	NA	NA	NA	NA	NA	NA	17	0.882353	NA	NA	10	1	15	1	25	1	23	1	17	1	14	1	14	1	12	0.916667	10	1	16	1	10	1	NA	NA	1.79497e-08	-26.6592	hypometh	ENSBTAG00000001879	0	exon	period circadian regulator 2 [Source:NCBI gene (formerly Entrezgene);Acc:512237]
3	118004510	118004511	20	0.65	37	1	19	0.894737	17	0.529412	15	0.466667	18	1	36	0.555556	39	1	12	0	26	0	33	0.030303	32	0	38	0	22	0.681818	19	0.947368	12	0	19	0.315789	22	0	20	0.5	16	0	1.51597e-20	45.4864	hypermeth			intergenic
3	118241627	118241628	26	0.461538	18	0.5	14	0.785714	11	1	22	0.727273	18	0	27	0.444444	15	1	NA	NA	17	1	15	1	33	0.969697	44	0.931818	15	0.8	21	1	23	0.956522	20	1	NA	NA	15	1	15	1	7.44002e-15	-34.7104	hypometh	ENSBTAG00000017764	0	intron	histone deacetylase 4 [Source:VGNC Symbol;Acc:VGNC:50611]
3	118384886	118384887	31	0.387097	35	0.285714	23	0.347826	17	0.882353	12	0.416667	26	0.269231	27	0.296296	34	1	22	0.954545	16	1	30	0.466667	29	1	44	0.954545	19	1	10	1	31	1	29	1	24	0.958333	22	0.954545	28	1	3.24508e-19	-36.5141	hypometh	ENSBTAG00000017764	0	intron	histone deacetylase 4 [Source:VGNC Symbol;Acc:VGNC:50611]
3	118425951	118425952	27	0.111111	22	0.954545	NA	NA	NA	NA	NA	NA	NA	NA	28	0.178571	21	1	NA	NA	30	0.366667	13	1	35	0.2	23	1	14	1	14	1	NA	NA	13	1	17	1	16	1	NA	NA	3.15954e-06	-33.0334	hypometh	ENSBTAG00000017764	0	intron	histone deacetylase 4 [Source:VGNC Symbol;Acc:VGNC:50611]
3	118458257	118458258	11	0.909091	11	1	NA	NA	NA	NA	NA	NA	NA	NA	12	1	18	1	11	1	NA	NA	NA	NA	10	0.5	17	1	12	0.666667	15	0.4	NA	NA	NA	NA	NA	NA	NA	NA	12	1	0.00125996	25.6854	hypermeth	ENSBTAG00000017764	0	intron	histone deacetylase 4 [Source:VGNC Symbol;Acc:VGNC:50611]
3	118741405	118741406	28	0.428571	NA	NA	10	0.2	NA	NA	NA	NA	11	0	20	0.25	27	0.740741	10	0	NA	NA	17	0.0588235	18	0	28	0.0714286	14	0.142857	NA	NA	26	0	14	0.214286	NA	NA	NA	NA	NA	NA	6.33494e-06	29.9548	hypermeth			intergenic
3	118773811	118773812	13	0.307692	10	0	13	0	NA	NA	NA	NA	NA	NA	17	0.647059	14	0.5	11	1	NA	NA	11	1	15	0.533333	18	0.666667	NA	NA	10	1	16	0.4375	11	0.909091	NA	NA	NA	NA	10	0.9	0.0046351	-31.3187	hypometh			intergenic
3	118819784	118819785	14	0	NA	NA	10	1	NA	NA	12	1	13	1	11	0	10	1	12	1	14	0.571429	30	1	26	0.730769	44	1	NA	NA	16	0.9375	33	0.969697	23	1	NA	NA	16	1	15	1	9.68482e-08	-27.8582	hypometh			intergenic
3	118835769	118835770	41	0.926829	20	1	18	0.888889	NA	NA	NA	NA	NA	NA	25	0.68	13	0.769231	13	0.384615	20	0.3	25	0.44	18	0.166667	20	0.35	15	0.866667	18	0.5	NA	NA	23	0.478261	17	0.823529	NA	NA	11	0	0.000116029	28.4082	hypermeth			intergenic
3	119781497	119781498	47	1	30	1	17	1	24	0.458333	19	1	19	0.947368	34	0.941176	40	0.95	30	0.866667	28	0.392857	34	0.235294	39	0.384615	51	0.980392	29	0.482759	23	1	37	0.567568	32	0.875	24	0.416667	24	0.625	29	0.448276	6.26126e-10	25.2782	hypermeth			intergenic
3	119796189	119796190	65	1	40	0.975	40	1	NA	NA	13	0	22	1	60	0.966667	NA	NA	NA	NA	19	0	44	0.522727	55	0.672727	73	0.643836	34	0.617647	16	1	36	0.611111	NA	NA	24	0.583333	14	0	21	0	2.17096e-12	29.7042	hypermeth			intergenic
3	119800624	119800625	49	1	26	0.961538	34	1	27	0.37037	17	0.470588	21	1	49	1	36	1	34	1	27	0	32	0.5	41	0.439024	43	0.511628	35	0.457143	21	1	35	0.428571	26	0.961538	28	0.464286	24	0.541667	31	0.0322581	2.00872e-15	32.4921	hypermeth			intergenic
3	119833017	119833018	23	0.130435	20	0.2	23	0.0434783	NA	NA	NA	NA	NA	NA	47	0	14	1	NA	NA	NA	NA	18	0.166667	12	1	NA	NA	19	0.210526	NA	NA	NA	NA	NA	NA	13	0.384615	11	1	NA	NA	0.000938798	-30.6224	hypometh			intergenic
3	119912824	119912825	NA	NA	11	0.363636	NA	NA	NA	NA	NA	NA	NA	NA	10	0	19	1	12	0.75	14	0.785714	17	1	16	1	22	0.954545	NA	NA	NA	NA	NA	NA	12	1	NA	NA	13	1	NA	NA	1.95431e-06	-33.5985	hypometh			intergenic
3	120362464	120362465	37	0.459459	21	0.714286	18	0.5	11	1	17	0.529412	14	0.285714	36	0.444444	23	0.826087	25	0	24	0.958333	22	0.954545	27	1	36	1	15	0.533333	18	0.722222	27	1	33	0.454545	18	1	12	1	31	0.967742	9.25647e-12	-32.1861	hypometh	ENSBTAG00000000785	0	intron	PAS domain containing serine/threonine kinase [Source:VGNC Symbol;Acc:VGNC:58397]
3	120802149	120802150	21	0	14	0	12	0.333333	NA	NA	NA	NA	12	0	12	0	17	0	NA	NA	10	0.9	33	0.969697	23	0.565217	23	0.434783	12	0	NA	NA	26	0.615385	17	0.882353	14	0	NA	NA	17	0.470588	2.96881e-10	-43.7044	hypometh			intergenic
3	120840847	120840848	44	0.840909	39	0.74359	36	0.444444	26	0.307692	23	0.782609	24	0.666667	53	0.849057	66	0.651515	26	0.730769	43	0.186047	76	0.394737	65	0.276923	62	0.306452	38	0.868421	31	0.677419	52	0.115385	43	0.27907	43	0.372093	31	0.580645	40	0.225	2.12194e-10	25.0569	hypermeth	ENSBTAG00000011543	0	exon	programmed cell death 1 [Source:VGNC Symbol;Acc:VGNC:32657]
3	120841611	120841612	16	0.6875	11	0.727273	13	0.153846	NA	NA	NA	NA	NA	NA	16	1	20	0.75	NA	NA	21	0.190476	22	0.0909091	25	0.36	16	0.375	15	0.733333	NA	NA	10	0	14	0	17	0.411765	12	0.416667	15	0	0.000454127	30.3347	hypermeth	ENSBTAG00000011543	0	intron	programmed cell death 1 [Source:VGNC Symbol;Acc:VGNC:32657]
3	120841632	120841633	16	0.625	11	0.545455	13	0.0769231	NA	NA	NA	NA	NA	NA	16	1	20	0.75	NA	NA	21	0.238095	22	0.136364	25	0.4	17	0.176471	15	0.733333	NA	NA	10	0.1	14	0.0714286	17	0.352941	12	0.333333	15	0	0.00164609	28.1086	hypermeth	ENSBTAG00000011543	0	intron	programmed cell death 1 [Source:VGNC Symbol;Acc:VGNC:32657]
3	120841638	120841639	16	0.5625	11	0.636364	13	0.153846	NA	NA	NA	NA	NA	NA	16	0.9375	20	0.65	NA	NA	21	0.190476	22	0.136364	25	0.4	17	0.235294	15	0.6	NA	NA	10	0	14	0.0714286	17	0.411765	13	0.384615	15	0	0.00806085	25.195	hypermeth	ENSBTAG00000011543	0	intron	programmed cell death 1 [Source:VGNC Symbol;Acc:VGNC:32657]
3	120841640	120841641	16	0.625	11	0.727273	13	0.307692	NA	NA	NA	NA	NA	NA	16	1	19	0.736842	NA	NA	21	0.142857	22	0.0454545	25	0.44	17	0.294118	15	0.733333	NA	NA	10	0	14	0.0714286	17	0.411765	12	0.333333	15	0	0.000545732	30.0808	hypermeth	ENSBTAG00000011543	0	intron	programmed cell death 1 [Source:VGNC Symbol;Acc:VGNC:32657]
3	120841647	120841648	16	0.625	11	0.727273	13	0.153846	NA	NA	NA	NA	NA	NA	16	1	19	0.789474	NA	NA	21	0.238095	22	0.181818	25	0.36	17	0.176471	15	0.866667	NA	NA	10	0.1	14	0	17	0.470588	12	0.333333	15	0	0.00073452	29.7619	hypermeth	ENSBTAG00000011543	0	intron	programmed cell death 1 [Source:VGNC Symbol;Acc:VGNC:32657]
3	8433094	8433095	28	1	22	0	27	0.407407	23	1	19	0.263158	12	0	28	0.892857	38	0.973684	21	1	27	0	33	1	36	1	37	0.972973	21	0.952381	21	0.904762	22	1	19	1	24	0.541667	27	0.962963	13	0.538462	6.03087e-13	-30.0799	hypometh	ENSBTAG00000017875	0	exon	Rho GTPase activating protein 30 [Source:VGNC Symbol;Acc:VGNC:26088]
3	8433116	8433117	28	1	22	0	27	0.37037	23	1	19	0.263158	12	0	28	0.964286	38	1	21	1	27	0	33	0.969697	36	0.972222	37	0.972973	21	0.952381	21	1	22	1	19	1	24	0.541667	27	1	13	0.538462	7.76132e-13	-29.6588	hypometh	ENSBTAG00000017875	0	exon	Rho GTPase activating protein 30 [Source:VGNC Symbol;Acc:VGNC:26088]
3	15726038	15726039	11	0.272727	22	0.590909	NA	NA	NA	NA	11	0.363636	NA	NA	10	0.2	15	0.6	NA	NA	12	0.333333	NA	NA	14	0.714286	21	0.857143	NA	NA	NA	NA	NA	NA	11	0.818182	13	0.692308	10	0.6	NA	NA	0.00725704	-32.1524	hypometh	ENSBTAG00000018249	0	exon	potassium calcium-activated channel subfamily N member 3 [Source:VGNC Symbol;Acc:VGNC:30485]
3	21571177	21571178	11	1	24	0	NA	NA	NA	NA	14	1	13	0	10	1	13	1	18	0.944444	23	0.565217	27	0.962963	28	1	28	1	10	0.9	11	0.818182	14	1	21	0.904762	13	0.538462	NA	NA	14	0.5	2.3647e-05	-26.6495	hypometh	ENSBTAG00000008131	0	intron	ring finger protein 115 [Source:VGNC Symbol;Acc:VGNC:34013]
3	26663454	26663455	37	0.540541	28	0.964286	12	0.416667	17	1	18	1	19	1	29	0.62069	29	0.482759	15	0.6	23	0.956522	33	0.515152	34	1	36	0.444444	30	0	38	0	19	0.526316	22	0.272727	33	0.515152	19	1	18	0.444444	9.29091e-09	29.4139	hypermeth	ENSBTAG00000004849	0	intron	immunoglobulin superfamily member 3 [Source:VGNC Symbol;Acc:VGNC:30094]
3	29489301	29489302	34	0.911765	16	1	14	1	11	1	NA	NA	17	0.882353	27	0.962963	15	1	14	1	12	0.666667	21	0.666667	20	0	27	0.962963	19	0.789474	17	0.529412	27	0.962963	13	1	11	0.454545	13	0.692308	13	0.384615	1.35362e-07	26.3467	hypermeth	ENSBTAG00000003614	0	exon	adaptor related protein complex 4 subunit beta 1 [Source:VGNC Symbol;Acc:VGNC:25991]
3	49479707	49479708	16	0.4375	21	0.571429	13	0.615385	11	1	13	0.384615	15	0	23	0.391304	17	0	18	0.611111	15	0.466667	26	1	25	0.52	18	0.666667	14	0.928571	19	1	NA	NA	13	1	13	1	25	1	11	0.363636	5.20667e-12	-40.9365	hypometh	ENSBTAG00000018010	0	intron	ATP binding cassette subfamily A member 4 [Source:VGNC Symbol;Acc:VGNC:25458]
3	49698460	49698461	21	0.952381	25	1	14	0.857143	20	1	13	1	21	1	36	0.972222	38	1	20	1	22	0.727273	30	0.566667	34	0.941176	36	0.416667	20	0.4	14	0.571429	24	0.958333	15	0	16	0.6875	10	0.6	17	1	9.58654e-16	32.2262	hypermeth	ENSBTAG00000003245	0	utr5	BCAR3 adaptor protein, NSP family member [Source:VGNC Symbol;Acc:VGNC:53850]
3	104616451	104616452	11	0.818182	NA	NA	10	0.7	11	1	NA	NA	NA	NA	24	0.875	12	1	10	0.9	NA	NA	12	0.833333	NA	NA	14	0.5	NA	NA	NA	NA	26	0.461538	12	0.916667	NA	NA	NA	NA	17	0.470588	0.00297233	29.2023	hypermeth	ENSBTAG00000020745	0	exon	HIVEP zinc finger 3 [Source:VGNC Symbol;Acc:VGNC:96544]
3	104652992	104652993	34	1	12	1	15	0.6	NA	NA	12	0.583333	11	1	46	0.956522	19	1	10	0	13	0.461538	33	0.484848	14	0.928571	20	0	13	0	14	1	27	0.444444	NA	NA	NA	NA	26	1	12	0.333333	3.4397e-06	29.099	hypermeth	ENSBTAG00000020745	0	intron	HIVEP zinc finger 3 [Source:VGNC Symbol;Acc:VGNC:96544]
3	104655493	104655494	27	0.518519	44	0.431818	29	0.931034	18	0.555556	18	0.5	33	0	41	0.512195	44	0.636364	26	1	34	0.941176	51	0.960784	36	1	51	0.980392	29	1	36	0.444444	25	1	28	0.464286	36	1	NA	NA	35	0.685714	1.50026e-10	-25.7796	hypometh	ENSBTAG00000020745	0	intron	HIVEP zinc finger 3 [Source:VGNC Symbol;Acc:VGNC:96544]
3	104655623	104655624	13	0.384615	15	0.466667	12	0.916667	NA	NA	NA	NA	10	0	18	0.388889	24	0.541667	NA	NA	NA	NA	14	1	12	0.916667	18	1	17	1	NA	NA	13	1	10	0.6	NA	NA	14	0.857143	11	0.272727	5.73228e-07	-39.4994	hypometh	ENSBTAG00000020745	0	intron	HIVEP zinc finger 3 [Source:VGNC Symbol;Acc:VGNC:96544]
3	104669706	104669707	10	0.3	17	0.647059	NA	NA	15	0.466667	10	0.2	NA	NA	10	0.4	17	0.647059	16	0.25	21	0.238095	16	1	15	0.6	21	0.714286	NA	NA	14	0.571429	10	0	11	0.636364	16	0.6875	11	1	NA	NA	0.00496509	-27.0266	hypometh	ENSBTAG00000020745	0	exon	HIVEP zinc finger 3 [Source:VGNC Symbol;Acc:VGNC:96544]
3	104702384	104702385	43	1	34	1	34	0.5	24	1	15	0.533333	31	0.967742	39	0.974359	49	1	13	0	44	0.590909	49	0.571429	41	1	43	0	28	0	24	0.875	32	1	29	0.551724	22	0.409091	20	0.95	29	0.551724	1.78696e-09	25.1021	hypermeth	ENSBTAG00000021434	0	intron	endothelin 2 [Source:VGNC Symbol;Acc:VGNC:28328]
3	106456319	106456320	56	0.964286	34	0.970588	23	0.913043	11	0.545455	14	0.571429	19	0.421053	17	1	27	0.518519	15	0.6	22	1	33	0.454545	38	0.973684	38	0.921053	29	0	21	0.285714	27	0.259259	24	0.333333	24	0	12	1	34	0.558824	9.10938e-11	31.0294	hypermeth	ENSBTAG00000008688	0	utr3	hes related family bHLH transcription factor with YRPW motif like [Source:VGNC Symbol;Acc:VGNC:29830]
3	108280089	108280090	26	1	19	1	16	0.625	10	1	11	0.545455	17	0.941176	29	0.448276	13	0.461538	19	0.631579	16	0.4375	39	0.025641	15	0.8	37	0	21	0	NA	NA	20	0.55	15	0.533333	14	0.642857	17	1	22	1	5.62494e-07	31.0227	hypermeth	ENSBTAG00000003837	0	intron	R-spondin 1 [Source:VGNC Symbol;Acc:VGNC:34188]
3	111996700	111996701	19	0.578947	NA	NA	11	0.909091	NA	NA	NA	NA	NA	NA	13	0.538462	18	0.777778	NA	NA	11	0.636364	14	1	NA	NA	12	1	10	1	10	0.5	17	1	NA	NA	NA	NA	NA	NA	17	1	0.00403765	-25.6944	hypometh	ENSBTAG00000005784	0	intron	CUB and Sushi multiple domains 2 [Source:VGNC Symbol;Acc:VGNC:27762]
3	112759784	112759785	41	0.926829	33	0.878788	28	0.928571	23	0.391304	19	0.578947	32	0.3125	34	0	34	0.264706	29	0.344828	28	0.964286	37	0.756757	40	0.95	53	0.90566	29	1	21	0.857143	35	0.857143	26	0.423077	20	0.95	23	0.956522	32	0.90625	1.08361e-13	-29.9298	hypometh	ENSBTAG00000020672	0	exon	neuraminidase 2 [Source:VGNC Symbol;Acc:VGNC:50231]
3	112761261	112761262	60	0.933333	36	0.972222	33	1	25	0.52	14	0.428571	25	0.4	45	0	30	0.433333	35	0.2	26	0.961538	45	0.933333	51	0.960784	54	0.944444	43	0.976744	33	0.969697	40	0.9	52	0.480769	26	0.923077	33	0.969697	22	0.954545	3.74467e-16	-28.5394	hypometh	ENSBTAG00000020672	0	exon	neuraminidase 2 [Source:VGNC Symbol;Acc:VGNC:50231]
3	115324956	115324957	NA	NA	16	0.4375	NA	NA	12	0.25	NA	NA	NA	NA	24	0.5	11	1	15	0	18	0.555556	15	1	18	0.611111	19	0.736842	NA	NA	NA	NA	NA	NA	20	1	11	0.363636	NA	NA	NA	NA	0.00144721	-32.3168	hypometh	ENSBTAG00000016504	0	intron	ArfGAP with GTPase domain, ankyrin repeat and PH domain 1 [Source:VGNC Symbol;Acc:VGNC:59176]
3	117474069	117474070	24	1	26	0.0384615	NA	NA	18	1	13	0	16	0.875	17	0.941176	17	1	16	0	16	1	37	1	40	1	NA	NA	10	1	NA	NA	NA	NA	NA	NA	22	1	13	0.923077	NA	NA	9.37848e-13	-34.1497	hypometh	ENSBTAG00000053361	0	promoter	kelch like family member 30 [Source:NCBI gene (formerly Entrezgene);Acc:107131196]
3	117644884	117644885	55	0.636364	37	0.675676	40	0.65	29	0.0344828	33	0.424242	32	0.625	32	0	51	0	34	0.323529	45	0	61	0	84	0	71	0.366197	44	0	27	0.296296	36	0	27	0	37	0	36	0	32	0	2.50663e-19	26.5481	hypermeth	ENSBTAG00000015973	0	intron	TRAF3 interacting protein 1 [Source:VGNC Symbol;Acc:VGNC:36273]
3	117721341	117721342	39	0.923077	37	1	19	0.473684	13	0	12	0.333333	16	1	10	0.6	24	0.0416667	21	0.619048	19	0	24	0.0833333	30	0	34	0.588235	27	1	16	0	27	0.037037	16	0	20	0.75	14	0	10	0	1.31112e-06	28.2787	hypermeth	ENSBTAG00000003376	0	intron	ankyrin repeat and SOCS box containing 1 [Source:VGNC Symbol;Acc:VGNC:26186]
3	119874833	119874834	13	0.153846	14	0.142857	10	0.6	NA	NA	NA	NA	23	0.304348	NA	NA	NA	NA	NA	NA	20	0.5	NA	NA	22	0.681818	37	0.351351	NA	NA	26	0.653846	11	0.545455	12	1	10	1	13	1	12	0.583333	0.0011445	-31.285	hypometh	ENSBTAG00000015996	0	intron	glypican 1 [Source:VGNC Symbol;Acc:VGNC:29523]
3	120592660	120592661	20	0.35	16	0.3125	13	0.307692	12	0.25	NA	NA	18	0.333333	32	0	25	1	20	0.35	21	0.380952	21	0.666667	16	0.5	26	0.461538	16	0	13	1	11	1	10	1	NA	NA	19	1	12	0.833333	1.27426e-05	-30.6379	hypometh	ENSBTAG00000013110	0	exon	FERM, ARH/RhoGEF and pleckstrin domain protein 2 [Source:VGNC Symbol;Acc:VGNC:55172]
3	120791463	120791464	55	0	31	0	23	0.391304	23	0	14	0.571429	23	0	34	0	26	0	21	0.428571	23	0.347826	32	1	26	0.576923	49	0.632653	27	0	25	0	20	0.65	16	0.5	19	0	25	0.04	24	0.416667	7.31675e-12	-29.3709	hypometh	ENSBTAG00000002847	0	utr3	D-2-hydroxyglutarate dehydrogenase [Source:VGNC Symbol;Acc:VGNC:27861]
3	119846279	119846280	NA	NA	17	0	11	0	10	0.6	10	0	11	0	17	0	NA	NA	11	0	23	0.434783	21	0.571429	39	0.666667	19	0	13	0.538462	13	0	NA	NA	12	0	17	0.823529	13	0.538462	NA	NA	3.16303e-05	-30.3525	hypometh	ENSBTAG00000049314	-5704	gene downstream
3	91329991	91329992	18	1	22	1	15	1	16	0.625	16	0.9375	13	1	32	1	32	0.40625	14	0	NA	NA	22	1	35	0.314286	38	0	14	0.357143	19	0.263158	16	1	21	0.666667	19	0.421053	18	0.333333	11	0.272727	7.06831e-10	35.2746	hypermeth	ENSBTAG00000046583	-1877	gene downstream	transmembrane protein 61 [Source:VGNC Symbol;Acc:VGNC:36101]
3	116137230	116137231	27	0	12	1	18	1	12	1	NA	NA	NA	NA	19	1	11	0.909091	NA	NA	NA	NA	10	1	25	0.96	36	0.972222	12	1	15	1	24	1	16	1	NA	NA	12	1	13	1	5.61458e-09	-27.0558	hypometh	ENSBTAG00000049539	-1194	gene downstream
3	33315026	33315027	21	0	17	0.647059	NA	NA	11	0	12	0.75	12	0	26	0	13	0	13	0	NA	NA	19	0.578947	20	0	25	0	23	0	30	1	21	0.809524	14	0.642857	NA	NA	17	1	NA	NA	3.95922e-07	-33.7041	hypometh	ENSBTAG00000016389	-1109	gene downstream	ubiquitin like 4B [Source:VGNC Symbol;Acc:VGNC:36608]
3	91312580	91312581	29	1	10	1	NA	NA	12	1	17	1	NA	NA	23	1	16	1	19	0.473684	10	0	NA	NA	20	0	39	0	10	0	11	0.818182	19	1	19	0.631579	NA	NA	16	1	14	1	3.99736e-09	37.9968	hypermeth	ENSBTAG00000013241	-260	gene downstream	barttin CLCNK type accessory subunit beta [Source:VGNC Symbol;Acc:VGNC:26579]
3	91349642	91349643	28	1	18	0.555556	18	0	16	1	11	1	22	0.954545	22	1	18	0.833333	26	0.5	19	0.0526316	33	0	36	0	35	0	22	0	12	0.833333	22	1	17	0.470588	12	0.666667	19	0.894737	22	0.954545	2.2632e-08	31.8006	hypermeth	ENSBTAG00000046583	4819	gene upstream	transmembrane protein 61 [Source:VGNC Symbol;Acc:VGNC:36101]
3	15432447	15432448	29	0	12	0	12	0.583333	10	0.4	NA	NA	11	0	NA	NA	21	0	15	0.6	13	0	25	0.48	17	0	25	0.76	14	1	17	0.411765	24	0.625	13	0.692308	NA	NA	11	0.454545	14	0.785714	4.05486e-10	-41.2398	hypometh	ENSBTAG00000017104	428	gene downstream	mucin 1, cell surface associated [Source:VGNC Symbol;Acc:VGNC:59186]
3	20134677	20134678	18	0	15	0	13	0.538462	10	0	10	0.5	13	0	10	0.2	15	0	NA	NA	NA	NA	NA	NA	20	0.1	22	0.5	NA	NA	12	0.583333	19	0.473684	15	1	NA	NA	NA	NA	12	0	0.000209845	-30.5385	hypometh	ENSBTAG00000015154	669	gene downstream	MCL1 apoptosis regulator, BCL2 family member [Source:NCBI gene (formerly Entrezgene);Acc:788087]
3	49322473	49322474	42	0	29	0.482759	12	0.583333	15	0.4	16	0.0625	15	0	22	0	15	0	23	0.652174	19	0.473684	30	1	30	0.5	30	0.5	28	0.642857	18	0.611111	26	0	27	1	12	0.666667	13	0.923077	13	0	1.05827e-10	-34.9119	hypometh	ENSBTAG00000004190	2641	gene downstream	Rho GTPase activating protein 29 [Source:VGNC Symbol;Acc:VGNC:26087]
3	117403871	117403872	47	0	38	0.526316	31	0	20	1	21	0	24	0.625	32	0.9375	48	0.395833	38	0	34	0.382353	48	0.979167	30	0.966667	57	0.0175439	33	0.969697	38	0	35	1	29	0.551724	34	0.970588	37	0.648649	25	0.32	2.12855e-09	-26.3403	hypometh	ENSBTAG00000026114	4098	gene downstream	ubiquitin conjugating enzyme E2 F (putative) [Source:VGNC Symbol;Acc:VGNC:55693]
3	117739652	117739653	43	0.976744	11	1	17	0.352941	15	0	NA	NA	NA	NA	19	0.631579	27	0	14	0.5	14	0	17	0	26	0	28	0.357143	19	0.947368	12	0	30	0	23	0	13	0.538462	13	0	NA	NA	2.69251e-06	29.413	hypermeth	ENSBTAG00000003376	4135	gene downstream	ankyrin repeat and SOCS box containing 1 [Source:VGNC Symbol;Acc:VGNC:26186]
3	56875093	56875094	12	1	14	0.142857	13	1	NA	NA	NA	NA	10	1	25	0.84	17	1	NA	NA	NA	NA	33	0.121212	10	1	17	1	NA	NA	10	0.9	11	0.909091	10	1	16	0.375	18	0.166667	NA	NA	0.00284327	27.2176	hypermeth	ENSBTAG00000042087	5905	gene downstream	Small nucleolar RNA SNORA62/SNORA6 family [Source:RFAM;Acc:RF00091]
3	17170906	17170907	23	0	16	0	15	0	12	0	NA	NA	11	0	22	0	18	0	10	0	14	0	26	0.653846	12	0	15	0	12	0	17	0.647059	27	0.444444	13	0.307692	NA	NA	NA	NA	NA	NA	2.33973e-15	-36.0656	hypometh	ENSBTAG00000021443	8133	gene downstream	peptidoglycan recognition protein 3 [Source:VGNC Symbol;Acc:VGNC:55653]
4	3796075	3796076	24	0	NA	NA	NA	NA	16	1	13	0	12	0	13	0	37	0.027027	20	0.05	NA	NA	16	0.9375	NA	NA	28	0	12	1	NA	NA	NA	NA	NA	NA	11	1	NA	NA	23	0.391304	1.50932e-07	-38.8889	hypometh			intergenic
4	7461056	7461057	33	0.969697	21	0.428571	16	0.4375	17	0.941176	25	0.6	12	1	37	0.594595	26	0.384615	20	1	20	1	32	0.9375	35	1	49	1	28	1	19	0.947368	37	0.972973	24	1	16	1	21	1	22	1	1.57409e-17	-26.7804	hypometh	ENSBTAG00000003531	0	intron	ATP binding cassette subfamily A member 13 [Source:VGNC Symbol;Acc:VGNC:59317]
4	9758607	9758608	15	0.933333	32	0.9375	15	1	NA	NA	18	0.944444	11	0.727273	24	1	31	1	15	0.6	18	1	30	1	31	1	46	0.0217391	15	0	16	1	NA	NA	14	0.571429	26	0	26	0.423077	NA	NA	4.42819e-20	45.1884	hypermeth	ENSBTAG00000034905	0	intron	transmembrane BAX inhibitor motif containing 7 [Source:NCBI gene (formerly Entrezgene);Acc:768008]
4	15670146	15670147	15	0.4	19	0.578947	15	1	16	1	14	0	16	0.4375	35	0.514286	23	0.565217	17	0.470588	35	1	28	0.964286	32	0.34375	41	0	20	0.35	15	1	10	0.5	18	0.388889	25	0	26	0	15	0.333333	3.31588e-07	29.4486	hypermeth	ENSBTAG00000050627	0	tss
4	16958036	16958037	16	0	16	0.5	NA	NA	NA	NA	NA	NA	NA	NA	23	0	16	0.5	13	0.384615	NA	NA	38	0.921053	24	0.5	19	0.263158	NA	NA	12	0.833333	NA	NA	NA	NA	15	0.933333	19	0.421053	NA	NA	1.19922e-06	-41.1417	hypometh			intergenic
4	18123038	18123039	41	0.463415	40	0.325	28	0.714286	25	0	12	0.333333	21	0	68	0.705882	45	0.488889	26	0	39	0.435897	39	0	48	0.25	61	0.327869	39	0	29	0	42	0.285714	30	0	27	0	22	0	39	0.435897	3.92854e-11	25.2259	hypermeth			intergenic
4	23906456	23906457	20	0.2	17	0.0588235	15	0.666667	NA	NA	16	1	13	0.384615	26	0.5	16	0	NA	NA	18	1	31	0.967742	15	0.933333	19	0.684211	15	0.866667	NA	NA	10	0.9	NA	NA	10	1	15	1	NA	NA	3.44686e-11	-42.9171	hypometh	ENSBTAG00000034154	0	intron	alkylglycerol monooxygenase [Source:VGNC Symbol;Acc:VGNC:25731]
4	35282658	35282659	24	0	13	0	10	0	12	0.416667	NA	NA	NA	NA	12	0	21	0	22	0.272727	NA	NA	26	0	30	0.833333	34	0.294118	21	0.285714	10	0.3	28	0.285714	13	0.307692	12	0.333333	13	0.615385	16	0.4375	1.00986e-05	-27.2967	hypometh			intergenic
4	70639835	70639836	28	0.535714	23	1	NA	NA	15	0.933333	10	0.9	NA	NA	32	0.6875	31	1	18	1	12	0.916667	15	0	33	0.454545	40	0.35	17	1	14	1	22	0.681818	19	1	28	0.571429	11	0.363636	13	0.538462	1.33364e-06	27.5399	hypermeth			intergenic
4	70752839	70752840	14	0.357143	17	0.705882	11	0.272727	10	1	10	0.2	NA	NA	19	0.736842	36	0.833333	14	0.428571	18	0.555556	25	0.44	32	0.3125	22	0.227273	11	0.272727	14	0.285714	NA	NA	22	0.5	13	0.307692	14	0.571429	NA	NA	0.00190648	25.1437	hypermeth			intergenic
4	81551254	81551255	15	0	17	0.470588	17	0.823529	NA	NA	NA	NA	15	0.0666667	NA	NA	NA	NA	NA	NA	12	1	28	0.892857	NA	NA	11	0.909091	21	0.952381	NA	NA	23	0.478261	NA	NA	12	1	NA	NA	10	0.9	4.82998e-05	-36.8045	hypometh	ENSBTAG00000013648	0	intron	POU class 6 homeobox 2 [Source:NCBI gene (formerly Entrezgene);Acc:517861]
4	89519780	89519781	20	0.8	31	0.645161	NA	NA	11	1	NA	NA	19	0.578947	11	0.636364	NA	NA	NA	NA	NA	NA	24	0.583333	NA	NA	26	0.5	33	0.272727	NA	NA	NA	NA	27	0.444444	12	0.75	NA	NA	10	0.3	0.0169476	25.1976	hypermeth			intergenic
4	91479528	91479529	11	0.727273	11	0.636364	NA	NA	NA	NA	NA	NA	11	0.545455	11	0	14	0	NA	NA	NA	NA	NA	NA	15	0	20	0	16	0.4375	11	0	11	0	11	0	NA	NA	NA	NA	NA	NA	0.00554209	27.8736	hypermeth	ENSBTAG00000054974	0	intron	glutamate metabotropic receptor 8 [Source:NCBI gene (formerly Entrezgene);Acc:538360]
4	94669106	94669107	17	0.529412	17	0.647059	17	0.294118	NA	NA	17	0.764706	NA	NA	17	0.117647	19	0.578947	11	0.454545	21	0.428571	24	0.875	38	0.842105	35	0.942857	13	0.384615	19	0.631579	NA	NA	14	0.285714	18	0.5	18	0.833333	10	0.7	0.000723326	-25.2218	hypometh			intergenic
4	94669147	94669148	11	0.454545	NA	NA	11	0.272727	NA	NA	NA	NA	NA	NA	11	0.181818	10	0.8	NA	NA	13	0.692308	15	0.866667	20	0.8	23	0.956522	NA	NA	12	0.75	NA	NA	NA	NA	NA	NA	11	1	NA	NA	0.000113913	-39.44	hypometh			intergenic
4	95958193	95958194	19	0.0526316	24	0.125	10	0.7	11	0.545455	15	0.0666667	NA	NA	34	0	35	0.428571	14	0	20	0	33	0.545455	37	0.351351	17	0.176471	21	0.428571	18	0.444444	13	0.307692	11	0.727273	21	0.380952	20	0.6	11	0.545455	1.11877e-05	-25.9275	hypometh	ENSBTAG00000014543	0	tss	plexin A4 [Source:VGNC Symbol;Acc:VGNC:33060]
4	95958248	95958249	16	0.1875	13	0.153846	10	0.8	NA	NA	14	0.285714	NA	NA	20	0.15	26	0.423077	NA	NA	11	0.0909091	24	0.666667	29	0.586207	12	0.666667	15	0.533333	12	0.5	10	0.5	NA	NA	13	0.615385	16	0.625	NA	NA	0.000394689	-30.4511	hypometh	ENSBTAG00000014543	0	tss	plexin A4 [Source:VGNC Symbol;Acc:VGNC:33060]
4	95958251	95958252	16	0.1875	13	0	NA	NA	NA	NA	13	0.153846	NA	NA	20	0	26	0.653846	NA	NA	11	0	24	0.708333	29	0.344828	NA	NA	14	0.285714	12	0.5	10	0.6	NA	NA	13	0.615385	15	0.533333	NA	NA	0.00246703	-28.2051	hypometh	ENSBTAG00000014543	0	tss	plexin A4 [Source:VGNC Symbol;Acc:VGNC:33060]
4	99636177	99636178	NA	NA	20	0.8	NA	NA	11	0.818182	12	0.5	12	0.583333	13	0.461538	NA	NA	12	0.416667	15	0.266667	25	1	20	0.9	26	0.884615	10	0.6	NA	NA	NA	NA	13	0.846154	10	0.7	11	0.909091	NA	NA	8.95976e-05	-31.167	hypometh			intergenic
4	102069322	102069323	26	0.730769	11	0.454545	11	0.818182	NA	NA	10	0.1	11	0.909091	18	0.333333	19	1	18	0.555556	12	0.833333	17	0	12	1	28	0.428571	16	0.3125	14	0.214286	25	0.32	18	0.166667	NA	NA	13	0.615385	15	0.8	0.00184968	25.5678	hypermeth			intergenic
4	102567849	102567850	20	0	NA	NA	10	0	13	0	NA	NA	NA	NA	10	0.5	10	1	NA	NA	12	0	19	1	16	0	15	0.8	NA	NA	NA	NA	11	1	14	1	12	0.0833333	NA	NA	10	0	5.05868e-05	-38.7629	hypometh	ENSBTAG00000021073	0	exon	KIAA1549 [Source:VGNC Symbol;Acc:VGNC:59342]
4	102606471	102606472	16	0.6875	13	0.615385	12	0.833333	11	0.636364	NA	NA	NA	NA	18	0.222222	NA	NA	NA	NA	11	0.545455	15	0.866667	18	0.833333	27	0.666667	15	1	NA	NA	NA	NA	NA	NA	NA	NA	10	1	NA	NA	0.0147048	-26.7393	hypometh	ENSBTAG00000021073	0	utr5	KIAA1549 [Source:VGNC Symbol;Acc:VGNC:59342]
4	102606908	102606909	22	0.5	13	0.461538	NA	NA	14	0.857143	12	0.583333	NA	NA	14	0.214286	19	0.631579	15	0.266667	18	0.611111	21	0.952381	19	0.473684	19	0.736842	10	1	11	0.727273	NA	NA	19	0.631579	14	0.785714	13	1	16	0.8125	0.00176409	-25.4963	hypometh	ENSBTAG00000021073	0	utr5	KIAA1549 [Source:VGNC Symbol;Acc:VGNC:59342]
4	103683012	103683013	50	0.48	40	0.475	25	0.96	28	0.357143	23	0.956522	26	0.538462	43	0.511628	45	0.955556	23	1	39	1	56	0.982143	49	1	62	1	48	1	29	0.931034	32	1	45	0.977778	33	0.575758	37	0.945946	36	1	8.85862e-19	-25.1407	hypometh			intergenic
4	105265386	105265387	45	0.311111	31	0.483871	50	0.44	34	0.970588	23	0.391304	19	0.421053	40	0.3	31	0.290323	32	0.4375	42	0.738095	51	0.882353	42	0.928571	41	0.97561	41	0.878049	26	0.307692	29	0.413793	22	0.909091	28	0.75	26	0.884615	19	0.842105	6.49773e-15	-31.8732	hypometh	ENSBTAG00000024065	0	exon	taste 2 receptor member 38 [Source:VGNC Symbol;Acc:VGNC:35612]
4	107781409	107781410	27	0.962963	22	0.545455	NA	NA	19	1	NA	NA	18	1	35	1	38	1	28	1	35	0.971429	44	0.545455	34	0	37	0.540541	24	0.5	25	0.6	13	1	17	0	22	1	26	1	13	0	1.83345e-24	42.8299	hypermeth	ENSBTAG00000017676	0	intron	thiamin pyrophosphokinase 1 [Source:VGNC Symbol;Acc:VGNC:36251]
4	114603831	114603832	21	0	NA	NA	14	0.928571	16	0.4375	NA	NA	NA	NA	25	0.44	21	0.142857	NA	NA	19	0.526316	14	1	15	0.0666667	31	1	10	1	10	0.5	25	0.48	16	0.5	10	0.7	NA	NA	17	0.470588	0.00205009	-26.9338	hypometh	ENSBTAG00000024199	0	intron	lysine methyltransferase 2C [Source:VGNC Symbol;Acc:VGNC:30692]
4	115498366	115498367	31	0.290323	17	0.823529	NA	NA	NA	NA	14	0.214286	NA	NA	15	0.866667	NA	NA	18	0.777778	25	0.08	35	0.342857	27	0.962963	15	0.8	11	0.818182	11	0.818182	NA	NA	NA	NA	NA	NA	11	0.909091	NA	NA	0.0122719	-25.0758	hypometh			intergenic
4	115650157	115650158	NA	NA	18	0	11	0.545455	14	0.5	NA	NA	NA	NA	NA	NA	16	0.875	10	0	15	0	28	0.571429	14	0.642857	22	0.454545	NA	NA	NA	NA	NA	NA	NA	NA	22	0.772727	14	0.571429	14	0.5	0.0189398	-26.6291	hypometh			intergenic
4	117198858	117198859	21	0.571429	16	0.9375	NA	NA	15	0.466667	NA	NA	11	1	NA	NA	16	0	NA	NA	NA	NA	11	0.363636	26	0	20	0.05	10	0	13	1	18	0.333333	12	0.416667	NA	NA	NA	NA	NA	NA	0.00317101	30.5984	hypermeth			intergenic
4	117490305	117490306	18	0.555556	12	0.583333	17	0.411765	NA	NA	10	0.2	12	0.416667	13	0.230769	20	0.9	NA	NA	NA	NA	11	0.545455	14	0.0714286	19	0.315789	NA	NA	NA	NA	12	0	NA	NA	10	0.7	NA	NA	11	0	0.0470107	25.0064	hypermeth	ENSBTAG00000024552	0	intron	sonic hedgehog signaling molecule [Source:VGNC Symbol;Acc:VGNC:34597]
4	117646825	117646826	25	0.56	16	0.1875	19	0.578947	24	1	18	0.611111	17	1	26	0.961538	27	0.962963	16	1	21	0.952381	25	0.4	36	0.388889	53	0.471698	27	0	19	1	35	0.571429	39	0.512821	14	0.714286	18	0.444444	13	1	3.1554e-09	30.0835	hypermeth			intergenic
4	117654631	117654632	14	1	10	1	14	0.571429	NA	NA	NA	NA	12	1	23	1	20	0.9	12	1	NA	NA	NA	NA	35	0.542857	22	0.409091	19	0	18	1	24	0.458333	11	0.636364	NA	NA	NA	NA	29	1	1.4043e-07	33.5202	hypermeth			intergenic
4	117700575	117700576	18	0.333333	NA	NA	13	1	13	0	NA	NA	NA	NA	NA	NA	17	0.0588235	10	0.5	12	0	NA	NA	10	0.6	22	0.590909	NA	NA	NA	NA	12	1	13	1	NA	NA	NA	NA	14	0	0.00829764	-31.8513	hypometh			intergenic
4	118749435	118749436	24	0	18	0	19	0.473684	21	0.619048	NA	NA	17	1	23	0.565217	38	0	NA	NA	19	0	21	0.761905	31	0.774194	19	0	18	0	23	0.956522	46	0.934783	27	1	10	0	NA	NA	21	0	7.74839e-08	-32.0608	hypometh	ENSBTAG00000004958	0	intron	protein tyrosine phosphatase receptor type N2 [Source:NCBI gene (formerly Entrezgene);Acc:616515]
4	118811990	118811991	21	1	NA	NA	12	0.583333	NA	NA	16	0.5	10	1	13	0.692308	23	0.913043	14	0.571429	NA	NA	11	0.272727	12	0.25	21	1	17	0.352941	14	0	12	0	15	0	NA	NA	NA	NA	13	1	4.62228e-06	37.0642	hypermeth	ENSBTAG00000004958	0	intron	protein tyrosine phosphatase receptor type N2 [Source:NCBI gene (formerly Entrezgene);Acc:616515]
4	118833299	118833300	22	0.954545	25	0.96	24	0	10	1	13	1	17	1	40	0.575	31	1	14	0.714286	21	1	40	0.35	25	0.6	36	0.5	12	1	16	0	34	0	13	0	17	0.941176	17	1	18	1	1.97034e-08	30.0954	hypermeth	ENSBTAG00000004958	0	intron	protein tyrosine phosphatase receptor type N2 [Source:NCBI gene (formerly Entrezgene);Acc:616515]
4	118973525	118973526	18	0	14	0.357143	NA	NA	NA	NA	NA	NA	NA	NA	13	0.384615	16	0.375	12	1	11	0.818182	12	1	19	0.526316	27	1	14	1	12	0.916667	11	1	20	0.8	14	0.714286	NA	NA	10	0.2	4.14278e-06	-37.2473	hypometh	ENSBTAG00000004958	0	intron	protein tyrosine phosphatase receptor type N2 [Source:NCBI gene (formerly Entrezgene);Acc:616515]
4	119300022	119300023	NA	NA	17	0.705882	11	0.727273	11	1	NA	NA	NA	NA	12	0.75	20	0.7	NA	NA	10	0.3	18	0.444444	28	0.321429	19	0.578947	NA	NA	14	0.5	12	0.25	15	0.2	19	0.421053	17	0.647059	NA	NA	0.00591966	28.1168	hypermeth			intergenic
4	5201730	5201731	45	0.288889	23	0.26087	NA	NA	NA	NA	NA	NA	10	1	27	1	13	1	23	0.391304	21	1	24	1	32	1	17	1	13	0.615385	14	1	NA	NA	25	1	18	0.222222	NA	NA	NA	NA	7.32182e-05	-25.6022	hypometh	ENSBTAG00000017086	0	intron	growth factor receptor bound protein 10 [Source:VGNC Symbol;Acc:VGNC:29629]
4	13213826	13213827	17	0.529412	12	0	11	0.545455	NA	NA	NA	NA	15	1	16	0	13	0	15	1	NA	NA	19	0.842105	24	0.541667	32	1	11	0.363636	23	0.956522	27	0.666667	16	1	15	1	17	0.705882	16	1	9.84889e-08	-36.5455	hypometh	ENSBTAG00000027134	0	intron	dynein cytoplasmic 1 intermediate chain 1 [Source:VGNC Symbol;Acc:VGNC:28270]
4	15307023	15307024	36	0.416667	22	0.454545	24	0	16	0	17	0	NA	NA	45	0.622222	37	0	25	0.56	28	0.464286	24	0	42	0	45	0.0222222	31	0	10	0	28	0	24	0	27	0	13	0	33	0	3.1029e-25	31.639	hypermeth	ENSBTAG00000004995	0	utr5	core 1 synthase, glycoprotein-N-acetylgalactosamine 3-beta-galactosyltransferase 1 [Source:VGNC Symbol;Acc:VGNC:26615]
4	42921011	42921012	19	0.473684	NA	NA	11	0.363636	18	0.666667	NA	NA	NA	NA	11	0.636364	10	0.3	NA	NA	10	0.5	15	0.933333	22	1	15	1	18	1	11	0.727273	27	0.481481	NA	NA	NA	NA	NA	NA	15	1	3.00877e-05	-34.7329	hypometh	ENSBTAG00000051262	0	intron
4	74847253	74847254	24	0.291667	21	0.285714	15	0.866667	15	0.266667	NA	NA	NA	NA	19	0.368421	22	0.136364	12	0	14	0.857143	12	0.916667	10	0.9	35	0.457143	NA	NA	NA	NA	18	1	11	1	NA	NA	NA	NA	13	0.153846	0.000378443	-31.057	hypometh	ENSBTAG00000009655	0	intron	tensin 3 [Source:VGNC Symbol;Acc:VGNC:36209]
4	103443696	103443697	38	1	41	0.731707	27	0.925926	29	1	33	0.393939	19	1	65	0.969231	43	0.976744	28	0.464286	39	0.410256	47	0	54	0.444444	53	0.0566038	30	0.5	37	0.378378	29	0	46	0.608696	35	0.942857	28	0.535714	28	0.464286	1.47416e-28	42.0903	hypermeth	ENSBTAG00000020225	0	intron	thromboxane A synthase 1 [Source:VGNC Symbol;Acc:VGNC:35674]
4	107630985	107630986	39	0.846154	34	0.235294	33	0.333333	13	0.846154	23	0.608696	34	0	37	0.351351	39	0	20	0.35	42	0.380952	51	0.941176	47	0.829787	56	0.785714	24	0.75	31	0.774194	29	0.275862	31	0.645161	29	0.586207	25	0	13	0.769231	3.90776e-13	-31.8699	hypometh	ENSBTAG00000001815	0	exon	Rho guanine nucleotide exchange factor 5 [Source:VGNC Symbol;Acc:VGNC:26119]
4	107631182	107631183	55	0.672727	47	0.446809	40	0.4	34	0.705882	23	0.347826	32	0.40625	77	0.116883	50	0.18	32	0.21875	40	0.425	66	0.924242	55	0.618182	86	0.697674	28	0.75	30	0.566667	33	0.212121	29	0.517241	31	0.419355	20	0.65	25	0.56	7.32279e-11	-25.8336	hypometh	ENSBTAG00000001815	0	exon	Rho guanine nucleotide exchange factor 5 [Source:VGNC Symbol;Acc:VGNC:26119]
4	107631211	107631212	55	0.927273	46	0.543478	40	0.55	34	0.911765	23	0.608696	32	0.625	79	0.139241	50	0.4	32	0.25	40	0.65	67	0.970149	55	0.8	88	0.829545	29	0.931034	30	0.966667	33	0.151515	29	0.689655	31	0.83871	20	0.9	25	0.88	8.37973e-15	-27.9351	hypometh	ENSBTAG00000001815	0	exon	Rho guanine nucleotide exchange factor 5 [Source:VGNC Symbol;Acc:VGNC:26119]
4	114502534	114502535	26	0	NA	NA	17	0.941176	NA	NA	NA	NA	13	0.461538	35	0.314286	10	1	13	1	14	0.571429	12	1	12	0.583333	20	0.95	14	0.571429	NA	NA	23	0.434783	NA	NA	NA	NA	10	0.9	13	1	0.0101749	-25	hypometh	ENSBTAG00000045535	0	intron	polypeptide N-acetylgalactosaminyltransferase like 5 [Source:VGNC Symbol;Acc:VGNC:29237]
4	116864526	116864527	10	0.1	11	0.636364	NA	NA	NA	NA	11	0.454545	12	0.916667	19	0	NA	NA	NA	NA	11	0.909091	14	0	17	0	12	0	NA	NA	10	0	NA	NA	NA	NA	NA	NA	12	0.583333	NA	NA	0.000542691	35.1767	hypermeth	ENSBTAG00000021941	0	intron	dipeptidyl peptidase like 6 [Source:NCBI gene (formerly Entrezgene);Acc:281123]
4	118675786	118675787	12	0.75	26	0	20	0.85	11	0.545455	12	0.666667	11	0.545455	15	0.666667	31	0.83871	15	0.733333	18	0.833333	26	1	31	0.935484	19	0.947368	17	1	13	0.769231	NA	NA	NA	NA	18	0.888889	22	0.545455	11	1	1.64839e-05	-25.3771	hypometh	ENSBTAG00000000771	0	intron	DnaJ heat shock protein family (Hsp40) member B6 [Source:VGNC Symbol;Acc:VGNC:53635]
4	118681396	118681397	23	0.782609	NA	NA	19	0.684211	14	0.214286	11	0.545455	NA	NA	32	0.71875	23	0.869565	10	0.2	12	0.416667	13	0.692308	24	0.0416667	30	0.266667	12	0.25	NA	NA	17	0.470588	17	0.294118	14	0.785714	20	0.55	12	0.25	0.00158651	25.3931	hypermeth	ENSBTAG00000000771	0	intron	DnaJ heat shock protein family (Hsp40) member B6 [Source:VGNC Symbol;Acc:VGNC:53635]
4	116911127	116911128	10	1	27	0.222222	NA	NA	NA	NA	16	0.3125	NA	NA	35	0.314286	15	0.933333	28	0.285714	49	0	16	0.9375	28	0.964286	21	1	11	1	32	0.375	38	0.0263158	10	1	17	1	12	0.833333	19	0.105263	1.80274e-07	-31.7647	hypometh	ENSBTAG00000017505	-2329	gene downstream	PAX interacting protein 1 [Source:VGNC Symbol;Acc:VGNC:32602]
4	117228675	117228676	27	0	10	0	27	0.481481	21	0.619048	13	0	30	1	31	0.774194	24	0.666667	16	0.5625	20	0.55	29	0.551724	33	0	38	0.526316	22	0.0454545	18	0	27	0.555556	22	0	14	0	12	0	21	0.619048	9.41563e-06	25.4257	hypermeth	ENSBTAG00000018917	2248	gene downstream	engrailed homeobox 2 [Source:NCBI gene (formerly Entrezgene);Acc:100337304]
4	112166612	112166613	NA	NA	13	0.0769231	10	0.1	12	0	NA	NA	NA	NA	NA	NA	NA	NA	17	0	18	0.277778	12	0.916667	11	0.727273	16	0	NA	NA	NA	NA	NA	NA	11	0.272727	12	0.25	NA	NA	NA	NA	0.00503251	-30.3226	hypometh	ENSBTAG00000042676	6442	gene downstream	Y RNA [Source:RFAM;Acc:RF00019]
5	8202311	8202312	16	0.625	13	0.846154	12	0.5	NA	NA	NA	NA	NA	NA	16	0.375	11	0.363636	NA	NA	NA	NA	15	0.8	NA	NA	17	0.470588	13	0.846154	NA	NA	14	1	11	0.909091	NA	NA	11	1	11	0.727273	0.0350668	-26.023	hypometh			intergenic
5	9116245	9116246	23	0.478261	27	0.592593	29	1	29	0.517241	20	0.45	18	1	34	0.264706	29	0.344828	33	0.969697	27	0.444444	32	0	47	0.531915	57	0.491228	37	0	22	0	32	0.40625	34	0	19	0.578947	24	0	26	0	1.33901e-16	36.518	hypermeth			intergenic
5	15692700	15692701	22	0.863636	NA	NA	10	0.3	10	0.8	NA	NA	NA	NA	10	0.8	18	0.5	NA	NA	14	0.785714	16	0.5	21	0.809524	18	0.111111	10	0.6	NA	NA	14	0.0714286	18	0.277778	NA	NA	10	0.8	NA	NA	0.0387387	25.1224	hypermeth	ENSBTAG00000011153	0	utr5	MGAT4 family member C [Source:VGNC Symbol;Acc:VGNC:31448]
5	19010001	19010002	22	0.363636	NA	NA	15	0.2	15	0.533333	NA	NA	11	0.636364	17	0.470588	10	0.5	10	0.5	23	0.26087	14	0.785714	20	0.75	21	0.666667	10	0.5	15	0.733333	11	0.818182	14	0.785714	NA	NA	NA	NA	13	0.384615	0.00190528	-27.9937	hypometh			intergenic
5	24696289	24696290	20	1	19	1	35	1	23	1	22	1	11	1	53	1	23	1	17	0.941176	32	1	30	0.533333	36	0.944444	43	0.511628	28	1	21	0	23	0.956522	27	0.555556	20	1	22	1	18	1	3.8536e-19	26.1004	hypermeth	ENSBTAG00000014669	0	intron	NADH:ubiquinone oxidoreductase subunit A12 [Source:VGNC Symbol;Acc:VGNC:31945]
5	27897229	27897230	17	1	NA	NA	11	0.272727	NA	NA	NA	NA	NA	NA	32	1	12	1	16	1	NA	NA	10	0.6	12	0.333333	16	0	17	0.411765	NA	NA	22	1	20	1	NA	NA	NA	NA	14	0.571429	9.63548e-05	30.5487	hypermeth	ENSBTAG00000013555	0	intron	activin A receptor type 1B [Source:VGNC Symbol;Acc:VGNC:25593]
5	30835022	30835023	17	0.705882	10	0.6	NA	NA	10	0.1	NA	NA	NA	NA	13	0.461538	12	0.583333	12	0.25	NA	NA	15	0.333333	23	0.0434783	30	0.1	16	0.3125	15	0	17	0.176471	NA	NA	17	0.470588	13	0.153846	11	0.272727	0.00216704	28.189	hypermeth	ENSBTAG00000015364	0	intron	Wnt family member 1 [Source:VGNC Symbol;Acc:VGNC:36953]
5	45531334	45531335	11	0.909091	11	1	14	0.642857	NA	NA	11	0.636364	NA	NA	21	0.619048	11	0.818182	NA	NA	13	0.846154	20	0.6	12	0.5	21	0.380952	NA	NA	NA	NA	NA	NA	NA	NA	12	0.166667	17	0.588235	NA	NA	0.00644184	29.7455	hypermeth	ENSBTAG00000015395	0	tss
5	75566714	75566715	15	1	19	0.578947	NA	NA	NA	NA	NA	NA	13	0.538462	16	1	15	1	12	1	18	1	20	1	27	0.444444	20	0	NA	NA	NA	NA	NA	NA	NA	NA	16	0.4375	13	1	NA	NA	4.00094e-05	32.8704	hypermeth	ENSBTAG00000016345	0	intron	interleukin 2 receptor subunit beta [Source:VGNC Symbol;Acc:VGNC:30152]
5	84382141	84382142	30	0	20	0.45	19	0	NA	NA	NA	NA	14	0	10	0	27	0.333333	NA	NA	14	0	16	0.6875	26	0.384615	30	0.533333	22	0.545455	14	1	27	0.518519	16	0.3125	12	0.333333	NA	NA	18	0.444444	2.39939e-10	-38.5009	hypometh			intergenic
5	90109450	90109451	NA	NA	11	0.545455	12	0.416667	NA	NA	NA	NA	12	0.583333	11	0.363636	11	0.454545	NA	NA	NA	NA	11	0.727273	20	0.85	19	0.789474	11	0.636364	11	0.727273	22	0.772727	NA	NA	NA	NA	NA	NA	12	0.75	0.0208239	-29.0467	hypometh			intergenic
5	103954588	103954589	35	0	14	0	10	0.5	13	0	NA	NA	10	0	20	0	17	0	16	0.0625	17	0	19	0	24	0	39	0.564103	26	0.538462	17	0.411765	25	0	25	0	NA	NA	11	0.636364	21	0.619048	7.11168e-09	-26.4874	hypometh			intergenic
5	103954650	103954651	35	0	14	0	10	0.5	13	0	NA	NA	10	0	20	0	17	0	16	0	17	0.0588235	19	0	24	0	39	0.564103	26	0.615385	17	0.411765	25	0	25	0	NA	NA	11	0.636364	21	0.619048	2.24276e-09	-27.4536	hypometh			intergenic
5	105096953	105096954	30	0	21	0	20	0.45	NA	NA	NA	NA	14	0.5	32	0	18	0	13	0.538462	NA	NA	28	0	28	0	27	0.296296	29	0.448276	16	0.4375	33	0.606061	26	0.538462	16	0.6875	20	0.65	19	0.842105	6.17662e-06	-26.6082	hypometh			intergenic
5	113829378	113829379	NA	NA	17	0.705882	10	0.8	16	1	NA	NA	NA	NA	NA	NA	19	1	24	1	14	0	12	0	23	0	13	0	12	0.416667	17	0.823529	12	0.916667	NA	NA	NA	NA	20	1	NA	NA	0.000147575	33.1284	hypermeth	ENSBTAG00000012030	0	intron	tubulin tyrosine ligase like 1 [Source:VGNC Symbol;Acc:VGNC:36489]
5	114089022	114089023	24	0	22	0	18	1	11	1	17	1	19	0.631579	16	1	31	0	11	0	36	0	38	1	37	0.648649	40	0.95	17	0.411765	14	0.5	19	0.947368	25	0	18	1	21	0	13	0.615385	3.05577e-07	-29.1917	hypometh	ENSBTAG00000011275	0	intron	signal peptide, CUB domain and EGF like domain containing 1 [Source:VGNC Symbol;Acc:VGNC:34371]
5	114948857	114948858	24	0.0416667	NA	NA	10	1	21	0.904762	13	1	NA	NA	32	1	NA	NA	NA	NA	NA	NA	40	1	19	1	21	1	NA	NA	NA	NA	20	1	NA	NA	10	1	18	1	NA	NA	1.26373e-08	-25	hypometh	ENSBTAG00000003574	0	intron	shisa like 1 [Source:VGNC Symbol;Acc:VGNC:30574]
5	115062696	115062697	NA	NA	16	1	NA	NA	NA	NA	NA	NA	NA	NA	11	1	23	1	12	1	17	1	22	0.454545	21	0.952381	29	0.517241	NA	NA	14	0.928571	NA	NA	NA	NA	NA	NA	15	0.8	NA	NA	9.84777e-08	30.6931	hypermeth			intergenic
5	116683577	116683578	25	1	18	1	14	1	NA	NA	NA	NA	NA	NA	14	0.857143	17	1	NA	NA	10	1	14	0.285714	15	0.933333	15	1	23	0.434783	NA	NA	21	0.714286	12	0.75	NA	NA	NA	NA	17	0.941176	2.662e-06	27.019	hypermeth	ENSBTAG00000008036	0	exon	cadherin EGF LAG seven-pass G-type receptor 1 [Source:VGNC Symbol;Acc:VGNC:55884]
5	116687955	116687956	43	1	20	1	20	0.95	NA	NA	12	1	NA	NA	21	1	34	0.970588	13	1	13	1	27	0.481481	35	1	57	0.982456	26	0.615385	17	0.294118	34	0.5	24	0.375	11	1	17	0.588235	13	0.923077	1.23508e-14	28.3656	hypermeth	ENSBTAG00000008036	0	intron	cadherin EGF LAG seven-pass G-type receptor 1 [Source:VGNC Symbol;Acc:VGNC:55884]
5	116700663	116700664	48	0.395833	28	0.535714	21	0.190476	16	0.5	19	0.631579	26	1	47	0	48	0	31	0.483871	25	1	44	0.909091	41	0.341463	46	1	38	0.605263	21	0.52381	36	0.972222	28	0.964286	36	0.0277778	16	0.9375	24	0.458333	2.10093e-09	-27.4463	hypometh	ENSBTAG00000008036	0	intron	cadherin EGF LAG seven-pass G-type receptor 1 [Source:VGNC Symbol;Acc:VGNC:55884]
5	116706316	116706317	14	0.571429	19	0.473684	11	0.363636	NA	NA	NA	NA	NA	NA	10	0	29	0	12	0.416667	18	1	28	1	22	0.681818	33	1	13	0.230769	13	0.692308	NA	NA	11	0.909091	13	0	16	1	NA	NA	2.9577e-07	-37.572	hypometh	ENSBTAG00000008036	0	intron	cadherin EGF LAG seven-pass G-type receptor 1 [Source:VGNC Symbol;Acc:VGNC:55884]
5	116706582	116706583	40	0.55	18	0.388889	23	0.347826	18	0.5	22	0.318182	21	0.952381	52	0	28	0	39	0.410256	40	1	43	0.976744	33	0.575758	48	1	31	0.419355	30	0.533333	47	0.978723	36	0.972222	25	0	24	0.958333	37	0.540541	5.55513e-13	-31.1542	hypometh	ENSBTAG00000008036	0	intron	cadherin EGF LAG seven-pass G-type receptor 1 [Source:VGNC Symbol;Acc:VGNC:55884]
5	116717832	116717833	29	0	38	0.526316	42	0.5	31	0.548387	12	0	33	1	58	0	47	0	31	0.451613	53	0.962264	60	0.983333	52	0.538462	78	0.897436	31	0.483871	26	0.423077	48	0.958333	49	0.897959	35	0	29	1	26	0.615385	1.54525e-16	-31.5607	hypometh	ENSBTAG00000008036	0	intron	cadherin EGF LAG seven-pass G-type receptor 1 [Source:VGNC Symbol;Acc:VGNC:55884]
5	116721790	116721791	22	0.545455	12	0.583333	22	0.636364	10	0.5	11	0.636364	NA	NA	14	0	NA	NA	NA	NA	10	1	15	1	17	0.705882	18	1	15	0.4	NA	NA	22	1	10	1	NA	NA	NA	NA	13	0.461538	0.00465077	-26.4536	hypometh	ENSBTAG00000008036	0	intron	cadherin EGF LAG seven-pass G-type receptor 1 [Source:VGNC Symbol;Acc:VGNC:55884]
5	116723467	116723468	23	0.391304	15	0.6	15	0.4	NA	NA	NA	NA	NA	NA	27	0	27	0	12	0.666667	17	1	25	1	27	0.518519	28	0.892857	16	0.625	16	0.4375	23	1	12	0.916667	NA	NA	12	1	12	0.333333	3.93294e-10	-40.5788	hypometh	ENSBTAG00000008036	0	intron	cadherin EGF LAG seven-pass G-type receptor 1 [Source:VGNC Symbol;Acc:VGNC:55884]
5	116739151	116739152	25	1	12	0.5	10	0.9	12	0.583333	10	1	NA	NA	28	1	20	0.9	14	0.857143	10	0	22	1	31	0.387097	16	0.9375	23	0.565217	NA	NA	19	0.473684	19	0.947368	15	0	12	1	22	0	0.000276776	25.1357	hypermeth	ENSBTAG00000008036	0	intron	cadherin EGF LAG seven-pass G-type receptor 1 [Source:VGNC Symbol;Acc:VGNC:55884]
5	116779689	116779690	24	0.708333	23	0.391304	24	1	12	0	18	0.777778	17	0.764706	24	0	28	0	21	0.47619	NA	NA	30	1	35	0.828571	39	0.974359	20	0.7	19	0.684211	29	0.931034	30	0.533333	NA	NA	26	0.961538	17	0.941176	2.86656e-15	-39.3482	hypometh	ENSBTAG00000008036	0	intron	cadherin EGF LAG seven-pass G-type receptor 1 [Source:VGNC Symbol;Acc:VGNC:55884]
5	116811344	116811345	32	0	NA	NA	12	0	10	1	17	0	17	0.411765	24	0	18	0	12	0.416667	NA	NA	16	0	NA	NA	21	0	15	1	NA	NA	NA	NA	20	0	10	1	17	1	NA	NA	0.000689756	-26.9313	hypometh			intergenic
5	28593852	28593853	20	1	NA	NA	NA	NA	NA	NA	14	1	26	0.384615	26	1	32	1	NA	NA	NA	NA	12	1	33	0.454545	37	0.459459	NA	NA	10	0	14	0.928571	NA	NA	12	0.666667	12	1	26	0.423077	1.23833e-05	30.0304	hypermeth	ENSBTAG00000051039	0	promoter
5	32303711	32303712	16	1	14	1	NA	NA	18	1	17	0.352941	18	0.111111	11	1	29	0.275862	NA	NA	NA	NA	15	0.933333	15	1	20	0.85	NA	NA	11	1	NA	NA	12	1	16	1	12	1	NA	NA	1.72825e-08	-35.064	hypometh	ENSBTAG00000013155	0	exon	collagen type II alpha 1 chain [Source:VGNC Symbol;Acc:VGNC:27564]
5	116923265	116923266	66	1	31	0.935484	44	1	21	0.952381	24	0.958333	26	1	48	0.958333	43	0.953488	28	1	32	0.96875	55	0	39	0.974359	51	1	34	0.558824	20	1	42	0.97619	37	1	21	0.380952	31	0.967742	39	0.410256	6.24714e-23	27.06	hypermeth	ENSBTAG00000046654	0	exon	ceramide kinase [Source:VGNC Symbol;Acc:VGNC:55885]
5	116924387	116924388	18	0.833333	13	0	NA	NA	NA	NA	NA	NA	12	0	17	0	32	0	NA	NA	NA	NA	17	1	NA	NA	10	0	19	1	NA	NA	25	0.68	NA	NA	NA	NA	NA	NA	16	0.625	7.95044e-12	-56.1094	hypometh	ENSBTAG00000046654	0	intron	ceramide kinase [Source:VGNC Symbol;Acc:VGNC:55885]
5	73516533	73516534	23	0.73913	11	0.909091	17	0.352941	NA	NA	NA	NA	11	0.545455	31	0.290323	18	0.611111	12	0.5	10	0.1	26	0.961538	19	0.578947	45	0.755556	14	0.857143	21	0.714286	20	0.85	12	0.75	NA	NA	11	0.909091	12	0.833333	1.05468e-05	-29.8204	hypometh	ENSBTAG00000010533	0	exon	HMG-box containing 4 [Source:VGNC Symbol;Acc:VGNC:29883]
5	73516558	73516559	23	0.73913	11	0.818182	17	0.411765	NA	NA	NA	NA	11	0.545455	31	0.483871	18	0.555556	12	0.416667	10	0.2	26	1	19	0.684211	45	0.777778	14	0.857143	21	0.809524	20	0.8	12	0.583333	NA	NA	11	0.909091	13	0.846154	3.75765e-05	-27.832	hypometh	ENSBTAG00000010533	0	exon	HMG-box containing 4 [Source:VGNC Symbol;Acc:VGNC:29883]
5	73516576	73516577	23	0.782609	11	0.727273	17	0.470588	NA	NA	NA	NA	11	0.727273	31	0.0645161	18	0.555556	12	0.5	10	0.1	26	1	19	0.578947	45	0.777778	14	0.928571	21	0.761905	20	0.75	12	0.666667	NA	NA	11	0.909091	13	0.923077	6.66457e-08	-34.7983	hypometh	ENSBTAG00000010533	0	exon	HMG-box containing 4 [Source:VGNC Symbol;Acc:VGNC:29883]
5	73516595	73516596	23	0.826087	11	0.909091	17	0.470588	NA	NA	NA	NA	11	0.545455	31	0.129032	18	0.5	12	0.5	10	0.4	26	0.961538	19	0.736842	45	0.822222	13	0.846154	21	0.619048	20	0.75	12	0.75	NA	NA	11	0.909091	13	0.846154	3.04251e-06	-30.9315	hypometh	ENSBTAG00000010533	0	exon	HMG-box containing 4 [Source:VGNC Symbol;Acc:VGNC:29883]
5	73516624	73516625	23	0.73913	11	0.818182	17	0.647059	NA	NA	NA	NA	11	0.818182	31	0.290323	18	0.611111	12	0.583333	10	0.4	26	0.961538	19	0.631579	45	0.844444	14	0.928571	21	0.857143	20	0.9	12	0.75	NA	NA	11	0.909091	13	0.615385	0.000141649	-25.5307	hypometh	ENSBTAG00000010533	0	exon	HMG-box containing 4 [Source:VGNC Symbol;Acc:VGNC:29883]
5	75145213	75145214	NA	NA	17	1	NA	NA	NA	NA	NA	NA	NA	NA	10	0.8	15	1	12	1	20	1	12	1	16	1	17	0.529412	11	0.545455	NA	NA	NA	NA	NA	NA	20	0.3	17	0.941176	10	0.3	9.0486e-06	31.2779	hypermeth	ENSBTAG00000008137	0	promoter	NADH dehydrogenase [ubiquinone] 1 alpha subcomplex subunit 3 [Source:NCBI gene (formerly Entrezgene);Acc:101906363]
5	84134698	84134699	51	1	34	0.558824	35	0.742857	22	1	22	1	17	0.470588	48	1	40	0.525	18	0.944444	26	0.923077	48	0.979167	39	0.615385	50	0.04	18	0.444444	25	0.44	28	0.392857	29	1	22	0.681818	16	0	21	0.52381	8.6429e-12	29.0497	hypermeth	ENSBTAG00000053615	0	intron
5	96262648	96262649	20	0.2	12	0.916667	13	0.692308	NA	NA	NA	NA	NA	NA	21	0	21	0	10	0.5	11	0.363636	11	0.909091	21	0.619048	26	0.961538	13	1	10	0	20	0.45	13	0.0769231	NA	NA	NA	NA	17	1	4.66889e-06	-36.62	hypometh	ENSBTAG00000000219	0	intron	glutamate ionotropic receptor NMDA type subunit 2B [Source:VGNC Symbol;Acc:VGNC:29647]
5	106195539	106195540	NA	NA	NA	NA	31	0.645161	NA	NA	10	0.9	NA	NA	11	1	17	0	28	0	27	0	38	0.973684	21	0	18	0	25	0.56	19	0.947368	14	0.571429	28	0.464286	12	0.916667	10	1	NA	NA	0.000323361	-27.7419	hypometh	ENSBTAG00000018940	0	utr5	calcium release activated channel regulator 2A [Source:NCBI gene (formerly Entrezgene);Acc:525377]
5	106296370	106296371	17	1	20	1	NA	NA	10	1	NA	NA	NA	NA	10	1	NA	NA	11	1	NA	NA	10	0.9	17	1	23	1	16	0	12	1	NA	NA	NA	NA	18	0.611111	12	1	11	0.454545	1.28075e-05	25.2101	hypermeth	ENSBTAG00000018940	0	intron	calcium release activated channel regulator 2A [Source:NCBI gene (formerly Entrezgene);Acc:525377]
5	106483505	106483506	10	1	NA	NA	10	0.9	NA	NA	14	0.285714	NA	NA	16	0.9375	10	1	10	1	10	0.9	11	1	20	0.95	13	1	NA	NA	24	0.0833333	NA	NA	37	0.243243	NA	NA	NA	NA	NA	NA	0.000535356	32.3214	hypermeth	ENSBTAG00000020699	0	promoter	tetraspanin 11 [Source:VGNC Symbol;Acc:VGNC:36426]
5	107091976	107091977	12	0.916667	NA	NA	12	0.666667	NA	NA	NA	NA	15	1	18	1	12	0	NA	NA	NA	NA	15	0.466667	17	0.411765	25	0.68	12	0	14	0	NA	NA	NA	NA	NA	NA	NA	NA	12	0	1.29992e-05	42.7307	hypermeth	ENSBTAG00000019058	0	intron	IQ motif and Sec7 domain ArfGEF 3 [Source:VGNC Symbol;Acc:VGNC:56211]
5	108751319	108751320	14	0.857143	11	0.363636	10	1	NA	NA	NA	NA	NA	NA	11	0.818182	12	0.75	12	0.333333	15	0.466667	15	1	12	1	30	0.866667	NA	NA	NA	NA	17	0.882353	13	0.923077	NA	NA	NA	NA	17	0.882353	0.000968995	-26.6403	hypometh	ENSBTAG00000010660	0	intron	calcium voltage-gated channel subunit alpha1 C [Source:VGNC Symbol;Acc:VGNC:59325]
5	112343926	112343927	20	0.25	NA	NA	15	0.266667	NA	NA	NA	NA	NA	NA	14	1	13	0	NA	NA	10	1	NA	NA	NA	NA	12	0.5	18	1	NA	NA	14	1	12	0.666667	NA	NA	NA	NA	10	1	0.000221125	-39.0152	hypometh	ENSBTAG00000016198	0	exon	E1A binding protein p300 [Source:VGNC Symbol;Acc:VGNC:57349]
5	114812947	114812948	38	0	24	0	23	0.434783	18	1	16	0.6875	15	0.466667	22	0.409091	44	0	NA	NA	16	0	37	0.459459	44	0.636364	38	1	20	0.7	21	0	34	0.558824	23	0.608696	17	0.470588	11	0	21	0.619048	2.11866e-09	-31.304	hypometh	ENSBTAG00000021978	0	intron	parvin beta [Source:VGNC Symbol;Acc:VGNC:32590]
5	115349906	115349907	NA	NA	NA	NA	12	0.333333	10	1	17	0.176471	NA	NA	NA	NA	15	1	NA	NA	13	0.923077	43	0.116279	NA	NA	29	0.344828	NA	NA	NA	NA	17	0.0588235	18	0.166667	NA	NA	13	1	NA	NA	5.16831e-05	39.005	hypermeth	ENSBTAG00000008858	0	intron	Rho GTPase activating protein 8 [Source:NCBI gene (formerly Entrezgene);Acc:104968450]
5	116628070	116628071	22	1	18	0.888889	17	1	14	0.928571	NA	NA	12	1	19	1	30	0.966667	20	0.4	15	0.933333	40	0.225	33	0.939394	26	1	20	0.45	15	0.333333	13	1	20	0.55	NA	NA	23	0.26087	16	1	4.61915e-08	28.6553	hypermeth	ENSBTAG00000007102	0	intron	G2 and S-phase expressed 1 [Source:VGNC Symbol;Acc:VGNC:29711]
5	116650875	116650876	NA	NA	11	0.454545	NA	NA	NA	NA	NA	NA	NA	NA	13	0.384615	14	0.142857	10	0.6	10	0.4	19	0.842105	10	0.4	15	0.866667	11	1	14	0.714286	NA	NA	NA	NA	NA	NA	13	0.846154	NA	NA	0.000143598	-41.3373	hypometh	ENSBTAG00000005595	0	intron	tRNA 5-methylaminomethyl-2-thiouridylate methyltransferase [Source:VGNC Symbol;Acc:VGNC:36376]
5	116864651	116864652	37	0.540541	43	0	32	0.90625	23	0.956522	24	0.583333	18	1	54	0	68	0	28	0.357143	50	0	64	1	56	0.0178571	69	0.985507	27	1	33	0.575758	34	0.441176	45	1	35	1	30	1	32	0.5	7.69815e-35	-45.3206	hypometh	ENSBTAG00000021803	0	intron	Bos taurus GRAM domain containing 4 (GRAMD4), mRNA. [Source:RefSeq mRNA;Acc:NM_001102263]
5	116878441	116878442	28	0.571429	14	0.642857	18	1	10	1	12	0.416667	13	1	37	0	28	0	20	0.45	16	1	32	1	13	0.384615	29	0.896552	14	0.642857	10	0.6	30	0.933333	20	1	12	0.5	16	0.9375	27	0.407407	7.2041e-07	-28.8529	hypometh	ENSBTAG00000021803	0	intron	Bos taurus GRAM domain containing 4 (GRAMD4), mRNA. [Source:RefSeq mRNA;Acc:NM_001102263]
5	116886310	116886311	45	0.977778	22	1	40	0.325	NA	NA	20	1	NA	NA	31	1	44	1	24	1	31	0.903226	54	0	36	1	45	0.466667	24	1	24	0.291667	37	0.972973	22	0	NA	NA	25	1	38	1	2.26115e-10	26.6263	hypermeth	ENSBTAG00000021803	0	intron	Bos taurus GRAM domain containing 4 (GRAMD4), mRNA. [Source:RefSeq mRNA;Acc:NM_001102263]
5	116886326	116886327	46	0.5	22	0	41	0.634146	NA	NA	22	0.590909	NA	NA	31	0.0322581	44	0	24	0	31	0	54	1	38	0	46	0.521739	24	0.541667	24	0.666667	36	0.527778	22	0.954545	11	0	24	0.625	38	0	1.45714e-08	-26.9662	hypometh	ENSBTAG00000021803	0	intron	Bos taurus GRAM domain containing 4 (GRAMD4), mRNA. [Source:RefSeq mRNA;Acc:NM_001102263]
5	117436963	117436964	26	0.576923	NA	NA	10	1	12	0	NA	NA	NA	NA	20	0	NA	NA	11	1	16	1	14	1	16	0.625	30	0.366667	13	1	NA	NA	26	0.961538	NA	NA	NA	NA	16	1	16	1	0.00592413	-25.4158	hypometh			intergenic
5	117443217	117443218	20	0.35	22	0.454545	15	0.6	NA	NA	NA	NA	NA	NA	NA	NA	23	0.434783	10	0.4	10	1	11	1	21	1	23	0.565217	12	0.583333	NA	NA	33	0.969697	12	0.75	NA	NA	NA	NA	13	0.615385	0.000218448	-30.8	hypometh			intergenic
5	117492340	117492341	15	1	NA	NA	17	1	NA	NA	NA	NA	NA	NA	17	1	15	0.466667	NA	NA	10	0.9	11	0	21	1	21	0.666667	19	1	19	0.368421	28	0.464286	14	0.571429	NA	NA	NA	NA	NA	NA	0.00447468	26.1837	hypermeth			intergenic
5	117492557	117492558	34	0.0294118	12	1	NA	NA	12	0	13	0	17	0.411765	19	0	20	0.25	19	0	17	0.941176	18	1	38	0.631579	30	0.6	21	0.52381	18	0.388889	24	0.958333	12	0.5	10	0	17	0	26	0.5	5.30558e-07	-30.9214	hypometh			intergenic
5	117492598	117492599	34	0	12	0.916667	NA	NA	12	0	13	0.692308	17	0.941176	19	0	20	0.25	19	0.0526316	17	0.941176	18	1	38	0.631579	30	0.6	21	1	18	0.388889	24	1	12	0.5	10	0.6	17	0	26	0.923077	4.0277e-08	-33.5761	hypometh			intergenic
5	117492633	117492634	30	0	22	1	20	0.5	21	0	16	0.25	18	1	68	0.0294118	34	0.617647	22	0	30	1	43	0.976744	43	0.488372	38	0.605263	28	0.964286	29	0.482759	38	0.973684	35	0.6	31	0.483871	17	0	12	1	4.33462e-10	-29.4376	hypometh			intergenic
5	117545871	117545872	32	0.5	19	0.473684	13	0	10	0	10	0	19	0.368421	18	0	13	0	16	0.375	NA	NA	18	1	22	0.5	14	0	21	1	NA	NA	14	0.5	15	0	11	0.272727	13	0.615385	13	0.923077	1.31337e-05	-31.4043	hypometh			intergenic
5	117652136	117652137	14	1	33	0.424242	24	0.291667	15	0.533333	29	0.37931	23	0.391304	28	0.892857	34	0.235294	34	0.529412	24	0.958333	54	0	29	0.896552	47	0.404255	48	0.0208333	39	0	12	1	28	0.392857	38	0	24	0.375	17	0.352941	1.6356e-09	28.1008	hypermeth			intergenic
5	117707919	117707920	33	0	17	1	22	0.409091	11	1	10	0.3	12	1	27	0	20	0.4	17	0.352941	10	1	44	1	35	0.457143	23	0.478261	24	1	19	0.421053	27	0.37037	27	0.0740741	11	1	22	1	30	0.966667	4.73135e-05	-25.0992	hypometh			intergenic
5	117713272	117713273	48	0.4375	33	0.424242	30	0.333333	21	1	14	0.285714	20	0.7	34	0.5	35	0.457143	21	1	28	0	39	0.974359	27	0	36	0.972222	19	0.947368	15	0.933333	22	0.409091	26	0.961538	17	0.941176	23	1	23	0.478261	1.64856e-08	-27.9267	hypometh			intergenic
5	117768796	117768797	21	0.238095	NA	NA	NA	NA	NA	NA	14	0.5	12	0	19	0.368421	NA	NA	28	0.964286	NA	NA	22	0.272727	18	0	21	0	31	0	NA	NA	NA	NA	NA	NA	11	0	15	0.733333	14	0.0714286	2.40405e-06	35.2998	hypermeth			intergenic
5	117973670	117973671	NA	NA	13	0.153846	19	0.684211	11	0.636364	NA	NA	NA	NA	19	0.894737	33	0.030303	13	0.923077	NA	NA	33	0.969697	19	0.105263	35	0.485714	26	0.538462	10	0.7	12	1	13	0.923077	20	1	20	1	21	1	0.000427222	-26.9715	hypometh			intergenic
5	118013983	118013984	42	0.952381	38	0.973684	40	0.95	27	0.444444	32	1	27	0.851852	52	0.423077	57	0.947368	28	0.928571	42	0.97619	67	0	65	0.953846	87	0.436782	38	0.578947	31	0.903226	52	0.615385	53	0.54717	40	0.55	32	0.59375	39	0.512821	2.71789e-19	30.4473	hypermeth			intergenic
5	118024519	118024520	19	0.263158	10	0.9	10	0.8	NA	NA	NA	NA	NA	NA	14	0.857143	NA	NA	NA	NA	11	1	10	0.9	12	1	13	1	NA	NA	13	1	NA	NA	NA	NA	10	1	14	1	NA	NA	0.00013441	-28.2986	hypometh			intergenic
5	118065909	118065910	26	1	15	0.8	19	1	20	0.3	23	0	18	0.333333	29	0.448276	25	0.32	16	1	24	1	40	0.4	35	0.342857	35	0.457143	23	0.434783	21	0.285714	23	0.26087	29	0	20	0.45	20	0.4	22	0.272727	8.85569e-07	27.2562	hypermeth			intergenic
5	118172311	118172312	19	1	14	0.5	14	0.571429	NA	NA	11	1	NA	NA	16	1	14	1	NA	NA	NA	NA	13	1	22	0.363636	10	0	21	1	NA	NA	23	0.478261	12	0.416667	NA	NA	NA	NA	11	0.818182	0.00726249	25.4058	hypermeth			intergenic
5	116890880	116890881	16	1	12	1	11	0.454545	NA	NA	10	1	NA	NA	17	1	16	1	11	1	NA	NA	11	0	17	1	14	0.214286	15	0.6	NA	NA	13	1	NA	NA	NA	NA	NA	NA	11	0.454545	3.85158e-06	35.5237	hypermeth	ENSBTAG00000021803	0	intron	Bos taurus GRAM domain containing 4 (GRAMD4), mRNA. [Source:RefSeq mRNA;Acc:NM_001102263]
5	118562513	118562514	31	0.193548	13	0.461538	18	1	14	0.428571	11	0.272727	13	1	26	0	14	1	22	0.409091	16	0	29	1	36	0.472222	33	1	20	1	26	1	29	0.448276	NA	NA	13	0.615385	NA	NA	25	0.6	3.38123e-09	-34.1685	hypometh	ENSBTAG00000030185	0	tts
5	118848903	118848904	71	0.985915	24	1	35	0	31	1	23	0.391304	24	0.416667	59	1	39	0.589744	33	1	33	1	72	0.986111	52	0.576923	67	0.0149254	43	0.581395	21	0.47619	34	0.411765	32	0	29	0.37931	26	1	42	0.52381	1.22822e-13	28.2554	hypermeth			intergenic
5	119009211	119009212	17	1	15	0.933333	30	0	NA	NA	13	1	10	1	NA	NA	21	1	NA	NA	16	1	17	0.941176	24	0.208333	28	0.392857	28	0.25	14	0.928571	18	0.222222	13	1	19	0.210526	10	1	22	0.318182	0.000170394	27.958	hypermeth			intergenic
5	119075122	119075123	26	1	16	1	17	0	10	0.3	NA	NA	NA	NA	15	1	11	1	NA	NA	15	1	15	1	13	1	21	0	21	0.333333	10	0.5	15	0.533333	21	0	NA	NA	NA	NA	10	1	8.01311e-05	32.1501	hypermeth			intergenic
5	119075145	119075146	26	0.961538	16	1	17	0.588235	10	1	NA	NA	NA	NA	15	0.933333	11	1	NA	NA	15	1	15	1	13	1	21	0	21	1	10	0.5	15	0.533333	21	0	NA	NA	NA	NA	10	1	1.85212e-07	34.6753	hypermeth			intergenic
5	119166757	119166758	20	0.55	13	0.692308	13	0.461538	NA	NA	NA	NA	NA	NA	18	0.944444	28	1	22	0.863636	14	1	15	0.466667	25	0.92	13	0	10	0.7	NA	NA	14	0.642857	11	0	11	0.727273	11	0.636364	NA	NA	0.00248315	25.7955	hypermeth			intergenic
5	119167426	119167427	51	0.54902	27	0.37037	25	0.44	21	0.571429	20	0.6	27	0	63	0.968254	43	0.953488	20	1	20	1	38	0.526316	41	1	50	0	34	0.470588	27	0	40	0.425	33	0	32	0.5625	28	0.428571	27	0	6.12672e-14	32.3948	hypermeth			intergenic
5	119167553	119167554	35	0.771429	16	0.625	11	0.909091	16	0.75	13	0.923077	NA	NA	63	1	43	1	20	1	20	0.95	27	0.703704	41	0.926829	17	0	22	0.727273	NA	NA	27	0.740741	14	0	27	0.666667	19	0.842105	NA	NA	1.89268e-08	25.6753	hypermeth			intergenic
5	119230540	119230541	NA	NA	23	0.565217	NA	NA	10	1	NA	NA	13	1	15	0.466667	18	1	NA	NA	24	0	14	1	23	0.26087	26	1	12	1	14	1	NA	NA	NA	NA	18	1	10	1	NA	NA	0.00167759	-26.2468	hypometh	ENSBTAG00000046760	0	intron	bromodomain containing 1 [Source:VGNC Symbol;Acc:VGNC:26556]
5	119232886	119232887	NA	NA	14	0.428571	NA	NA	10	1	NA	NA	NA	NA	12	0.666667	21	1	NA	NA	23	0	13	1	21	0.428571	13	1	NA	NA	NA	NA	NA	NA	NA	NA	17	1	15	1	NA	NA	0.0077315	-28.5601	hypometh	ENSBTAG00000046760	0	intron	bromodomain containing 1 [Source:VGNC Symbol;Acc:VGNC:26556]
5	116899218	116899219	56	0.946429	58	0.982759	51	0.54902	31	1	26	0.961538	31	0.967742	41	1	44	0.977273	41	0.97561	42	0.97619	71	0.0140845	52	0.942308	92	0.456522	35	0.314286	31	0.935484	50	0.98	57	1	31	0.419355	34	1	39	0.512821	2.39031e-25	30.4072	hypermeth	ENSBTAG00000021803	0	intron	Bos taurus GRAM domain containing 4 (GRAMD4), mRNA. [Source:RefSeq mRNA;Acc:NM_001102263]
5	116899289	116899290	23	1	12	1	19	0.578947	NA	NA	NA	NA	NA	NA	17	1	14	1	NA	NA	NA	NA	17	0	14	1	21	0.571429	14	0.428571	NA	NA	16	0.9375	14	1	12	0.583333	NA	NA	15	0.466667	0.000164866	29.6126	hypermeth	ENSBTAG00000021803	0	intron	Bos taurus GRAM domain containing 4 (GRAMD4), mRNA. [Source:RefSeq mRNA;Acc:NM_001102263]
5	116899674	116899675	34	1	12	0.916667	25	0.48	10	0.9	11	1	13	1	27	1	30	1	15	1	19	0.947368	50	0	25	1	52	0.307692	22	0.272727	13	1	17	0.823529	24	0.958333	30	0.466667	NA	NA	22	0.409091	2.34805e-22	44.7779	hypermeth	ENSBTAG00000021803	0	intron	Bos taurus GRAM domain containing 4 (GRAMD4), mRNA. [Source:RefSeq mRNA;Acc:NM_001102263]
5	116903190	116903191	45	0.977778	25	0.96	26	0.384615	17	1	23	1	28	0.857143	72	1	51	0.980392	24	1	18	1	40	0	39	1	47	0.468085	31	0.612903	31	0.967742	23	1	23	0.956522	24	0.708333	14	1	20	0.35	1.16977e-14	26.9132	hypermeth	ENSBTAG00000021803	0	utr3	Bos taurus GRAM domain containing 4 (GRAMD4), mRNA. [Source:RefSeq mRNA;Acc:NM_001102263]
5	117001408	117001409	28	0.964286	34	1	12	1	19	0.736842	15	1	13	0.615385	17	1	29	1	16	1	19	0.894737	38	0	22	1	30	1	13	0.230769	14	1	10	1	24	1	19	0.421053	17	0.941176	14	0.642857	6.84837e-09	25.9027	hypermeth	ENSBTAG00000012291	0	intron	TBC1 domain family member 22A [Source:VGNC Symbol;Acc:VGNC:35636]
5	117014673	117014674	18	0.944444	12	0	15	1	16	0	NA	NA	NA	NA	41	1	NA	NA	21	0.333333	NA	NA	36	0	31	0.451613	23	1	NA	NA	13	1	NA	NA	NA	NA	12	0	13	0	12	0	0.000385563	29.3264	hypermeth	ENSBTAG00000012291	0	intron	TBC1 domain family member 22A [Source:VGNC Symbol;Acc:VGNC:35636]
5	117023797	117023798	47	1	41	1	26	0.961538	21	0.47619	22	0.681818	29	1	62	1	47	1	34	0.970588	36	1	51	0.509804	66	1	40	1	30	0.5	29	0.517241	26	0.461538	35	0.571429	40	0	22	1	24	0.5	4.99954e-24	31.7106	hypermeth	ENSBTAG00000012291	0	intron	TBC1 domain family member 22A [Source:VGNC Symbol;Acc:VGNC:35636]
5	117036494	117036495	16	0.5	NA	NA	13	1	NA	NA	NA	NA	NA	NA	15	0.133333	11	0.636364	11	0.545455	NA	NA	14	1	11	0.272727	23	1	12	1	NA	NA	NA	NA	12	1	NA	NA	NA	NA	10	1	0.000131844	-35.6984	hypometh	ENSBTAG00000012291	0	intron	TBC1 domain family member 22A [Source:VGNC Symbol;Acc:VGNC:35636]
5	117038179	117038180	37	0.378378	30	0.366667	23	0.913043	17	1	14	1	18	0.333333	41	1	24	0.958333	25	0.52	23	0	37	0.378378	39	0.461538	44	0.363636	34	0	18	1	47	0.425532	25	0.64	26	0.423077	27	0	27	0	5.15885e-09	28.6155	hypermeth	ENSBTAG00000012291	0	intron	TBC1 domain family member 22A [Source:VGNC Symbol;Acc:VGNC:35636]
5	117038329	117038330	20	0.25	11	1	17	0.941176	18	1	17	0.117647	10	1	29	0	22	0.409091	18	0.555556	19	1	36	0.972222	33	0.515152	34	1	21	1	11	0.545455	18	1	16	1	18	1	16	1	20	1	6.58525e-13	-34.8859	hypometh	ENSBTAG00000012291	0	intron	TBC1 domain family member 22A [Source:VGNC Symbol;Acc:VGNC:35636]
5	117041919	117041920	24	0.291667	15	1	17	1	NA	NA	15	0.6	NA	NA	14	0.0714286	13	0.615385	10	0	NA	NA	15	0.933333	20	0.45	26	1	10	1	11	0.727273	20	0.95	NA	NA	NA	NA	12	0.583333	21	1	2.09626e-05	-31.6667	hypometh	ENSBTAG00000012291	0	intron	TBC1 domain family member 22A [Source:VGNC Symbol;Acc:VGNC:35636]
5	117042015	117042016	24	0.291667	15	1	17	1	NA	NA	15	0.666667	NA	NA	14	0	13	0.615385	11	0.454545	NA	NA	15	1	20	0.45	26	1	10	1	11	0.727273	20	1	NA	NA	NA	NA	12	1	21	0.952381	3.13247e-06	-32.0082	hypometh	ENSBTAG00000012291	0	intron	TBC1 domain family member 22A [Source:VGNC Symbol;Acc:VGNC:35636]
5	117047836	117047837	38	0.526316	20	1	26	1	22	1	18	0.722222	19	0.894737	48	0	40	0.4	29	0.517241	25	1	42	0.97619	37	0.513514	50	1	24	1	18	0.555556	36	0.972222	30	0.966667	17	0.941176	15	1	25	0.96	7.2065e-13	-28.4032	hypometh	ENSBTAG00000012291	0	intron	TBC1 domain family member 22A [Source:VGNC Symbol;Acc:VGNC:35636]
5	117079895	117079896	35	0.971429	28	0.964286	20	1	20	0.45	15	0.733333	19	0.947368	25	1	39	1	19	0.473684	21	1	32	0.53125	30	0.933333	40	1	20	0.45	14	0.428571	25	0.44	25	0.44	21	0.047619	16	0.5	23	0.391304	2.22414e-12	31.4712	hypermeth	ENSBTAG00000012291	0	intron	TBC1 domain family member 22A [Source:VGNC Symbol;Acc:VGNC:35636]
5	117087165	117087166	45	0.4	19	1	14	1	21	1	20	0.3	18	0.888889	39	0	25	0.12	21	0.52381	18	1	29	1	38	0.421053	36	1	22	1	16	0.625	29	1	17	1	14	1	15	0.933333	26	0.961538	1.3213e-14	-35.1033	hypometh	ENSBTAG00000012291	0	intron	TBC1 domain family member 22A [Source:VGNC Symbol;Acc:VGNC:35636]
5	117148609	117148610	42	1	26	1	16	0.9375	11	0.909091	15	0.933333	14	0.357143	42	0.904762	27	0.962963	19	0.947368	21	1	27	0.518519	29	1	42	0.261905	24	0.5	13	1	22	1	24	1	16	0.5	22	1	30	0.266667	1.26929e-10	26.8128	hypermeth	ENSBTAG00000012291	0	intron	TBC1 domain family member 22A [Source:VGNC Symbol;Acc:VGNC:35636]
5	117148657	117148658	42	0.97619	26	0.961538	16	1	11	1	15	1	14	0.285714	41	1	27	1	19	1	21	1	27	0.518519	30	0.966667	42	0.261905	24	0.458333	13	1	22	1	24	1	16	0.5	22	1	30	0.266667	2.09511e-14	30.0276	hypermeth	ENSBTAG00000012291	0	intron	TBC1 domain family member 22A [Source:VGNC Symbol;Acc:VGNC:35636]
5	117153640	117153641	28	0.964286	25	1	24	1	17	1	11	1	14	0.428571	25	1	40	0.95	29	0.931034	26	1	28	0.392857	28	1	39	0.384615	18	0.333333	19	0.947368	24	1	13	1	24	0.458333	18	0.944444	27	0.444444	9.43816e-14	29.4346	hypermeth	ENSBTAG00000012291	0	intron	TBC1 domain family member 22A [Source:VGNC Symbol;Acc:VGNC:35636]
5	117154092	117154093	55	1	39	1	36	0.972222	33	1	21	1	30	0.533333	73	1	53	1	31	1	32	1	60	0.316667	58	1	67	0.492537	40	0.475	22	1	48	1	49	0.959184	51	0.509804	41	1	28	0.5	8.55527e-23	25.8038	hypermeth	ENSBTAG00000012291	0	intron	TBC1 domain family member 22A [Source:VGNC Symbol;Acc:VGNC:35636]
5	117180458	117180459	21	1	NA	NA	22	0.545455	11	0	10	1	NA	NA	31	0.967742	13	0.923077	NA	NA	NA	NA	NA	NA	18	1	17	0	NA	NA	12	1	NA	NA	14	0	13	0	NA	NA	NA	NA	4.24303e-05	38.1632	hypermeth	ENSBTAG00000012291	0	intron	TBC1 domain family member 22A [Source:VGNC Symbol;Acc:VGNC:35636]
5	117184890	117184891	17	1	10	1	10	1	NA	NA	NA	NA	NA	NA	14	1	13	1	NA	NA	10	1	13	0.538462	13	1	18	0.5	NA	NA	NA	NA	20	0.95	NA	NA	NA	NA	NA	NA	10	0.6	9.96028e-06	27.027	hypermeth	ENSBTAG00000012291	0	intron	TBC1 domain family member 22A [Source:VGNC Symbol;Acc:VGNC:35636]
5	117188488	117188489	15	1	21	1	NA	NA	NA	NA	NA	NA	NA	NA	17	1	NA	NA	10	1	15	1	14	1	21	0.952381	19	0.368421	NA	NA	NA	NA	NA	NA	13	0.230769	11	1	NA	NA	NA	NA	9.81129e-07	29.4872	hypermeth	ENSBTAG00000012291	0	intron	TBC1 domain family member 22A [Source:VGNC Symbol;Acc:VGNC:35636]
5	117206487	117206488	18	0.277778	18	1	NA	NA	NA	NA	NA	NA	10	1	19	0	12	0.5	NA	NA	NA	NA	13	1	12	0.583333	NA	NA	NA	NA	11	0.545455	23	1	NA	NA	NA	NA	NA	NA	11	1	0.000688528	-35.0649	hypometh	ENSBTAG00000012291	0	intron	TBC1 domain family member 22A [Source:VGNC Symbol;Acc:VGNC:35636]
5	117214011	117214012	15	0	12	0.666667	24	1	11	0.909091	NA	NA	14	1	NA	NA	21	0	16	0.625	NA	NA	36	1	21	1	35	1	24	1	NA	NA	33	1	26	0.461538	11	0.909091	10	1	20	1	7.69969e-11	-34.6485	hypometh	ENSBTAG00000012291	0	intron	TBC1 domain family member 22A [Source:VGNC Symbol;Acc:VGNC:35636]
5	117225440	117225441	40	0.425	25	1	14	0.928571	NA	NA	21	0.190476	14	0.857143	83	0	66	0.30303	15	0.866667	17	1	23	1	39	0.358974	35	1	24	0.916667	26	0.384615	15	1	26	0.923077	20	1	18	0.166667	15	0.933333	3.12624e-12	-33.6718	hypometh	ENSBTAG00000012291	0	intron	TBC1 domain family member 22A [Source:VGNC Symbol;Acc:VGNC:35636]
5	117225509	117225510	58	0.568966	49	0.918367	37	1	26	0.923077	28	0.392857	28	1	83	0	84	0.428571	37	0.945946	36	0.972222	60	1	53	0.528302	65	1	48	1	40	0.6	40	0.975	49	0.959184	39	0.948718	27	0.444444	42	0.97619	3.91725e-16	-25.6649	hypometh	ENSBTAG00000012291	0	intron	TBC1 domain family member 22A [Source:VGNC Symbol;Acc:VGNC:35636]
5	118444616	118444617	NA	NA	15	1	12	1	NA	NA	NA	NA	16	0.375	16	0.9375	17	0.882353	12	1	18	0.944444	33	0.151515	26	0.961538	36	0.25	11	1	16	1	NA	NA	31	0.387097	11	1	13	1	11	1	0.000153861	26.6861	hypermeth	ENSBTAG00000022986	0	intron	TAFA chemokine like family member 5 [Source:VGNC Symbol;Acc:VGNC:28779]
5	119276481	119276482	47	0.638298	24	0.708333	25	0.68	23	0.652174	21	0.52381	NA	NA	68	1	14	0.642857	26	0.653846	42	0.952381	22	0	55	0.945455	34	0	19	0	14	0	34	0.529412	14	0	NA	NA	14	0	15	0	5.9691e-22	45.5672	hypermeth	ENSBTAG00000048741	0	intron
5	115393562	115393563	48	0	31	0	38	0.947368	25	0.56	28	1	39	0	41	1	61	0	33	0.424242	40	0	60	1	50	0.46	75	1	31	1	30	0.4	40	0.55	31	1	41	0.97561	39	0.897436	31	0.483871	5.04723e-37	-45.7384	hypometh	ENSBTAG00000006973	-1459	gene downstream	PHD finger protein 21B [Source:VGNC Symbol;Acc:VGNC:32822]
5	73898176	73898177	20	0.95	23	0.347826	24	1	12	0.583333	NA	NA	NA	NA	18	0.611111	24	0.291667	15	0.6	15	1	31	0.419355	19	0.947368	36	0.527778	21	0	12	0.583333	24	0	13	0	13	0.692308	NA	NA	13	0.461538	0.000249909	26.6647	hypermeth	ENSBTAG00000020125	-1267	gene downstream	RNA binding fox-1 homolog 2 [Source:VGNC Symbol;Acc:VGNC:33778]
5	113975768	113975769	10	1	16	1	NA	NA	12	1	NA	NA	NA	NA	NA	NA	14	1	10	0.9	12	1	19	1	13	0.461538	16	0.4375	NA	NA	NA	NA	10	1	11	0.636364	10	0.9	NA	NA	NA	NA	0.000238807	25.2309	hypermeth	ENSBTAG00000011275	-1034	gene downstream	signal peptide, CUB domain and EGF like domain containing 1 [Source:VGNC Symbol;Acc:VGNC:34371]
5	74362052	74362053	39	0.948718	40	0.425	39	0.897436	17	1	NA	NA	24	0.25	14	0	24	0.708333	23	0.782609	20	0.9	31	0.741935	65	0.938462	73	0.465753	38	0	12	0.833333	19	0	19	0	34	0.294118	18	0	32	0	8.80578e-09	28.2808	hypermeth	ENSBTAG00000055135	2673	gene upstream
5	115384726	115384727	16	1	11	1	NA	NA	10	1	NA	NA	NA	NA	13	1	18	1	NA	NA	NA	NA	13	0.384615	NA	NA	17	0.647059	10	0.9	NA	NA	15	0.333333	13	0.384615	NA	NA	NA	NA	NA	NA	6.22501e-11	48.5294	hypermeth	ENSBTAG00000008858	2108	gene downstream	Rho GTPase activating protein 8 [Source:NCBI gene (formerly Entrezgene);Acc:104968450]
6	117071837	117071838	43	0.372093	25	0.68	19	0.473684	12	0	22	0.363636	12	0.25	33	0.606061	35	0.685714	20	0.3	16	0.5	35	0.171429	37	0.216216	46	0.0652174	27	0.222222	15	0.2	30	0.433333	20	0.3	15	0.533333	16	0.1875	25	0.08	1.13342e-06	25.0309	hypermeth	ENSBTAG00000048789	-8619	gene upstream	NK1 homeobox 1 [Source:NCBI gene (formerly Entrezgene);Acc:112447172]
6	14828706	14828707	10	0.4	NA	NA	NA	NA	NA	NA	12	0.166667	NA	NA	17	0.0588235	15	0	16	0	15	0.133333	12	0.666667	21	0.238095	17	0.352941	11	0.363636	11	0.181818	NA	NA	11	0.363636	12	0.333333	11	0.454545	NA	NA	0.00446041	-25.2608	hypometh	ENSBTAG00000009059	-2595	gene upstream	paired like homeodomain 2 [Source:VGNC Symbol;Acc:VGNC:32925]
6	3725992	3725993	24	0.958333	20	0.95	20	0.8	NA	NA	NA	NA	14	0.928571	19	0.894737	18	0.722222	NA	NA	NA	NA	16	0.8125	11	0.909091	24	0.25	14	0.928571	11	0.454545	35	0.314286	15	0.133333	10	0.6	13	1	NA	NA	2.2368e-07	34.806	hypermeth			intergenic
6	7610013	7610014	19	0.894737	NA	NA	15	0.266667	NA	NA	NA	NA	10	0.6	11	0.636364	13	0.846154	10	0.9	NA	NA	12	0.666667	21	0	30	0.833333	11	0.454545	NA	NA	15	0	15	0	NA	NA	NA	NA	14	0.571429	0.00417078	30.2477	hypermeth			intergenic
6	12930345	12930346	NA	NA	24	0.125	15	0	NA	NA	15	0.133333	11	0.0909091	NA	NA	18	0.111111	NA	NA	19	0.263158	17	0.705882	32	0.375	NA	NA	12	0.333333	NA	NA	21	0.333333	NA	NA	NA	NA	19	0.526316	13	0.538462	2.10378e-05	-32.8689	hypometh			intergenic
6	17370681	17370682	NA	NA	10	0	20	0.65	NA	NA	NA	NA	NA	NA	12	0	15	0	14	0	NA	NA	NA	NA	11	0	29	1	12	0	NA	NA	16	0	18	0.833333	NA	NA	NA	NA	NA	NA	0.0022326	-32.8529	hypometh	ENSBTAG00000016805	0	utr5	sphingomyelin synthase 2 [Source:VGNC Symbol;Acc:VGNC:34544]
6	34522565	34522566	40	0	16	1	23	0.478261	NA	NA	12	0.916667	17	1	41	0	18	0.722222	23	0.478261	18	0.333333	28	0	33	0.909091	50	0.94	25	1	10	1	27	0.814815	19	0.473684	18	1	13	0.538462	14	0.928571	1.69963e-11	-35.5059	hypometh			intergenic
6	35353384	35353385	15	0.4	14	0.5	NA	NA	NA	NA	NA	NA	12	0.5	11	0.636364	11	0.727273	NA	NA	17	0.588235	18	0.722222	NA	NA	17	1	11	1	NA	NA	NA	NA	11	0.636364	10	1	NA	NA	NA	NA	0.00322708	-31.5672	hypometh			intergenic
6	38377928	38377929	29	0.965517	NA	NA	NA	NA	24	1	12	0.916667	16	1	NA	NA	17	0.882353	19	1	NA	NA	22	1	16	0.0625	20	0.9	NA	NA	17	0.941176	NA	NA	NA	NA	11	0.0909091	10	0.9	NA	NA	8.61655e-06	26.7895	hypermeth			intergenic
6	41958469	41958470	19	0	13	0.769231	19	0.421053	NA	NA	10	0.9	13	0.923077	NA	NA	16	0.4375	15	0.133333	NA	NA	NA	NA	42	0.47619	33	0.848485	11	1	12	0.916667	NA	NA	17	0.882353	11	0.909091	14	0.5	10	0.7	0.00219951	-26.9524	hypometh			intergenic
6	47679473	47679474	23	0.913043	30	0.0666667	19	0.421053	24	0.333333	22	0.409091	NA	NA	45	0.2	40	0.65	23	0	43	0.348837	50	0.5	39	0.384615	30	0.733333	16	0.625	15	0.933333	19	0.894737	27	0.962963	17	0.882353	19	0.789474	18	0.222222	2.7812e-08	-28.7688	hypometh			intergenic
6	53614657	53614658	28	0	19	0.526316	13	0	18	0.0555556	NA	NA	14	0.571429	28	0	22	0.545455	13	0	15	0.666667	NA	NA	28	0	40	0.55	20	0.8	14	0.5	34	1	18	0.555556	15	0.6	16	0	16	0.5625	3.07093e-06	-29.1162	hypometh			intergenic
6	56577729	56577730	43	0.976744	12	0.666667	NA	NA	NA	NA	14	0.642857	15	0.6	24	1	NA	NA	NA	NA	10	0.9	25	0.68	36	0.833333	11	0	11	0	12	1	24	0.666667	20	0.6	NA	NA	19	0.789474	11	0	0.000409862	25.2382	hypermeth			intergenic
6	79170897	79170898	10	0.7	11	0	16	1	12	0	NA	NA	NA	NA	16	0	18	0	14	0	10	0	17	1	16	0.5	28	0.535714	13	0.692308	NA	NA	14	0	12	1	NA	NA	10	0.3	17	0	0.000739344	-28.8984	hypometh			intergenic
6	94344323	94344324	54	0.62963	40	0.475	41	0.365854	27	0.925926	29	0.413793	30	0.966667	61	0.360656	61	0.47541	43	0.44186	46	0.608696	68	0.970588	73	0.863014	65	0.892308	44	0.886364	29	0.896552	44	0.931818	33	0.939394	22	0.818182	39	0.435897	45	0.466667	4.94493e-17	-28.5474	hypometh			intergenic
6	94932334	94932335	33	0.424242	21	0.238095	19	0.263158	NA	NA	20	0.15	13	0.538462	20	0.3	18	0.666667	15	0.533333	19	0.157895	26	0.653846	35	0.542857	35	0.771429	24	0.75	26	0.653846	31	0.451613	26	0.384615	NA	NA	17	0.941176	26	0.576923	1.45261e-05	-26.8019	hypometh			intergenic
6	102922115	102922116	20	0.55	NA	NA	11	0.545455	13	0.538462	NA	NA	NA	NA	NA	NA	13	0	NA	NA	11	1	17	0.882353	20	1	16	1	23	0.652174	NA	NA	18	1	11	1	NA	NA	NA	NA	10	0.6	2.22327e-05	-36.3555	hypometh	ENSBTAG00000046671	0	utr5	wolframin ER transmembrane glycoprotein [Source:VGNC Symbol;Acc:VGNC:36936]
6	109989724	109989725	14	0.5	27	0.259259	NA	NA	12	0.166667	16	0.3125	12	0.333333	17	0.705882	18	0.166667	16	0.1875	19	0.315789	18	0.888889	21	0.809524	23	0.347826	18	0.888889	NA	NA	NA	NA	NA	NA	10	0.8	12	0.5	NA	NA	1.90417e-06	-37.1575	hypometh			intergenic
6	109989732	109989733	17	0.588235	25	0.28	14	0.357143	13	0.307692	23	0.26087	13	0.615385	26	0.538462	11	0.454545	21	0.285714	23	0.173913	25	0.96	26	0.730769	30	0.433333	21	0.904762	18	0.555556	11	0.454545	20	0.7	17	0.470588	23	0.869565	NA	NA	1.82524e-07	-32.0132	hypometh			intergenic
6	109989781	109989782	17	0.117647	25	0.28	14	0.0714286	13	0.230769	23	0.130435	13	0.230769	26	0.384615	11	0.181818	21	0	23	0.0434783	25	0.96	26	0.615385	30	0.2	21	0.857143	18	0.222222	11	0.272727	21	0.47619	16	0.5	23	0.695652	NA	NA	9.65691e-12	-37.7695	hypometh			intergenic
6	109989834	109989835	44	0.136364	48	0.125	35	0.114286	27	0.111111	30	0.0333333	30	0.133333	33	0.545455	58	0.155172	33	0.121212	40	0.05	54	0.888889	61	0.540984	70	0.128571	26	0.730769	31	0.193548	42	0.0714286	44	0.386364	29	0.551724	21	0.52381	26	0.0384615	1.95825e-12	-25.2672	hypometh			intergenic
6	112487993	112487994	NA	NA	26	0.0384615	NA	NA	10	1	NA	NA	16	0	22	0.136364	15	0.8	18	0	14	0.928571	15	1	23	0.478261	12	0.916667	14	0.0714286	13	0.153846	NA	NA	13	0.923077	18	0.777778	10	1	13	0.0769231	0.00327455	-26.5472	hypometh	ENSBTAG00000054060	0	promoter	U6 spliceosomal RNA [Source:RFAM;Acc:RF00026]
6	112488007	112488008	NA	NA	37	0	NA	NA	NA	NA	NA	NA	26	0	40	0.125	17	1	31	0	19	1	11	1	31	0.322581	13	1	21	0.047619	21	0.952381	NA	NA	NA	NA	18	1	14	1	22	0.0454545	1.77602e-07	-34.1605	hypometh	ENSBTAG00000054060	0	promoter	U6 spliceosomal RNA [Source:RFAM;Acc:RF00026]
6	114186015	114186016	27	0.888889	22	0.954545	12	0.916667	NA	NA	NA	NA	26	0.5	39	0.846154	45	0.977778	19	0.736842	22	0.454545	40	0.375	30	0.933333	43	0.976744	32	0.875	13	0	33	0	16	0.6875	14	0.357143	19	0	20	0.7	2.07755e-06	25.1887	hypermeth	ENSBTAG00000012464	0	intron	actin filament associated protein 1 [Source:VGNC Symbol;Acc:VGNC:25706]
6	114271752	114271753	13	1	15	1	10	1	15	0.4	12	1	NA	NA	13	0.692308	NA	NA	NA	NA	NA	NA	14	0	27	1	19	0.526316	NA	NA	NA	NA	NA	NA	NA	NA	11	0	10	0.2	NA	NA	0.000431973	35.1852	hypermeth	ENSBTAG00000012464	0	utr5	actin filament associated protein 1 [Source:VGNC Symbol;Acc:VGNC:25706]
6	114350512	114350513	61	0.983607	50	1	32	1	29	0.965517	26	1	16	0.9375	73	0.972603	51	0.372549	28	0.964286	31	0.451613	51	0.411765	44	0.954545	61	0.967213	29	0.206897	24	1	27	0.407407	37	0.27027	38	0.526316	17	0.352941	45	0.288889	1.11925e-16	29.3096	hypermeth	ENSBTAG00000015926	0	intron	actin binding LIM protein family member 2 [Source:VGNC Symbol;Acc:VGNC:25508]
6	114352610	114352611	12	1	14	1	NA	NA	14	0	10	1	21	0.952381	43	0.0232558	28	1	28	0.964286	38	1	39	0.410256	NA	NA	43	0	16	1	20	0.9	26	0	38	0.973684	26	0.5	22	0	17	0.941176	1.5183e-05	25.1518	hypermeth	ENSBTAG00000015926	0	intron	actin binding LIM protein family member 2 [Source:VGNC Symbol;Acc:VGNC:25508]
6	114413088	114413089	24	1	17	0.941176	18	0.944444	16	1	11	1	15	1	19	1	30	0.966667	12	1	17	1	37	0.513514	34	1	37	1	20	0.6	NA	NA	25	0.4	17	1	21	1	23	0	22	0.909091	2.60032e-12	26.2901	hypermeth	ENSBTAG00000015926	0	intron	actin binding LIM protein family member 2 [Source:VGNC Symbol;Acc:VGNC:25508]
6	114416157	114416158	13	0.384615	27	1	16	1	16	1	20	1	16	1	32	1	24	0.958333	20	1	22	0.954545	26	0.423077	31	0.516129	27	1	20	0.5	21	1	12	0.416667	20	1	22	0.954545	11	0	12	0.75	7.87592e-10	25.8387	hypermeth	ENSBTAG00000015926	0	intron	actin binding LIM protein family member 2 [Source:VGNC Symbol;Acc:VGNC:25508]
6	114431558	114431559	33	1	19	0	21	0.619048	11	0	NA	NA	14	0	31	0	30	1	14	0.357143	23	0.565217	22	0.5	31	0.451613	35	0	28	0.392857	10	0	33	0	17	0.470588	11	0.727273	22	0	21	0	1.21843e-05	25.3505	hypermeth	ENSBTAG00000015926	0	intron	actin binding LIM protein family member 2 [Source:VGNC Symbol;Acc:VGNC:25508]
6	114569086	114569087	44	1	24	1	22	0.954545	11	1	19	1	20	1	23	1	37	0.567568	18	1	20	0.65	28	0	22	1	40	0.95	25	0.48	11	1	38	0.447368	26	0.615385	20	0.35	15	0	22	0.909091	2.79313e-13	32.0212	hypermeth			intergenic
6	114662787	114662788	39	0.974359	16	0.5	21	0	NA	NA	NA	NA	11	0.454545	26	1	NA	NA	12	0.25	NA	NA	14	0.0714286	19	0.315789	32	0	NA	NA	NA	NA	29	0.275862	NA	NA	NA	NA	18	0.388889	17	0.411765	8.14856e-09	41.5194	hypermeth	ENSBTAG00000004893	0	intron	acyl-CoA oxidase 3, pristanoyl [Source:VGNC Symbol;Acc:VGNC:25554]
6	114663759	114663760	28	1	11	0.272727	NA	NA	NA	NA	NA	NA	NA	NA	18	1	23	0.521739	NA	NA	13	0.615385	24	0.5	13	0.384615	16	0	19	1	12	0	19	0.421053	14	0.642857	NA	NA	NA	NA	NA	NA	0.00309004	28.8944	hypermeth	ENSBTAG00000004893	0	exon	acyl-CoA oxidase 3, pristanoyl [Source:VGNC Symbol;Acc:VGNC:25554]
6	114665820	114665821	14	1	NA	NA	11	0	10	1	NA	NA	NA	NA	20	1	12	1	NA	NA	NA	NA	11	0.454545	NA	NA	18	0	14	1	NA	NA	14	0.357143	11	1	NA	NA	NA	NA	NA	NA	0.00682207	32.1115	hypermeth	ENSBTAG00000004893	0	intron	acyl-CoA oxidase 3, pristanoyl [Source:VGNC Symbol;Acc:VGNC:25554]
6	114866036	114866037	22	0.954545	NA	NA	10	1	NA	NA	10	1	11	1	21	1	18	0.833333	NA	NA	NA	NA	14	0.5	19	0.684211	13	0.230769	NA	NA	NA	NA	18	0.5	NA	NA	NA	NA	11	1	13	1	6.26502e-06	32.0158	hypermeth			intergenic
6	114998183	114998184	17	0.294118	11	0.0909091	16	1	14	0.0714286	10	0.9	NA	NA	21	0	23	0.434783	NA	NA	14	1	26	1	22	0.5	16	0.75	NA	NA	13	0.384615	11	0.636364	23	1	NA	NA	NA	NA	NA	NA	0.000189745	-31.2312	hypometh			intergenic
6	115561952	115561953	14	0.285714	18	0.388889	15	0.2	NA	NA	NA	NA	NA	NA	12	0.333333	11	0.181818	NA	NA	18	0.0555556	10	0.3	23	0.608696	15	0.6	12	0.5	NA	NA	18	0.555556	14	0.428571	NA	NA	NA	NA	NA	NA	0.00970986	-28.3103	hypometh			intergenic
6	116773212	116773213	NA	NA	11	0.909091	10	0.9	NA	NA	NA	NA	NA	NA	NA	NA	13	0.692308	16	0.25	13	0.538462	13	0.923077	14	0.928571	NA	NA	10	1	10	1	NA	NA	NA	NA	11	0.909091	NA	NA	NA	NA	0.000843423	-32.9228	hypometh	ENSBTAG00000007164	0	intron	fibroblast growth factor receptor 3 [Source:VGNC Symbol;Acc:VGNC:50180]
6	116778640	116778641	13	0.230769	20	0.4	17	0.117647	NA	NA	NA	NA	NA	NA	32	0.8125	15	0.866667	12	0.416667	12	0.416667	23	0.0869565	30	0.266667	39	0.025641	16	0.125	20	0.05	10	0.3	11	0.181818	17	0.411765	NA	NA	10	0.2	4.55267e-08	35.3306	hypermeth	ENSBTAG00000007164	0	intron	fibroblast growth factor receptor 3 [Source:VGNC Symbol;Acc:VGNC:50180]
6	4714550	4714551	66	1	30	0.533333	32	0.65625	24	0.625	14	0.428571	15	1	34	0.323529	39	0.948718	26	0.346154	24	1	45	0.355556	24	0	36	0	33	0.393939	12	0	35	0.942857	30	0.433333	23	0.391304	18	1	23	0.608696	4.13237e-11	30.7914	hypermeth	ENSBTAG00000012111	0	intron	PR/SET domain 5 [Source:VGNC Symbol;Acc:VGNC:33297]
6	35565713	35565714	14	0.714286	19	0.631579	NA	NA	14	0.571429	15	0.2	13	0.846154	11	0.181818	13	0.923077	NA	NA	20	0.5	19	0.947368	16	0.5	23	0.869565	11	0.727273	NA	NA	NA	NA	NA	NA	17	0.941176	15	0.866667	NA	NA	0.00661266	-25.0354	hypometh	ENSBTAG00000045966	0	exon	GPRIN family member 3 [Source:VGNC Symbol;Acc:VGNC:29611]
6	86730885	86730886	48	0.5	35	1	46	0.978261	17	1	16	1	34	1	40	0.925	45	0.955556	25	0.96	37	1	65	0.6	41	0.463415	63	0.984127	48	0.458333	25	0.52	35	1	40	0	30	1	34	0.588235	29	1	2.12723e-14	25.3523	hypermeth	ENSBTAG00000002348	0	intron	solute carrier family 4 member 4 [Source:VGNC Symbol;Acc:VGNC:34894]
6	91613454	91613455	40	0.6	10	0.9	20	0.75	NA	NA	NA	NA	NA	NA	18	1	11	0	NA	NA	NA	NA	40	1	14	1	40	1	21	0.952381	NA	NA	36	1	23	1	NA	NA	11	0.545455	NA	NA	3.00242e-09	-30.0901	hypometh	ENSBTAG00000019633	0	exon	shroom family member 3 [Source:VGNC Symbol;Acc:VGNC:34609]
6	103553508	103553509	28	1	16	0	14	0.5	10	0	15	0	NA	NA	28	0.678571	27	0	12	0.5	NA	NA	13	1	36	1	26	0	13	0.769231	16	0.875	42	0.97619	14	0.928571	15	0	15	0.733333	10	0.4	2.2609e-06	-31	hypometh	ENSBTAG00000004277	0	intron	EvC ciliary complex subunit 2 [Source:VGNC Symbol;Acc:VGNC:28635]
6	114102018	114102019	20	1	23	0.956522	18	0.944444	12	1	NA	NA	22	0.318182	18	1	19	0.894737	19	0.947368	32	0.25	16	0.9375	21	0.952381	40	0.2	10	0.9	17	0.352941	NA	NA	23	0.173913	26	0.307692	NA	NA	NA	NA	4.27913e-06	30.2047	hypermeth	ENSBTAG00000027434	0	intron	sortilin related VPS10 domain containing receptor 2 [Source:VGNC Symbol;Acc:VGNC:59367]
6	114504851	114504852	NA	NA	10	1	10	1	11	1	NA	NA	16	0.3125	NA	NA	NA	NA	14	1	19	0.315789	NA	NA	17	0.941176	13	0.923077	11	1	31	0	27	0.222222	35	0.114286	NA	NA	11	1	NA	NA	0.00464833	28.6207	hypermeth	ENSBTAG00000047876	0	utr5	SH3 domain and tetratricopeptide repeats 1 [Source:VGNC Symbol;Acc:VGNC:34582]
6	117212815	117212816	16	0.9375	15	0.466667	NA	NA	10	1	NA	NA	10	0.4	21	1	25	0.48	12	0	14	1	20	1	32	1	13	0.923077	NA	NA	NA	NA	NA	NA	NA	NA	10	1	14	0.642857	NA	NA	0.000419906	-25.7788	hypometh	ENSBTAG00000008480	0	intron	C-terminal binding protein 1 [Source:VGNC Symbol;Acc:VGNC:27785]
6	115028959	115028960	15	0.266667	16	0.625	12	0.333333	14	0.0714286	NA	NA	10	0.2	12	0.416667	17	0.529412	NA	NA	NA	NA	12	0.25	11	0	19	0.157895	13	0.153846	11	0	NA	NA	12	0	NA	NA	NA	NA	NA	NA	0.00513735	26.2019	hypermeth	ENSBTAG00000031197	-3153	gene downstream	H6 family homeobox 1 [Source:VGNC Symbol;Acc:VGNC:29887]
6	115029070	115029071	27	0.222222	NA	NA	13	0.384615	NA	NA	NA	NA	16	0.1875	19	0.473684	30	0.666667	NA	NA	10	0.2	17	0.117647	23	0.0434783	26	0.0384615	21	0.190476	14	0.0714286	29	0.206897	13	0.0769231	NA	NA	NA	NA	12	0.0833333	1.6234e-05	28.1627	hypermeth	ENSBTAG00000031197	-3042	gene downstream	H6 family homeobox 1 [Source:VGNC Symbol;Acc:VGNC:29887]
6	115029165	115029166	27	0.407407	NA	NA	13	0.230769	NA	NA	NA	NA	16	0.1875	18	0.666667	30	0.633333	NA	NA	10	0.3	16	0.125	23	0.0869565	26	0.0384615	21	0.0952381	14	0.0714286	29	0.137931	13	0.0769231	NA	NA	NA	NA	11	0.0909091	8.83638e-09	35.5865	hypermeth	ENSBTAG00000031197	-2947	gene downstream	H6 family homeobox 1 [Source:VGNC Symbol;Acc:VGNC:29887]
6	117344229	117344230	14	0.571429	17	0.411765	10	0.2	NA	NA	11	0.818182	11	0.545455	17	0.882353	10	0.8	NA	NA	14	0.357143	19	0.421053	23	0.130435	24	0.0416667	NA	NA	14	0.642857	NA	NA	11	0.272727	14	0.357143	13	0.384615	NA	NA	0.00207006	28.8787	hypermeth	ENSBTAG00000027464	-2177	gene downstream	fibroblast growth factor receptor like 1 [Source:VGNC Symbol;Acc:VGNC:28989]
6	117344607	117344608	16	1	15	0.733333	11	0.272727	NA	NA	NA	NA	NA	NA	22	0.863636	28	0.928571	NA	NA	10	0.7	17	0.764706	28	0.464286	27	0.111111	22	0.409091	13	0.769231	NA	NA	13	0.615385	18	0.444444	14	0.857143	10	0.6	0.000161104	29.7749	hypermeth	ENSBTAG00000027464	-1799	gene downstream	fibroblast growth factor receptor like 1 [Source:VGNC Symbol;Acc:VGNC:28989]
6	115179601	115179602	19	0	11	0.454545	11	0	15	1	NA	NA	11	0	23	0.73913	15	0	NA	NA	11	0	12	0	11	0.727273	25	0	13	0	NA	NA	26	0	17	0	NA	NA	NA	NA	19	0	6.51085e-05	25.3925	hypermeth	ENSBTAG00000045994	5276	gene upstream	adrenoceptor alpha 2C [Source:NCBI gene (formerly Entrezgene);Acc:407139]
6	115285255	115285256	32	0.96875	27	0	24	0.458333	14	0.5	18	1	23	0.521739	54	0.462963	39	1	23	0.565217	19	1	44	0.931818	25	0.6	52	1	22	0.909091	28	0.964286	25	1	28	1	24	1	12	1	24	0.541667	2.70433e-11	-26.3904	hypometh	ENSBTAG00000036603	362	gene downstream	5S ribosomal RNA [Source:RFAM;Acc:RF00001]
6	114555905	114555906	23	0.956522	24	0.625	27	0.481481	14	0	16	0	21	0.52381	36	0.388889	29	0.724138	17	0	20	1	44	1	39	1	49	0.734694	21	0.571429	21	1	33	0.969697	32	1	22	1	16	1	32	0	1.57609e-11	-31.0993	hypometh	ENSBTAG00000047876	3797	gene downstream	SH3 domain and tetratricopeptide repeats 1 [Source:VGNC Symbol;Acc:VGNC:34582]
7	21756289	21756290	65	0.338462	40	0.45	49	0.836735	30	1	18	0.333333	25	0.48	59	0.372881	45	0.422222	31	0.935484	29	0.931034	65	0.969231	46	0.934783	76	0.868421	30	0.933333	28	0.928571	35	0.885714	35	0.971429	32	0.8125	29	0.965517	32	0.96875	2.31164e-27	-34.3564	hypometh	ENSBTAG00000011252	-9565	gene downstream	RAD50 double strand break repair protein [Source:VGNC Symbol;Acc:VGNC:52870]
7	21756293	21756294	65	0.461538	40	0.475	49	0.897959	30	0.966667	18	0.5	25	0.44	59	0.474576	45	0.688889	30	1	29	0.965517	65	0.969231	46	1	76	0.973684	31	0.935484	28	0.928571	36	0.944444	35	1	32	0.90625	29	1	32	0.96875	1.07442e-27	-30.1751	hypometh	ENSBTAG00000011252	-9561	gene downstream	RAD50 double strand break repair protein [Source:VGNC Symbol;Acc:VGNC:52870]
7	21756301	21756302	65	0.369231	40	0.525	49	0.918367	30	1	18	0.555556	25	0.52	59	0.389831	40	0.55	31	0.967742	29	0.965517	65	0.938462	46	0.913043	76	0.960526	31	0.935484	28	0.928571	36	0.916667	35	1	32	0.875	29	0.965517	32	0.96875	2.28861e-24	-30.4158	hypometh	ENSBTAG00000011252	-9553	gene downstream	RAD50 double strand break repair protein [Source:VGNC Symbol;Acc:VGNC:52870]
7	21756315	21756316	65	0.338462	40	0.4	49	0.836735	30	0.933333	18	0.277778	25	0.24	59	0.355932	45	0.222222	31	1	29	0.827586	65	0.876923	46	0.826087	76	0.881579	30	0.866667	28	0.857143	36	0.833333	35	0.942857	32	0.84375	29	1	32	0.96875	5.43675e-27	-36.3346	hypometh	ENSBTAG00000011252	-9539	gene downstream	RAD50 double strand break repair protein [Source:VGNC Symbol;Acc:VGNC:52870]
7	21756341	21756342	65	0.323077	40	0.375	49	0.795918	30	0.9	18	0.388889	25	0.28	59	0.457627	44	0.477273	31	1	29	0.862069	65	0.846154	46	0.891304	76	0.723684	30	0.9	28	0.892857	36	0.777778	35	0.885714	32	0.84375	29	0.931034	32	0.96875	7.00295e-16	-28.4308	hypometh	ENSBTAG00000011252	-9513	gene downstream	RAD50 double strand break repair protein [Source:VGNC Symbol;Acc:VGNC:52870]
7	21756351	21756352	65	0.430769	40	0.575	49	0.959184	30	0.966667	18	0.555556	25	0.4	59	0.508475	45	0.555556	30	0.933333	29	1	65	0.984615	46	0.956522	76	0.960526	31	0.935484	28	1	36	0.944444	35	1	32	0.875	29	1	32	0.96875	5.99217e-27	-29.9312	hypometh	ENSBTAG00000011252	-9503	gene downstream	RAD50 double strand break repair protein [Source:VGNC Symbol;Acc:VGNC:52870]
7	21756354	21756355	65	0.461538	40	0.375	49	0.816327	30	1	18	0.611111	25	0.44	59	0.457627	45	0.533333	31	1	29	0.931034	65	0.953846	46	0.978261	76	0.947368	31	0.903226	28	0.928571	36	0.861111	35	0.971429	32	0.96875	29	1	32	0.90625	3.67287e-26	-31.4746	hypometh	ENSBTAG00000011252	-9500	gene downstream	RAD50 double strand break repair protein [Source:VGNC Symbol;Acc:VGNC:52870]
7	21756370	21756371	65	0.338462	40	0.425	49	0.77551	30	0.966667	18	0.333333	25	0.32	59	0.40678	45	0.444444	30	1	29	0.827586	65	0.907692	46	0.934783	76	0.947368	30	0.733333	28	0.928571	36	0.833333	35	1	32	0.84375	29	0.965517	32	0.90625	1.18941e-26	-34.8116	hypometh	ENSBTAG00000011252	-9484	gene downstream	RAD50 double strand break repair protein [Source:VGNC Symbol;Acc:VGNC:52870]
7	21756386	21756387	29	0.37931	22	0.318182	26	1	17	0.941176	NA	NA	10	0.6	32	0.5	26	0.5	19	0.947368	11	0.909091	35	0.971429	26	0.961538	33	0.969697	19	0.894737	13	0.923077	18	0.944444	20	1	20	0.7	15	1	15	0.933333	4.74675e-11	-29.3954	hypometh	ENSBTAG00000011252	-9468	gene downstream	RAD50 double strand break repair protein [Source:VGNC Symbol;Acc:VGNC:52870]
7	5055301	5055302	18	0	NA	NA	NA	NA	NA	NA	NA	NA	NA	NA	28	0.5	25	0.88	15	0	10	0.1	25	0.88	31	0.967742	25	0	16	0.75	14	0.642857	18	0.666667	24	0.75	18	0.833333	11	0.0909091	NA	NA	0.00281953	-26.8429	hypometh	ENSBTAG00000018349	0	exon	IFI30 lysosomal thiol reductase [Source:VGNC Symbol;Acc:VGNC:30043]
7	5549363	5549364	22	1	NA	NA	17	0.235294	10	0.7	NA	NA	NA	NA	22	0.727273	14	0.785714	NA	NA	NA	NA	NA	NA	14	0.5	26	0.384615	14	0.571429	10	0.7	20	0.35	15	0.133333	NA	NA	NA	NA	NA	NA	0.00800135	29.1741	hypermeth	ENSBTAG00000012678	0	exon	collagen beta(1-O)galactosyltransferase 1 [Source:VGNC Symbol;Acc:VGNC:53572]
7	5925801	5925802	61	1	32	1	27	1	16	1	13	0.230769	19	1	53	0.981132	26	0.961538	32	0.96875	30	0.933333	24	0	31	0.935484	40	1	35	1	36	0.527778	34	0	35	0	26	0.961538	24	1	29	0.965517	8.98827e-21	31.4514	hypermeth	ENSBTAG00000011125	0	intron	myosin IXB [Source:VGNC Symbol;Acc:VGNC:31832]
7	6187655	6187656	10	1	NA	NA	20	0	NA	NA	13	0.615385	NA	NA	NA	NA	NA	NA	13	0.923077	11	0	34	0	NA	NA	38	0	15	0.133333	NA	NA	NA	NA	NA	NA	13	0.846154	NA	NA	18	0.5	0.0179797	26.1321	hypermeth	ENSBTAG00000009330	0	intron	SIN3 transcription regulator family member B [Source:VGNC Symbol;Acc:VGNC:34625]
7	6501041	6501042	NA	NA	16	0.5	NA	NA	10	0.7	11	0.454545	10	0	15	0	12	1	11	0.636364	12	0.5	22	0.954545	24	1	12	0.333333	12	0.75	12	1	NA	NA	12	1	21	0.333333	10	0.5	10	0.3	0.0102938	-25.4601	hypometh	ENSBTAG00000002447	0	intron	chromosome 7 C19orf44 homolog [Source:VGNC Symbol;Acc:VGNC:55200]
7	6698178	6698179	NA	NA	13	0	10	0	NA	NA	12	0.666667	NA	NA	22	0	18	0	14	0.214286	18	0	22	0.863636	28	0	17	0	12	0.5	15	0.4	NA	NA	15	0.466667	17	0.588235	15	0.533333	NA	NA	2.30703e-05	-29.4359	hypometh			intergenic
7	11305249	11305250	14	0.5	13	0.384615	15	0.2	13	0.384615	NA	NA	11	0	19	0.0526316	15	0.2	NA	NA	NA	NA	20	0.35	21	0.52381	16	0.6875	NA	NA	NA	NA	23	0.434783	14	0.5	10	0.7	NA	NA	10	0.4	0.0093634	-26	hypometh	ENSBTAG00000017037	0	intron	protein kinase N1 [Source:VGNC Symbol;Acc:VGNC:32945]
7	12555398	12555399	31	0.516129	32	0.53125	36	0.972222	18	0.5	12	0.333333	24	1	26	0.961538	24	0.916667	18	1	11	0.545455	37	0.513514	38	1	36	0.333333	27	0.37037	18	0.444444	32	0	22	0.318182	14	0	12	0.5	27	0.518519	1.15296e-10	32.5161	hypermeth	ENSBTAG00000018229	0	intron	nuclear factor I X [Source:VGNC Symbol;Acc:VGNC:32042]
7	16803604	16803605	47	0.297872	31	0.83871	29	0.62069	32	0.375	22	0.181818	23	0.956522	44	0.409091	33	0	22	0.636364	39	0.692308	57	0.947368	64	0.75	47	0.87234	30	0.5	39	0.974359	27	0.555556	36	0.75	29	0.344828	34	0.911765	24	0.458333	1.65755e-10	-26.7988	hypometh	ENSBTAG00000000595	0	intron	fibrillin 3 [Source:VGNC Symbol;Acc:VGNC:28886]
7	16833649	16833650	24	0.458333	NA	NA	10	1	11	1	12	0.666667	NA	NA	16	0.5625	20	0.3	11	1	13	0.923077	13	1	15	1	31	1	16	1	10	1	15	1	12	1	NA	NA	12	1	10	1	2.88752e-13	-33.3333	hypometh	ENSBTAG00000000595	0	exon	fibrillin 3 [Source:VGNC Symbol;Acc:VGNC:28886]
7	17216143	17216144	22	0.727273	NA	NA	11	0.454545	11	0.909091	NA	NA	NA	NA	14	0.571429	17	0.705882	NA	NA	NA	NA	13	0.923077	25	0.44	28	0.321429	15	0.533333	NA	NA	19	0.210526	11	0.181818	NA	NA	NA	NA	NA	NA	0.0298137	26.5586	hypermeth			intergenic
7	19162851	19162852	23	0.347826	24	0.5	15	0.933333	14	1	18	0.555556	NA	NA	18	0.388889	18	0.388889	22	1	22	1	36	0.972222	44	0.977273	35	1	20	0.95	14	1	15	0.866667	20	0.95	19	1	20	1	14	0.928571	1.37926e-14	-30.3797	hypometh	ENSBTAG00000015487	0	intron	lysine demethylase 4B [Source:VGNC Symbol;Acc:VGNC:30528]
7	19227722	19227723	22	0.454545	26	0.576923	26	0.538462	18	1	21	0.047619	24	0.458333	29	0.482759	40	0.675	23	0.956522	31	0.419355	39	1	30	1	42	1	22	0.5	20	0.45	23	1	30	1	22	0.954545	17	0.470588	19	1	1.08219e-13	-32.1096	hypometh	ENSBTAG00000002224	0	intron	ubiquitin like with PHD and ring finger domains 1 [Source:VGNC Symbol;Acc:VGNC:36654]
7	19227965	19227966	34	0.970588	30	1	22	0.5	22	1	23	1	14	1	38	1	40	0.425	21	0.52381	28	0.964286	46	0.5	29	0.931034	44	0.431818	24	1	21	0.380952	32	0	31	0	17	0.235294	20	0.95	22	0.454545	1.89786e-16	36.2351	hypermeth	ENSBTAG00000002224	0	exon	ubiquitin like with PHD and ring finger domains 1 [Source:VGNC Symbol;Acc:VGNC:36654]
7	20452924	20452925	11	0.454545	16	0.4375	12	1	NA	NA	NA	NA	12	0.583333	13	0.461538	24	0.416667	NA	NA	18	0.944444	20	1	17	1	14	1	11	1	NA	NA	NA	NA	11	0.363636	12	1	15	1	NA	NA	3.81638e-06	-32.6226	hypometh	ENSBTAG00000008520	0	intron	nuclear factor I C [Source:VGNC Symbol;Acc:VGNC:32040]
7	20695148	20695149	20	1	NA	NA	15	0	NA	NA	10	1	NA	NA	18	1	25	0.84	NA	NA	NA	NA	21	0	16	0.625	22	0.636364	15	0	12	1	12	0	20	0.4	12	0.25	11	0	10	0.6	2.56985e-08	43.3098	hypermeth	ENSBTAG00000012181	0	utr3	G protein subunit alpha 11 [Source:VGNC Symbol;Acc:VGNC:29444]
7	23835488	23835489	29	0	13	0	11	0.818182	11	0.454545	17	0.235294	12	0	11	0.909091	23	0	11	1	10	0.9	23	1	21	0.952381	29	0.896552	25	0	NA	NA	20	0.45	12	0.583333	NA	NA	10	0.2	15	0.933333	3.62157e-06	-32.7289	hypometh			intergenic
7	24880723	24880724	NA	NA	NA	NA	11	0.909091	NA	NA	NA	NA	13	0.538462	12	0.5	13	1	11	0.909091	NA	NA	16	0.375	19	0	26	0.230769	17	0.882353	14	0.714286	22	0.136364	15	0.333333	NA	NA	NA	NA	NA	NA	1.70695e-05	41.7829	hypermeth			intergenic
7	24880868	24880869	28	0.892857	23	0.73913	19	0.736842	17	0.411765	14	0.214286	15	0.0666667	19	0.105263	34	0.852941	17	0.0588235	15	0.4	25	0.44	23	0	36	0.194444	17	0	16	0.5	40	0.25	23	0.0434783	NA	NA	NA	NA	18	0.777778	1.59603e-05	26.4812	hypermeth			intergenic
7	37869427	37869428	23	0.695652	14	0.285714	22	0.409091	11	0.363636	NA	NA	13	0.615385	15	0.466667	20	0.45	10	0.7	NA	NA	16	0.625	22	0.863636	12	0.833333	19	0.631579	14	0.857143	25	0.92	18	0.611111	NA	NA	NA	NA	14	0.571429	0.0032175	-25	hypometh	ENSBTAG00000010740	0	intron	clathrin light chain B [Source:VGNC Symbol;Acc:VGNC:27470]
7	6656657	6656658	29	0.586207	11	0.0909091	12	1	12	1	NA	NA	NA	NA	14	0.571429	20	1	10	0.1	13	0.384615	13	0.230769	23	0.869565	26	0.653846	23	0.521739	20	0.3	32	0.03125	14	0.142857	13	0	10	0.5	16	0.25	0.00128092	25.9678	hypermeth	ENSBTAG00000009990	0	intron	epidermal growth factor receptor pathway substrate 15 like 1 [Source:VGNC Symbol;Acc:VGNC:28554]
7	6656730	6656731	29	0.62069	11	0	12	1	12	1	NA	NA	NA	NA	14	0.571429	20	1	10	0	13	0.538462	13	0.230769	23	1	25	0.6	23	0.478261	20	0.4	32	0.03125	14	0.142857	13	0.0769231	10	0.5	16	0.25	0.00253907	25.012	hypermeth	ENSBTAG00000009990	0	intron	epidermal growth factor receptor pathway substrate 15 like 1 [Source:VGNC Symbol;Acc:VGNC:28554]
7	6656741	6656742	23	0.73913	12	0.0833333	14	1	10	1	NA	NA	NA	NA	14	0.571429	20	0.9	NA	NA	13	0.384615	19	0.473684	15	1	18	0.388889	13	0.692308	14	0.214286	21	0	15	0.0666667	13	0	15	0.666667	13	0.230769	6.12606e-05	32.3295	hypermeth	ENSBTAG00000009990	0	intron	epidermal growth factor receptor pathway substrate 15 like 1 [Source:VGNC Symbol;Acc:VGNC:28554]
7	8001922	8001923	27	0.851852	16	0.6875	19	0.368421	15	0.6	NA	NA	13	0.846154	21	0.809524	27	0.962963	12	0.0833333	14	0.5	21	0.857143	32	0.1875	29	0.586207	23	0.347826	14	0.714286	30	0.3	17	0.352941	13	0.538462	15	0.133333	16	0.375	0.000129915	25.9117	hypermeth	ENSBTAG00000015186	0	exon	ilvB acetolactate synthase like [Source:VGNC Symbol;Acc:VGNC:30179]
7	15655047	15655048	26	0.538462	NA	NA	14	1	12	0.916667	NA	NA	NA	NA	10	0.4	15	0	NA	NA	NA	NA	14	0.714286	NA	NA	10	1	NA	NA	10	1	22	0.954545	NA	NA	10	0.1	NA	NA	15	1	0.0206462	-26.8719	hypometh	ENSBTAG00000009570	0	promoter	angiopoietin like 8 [Source:VGNC Symbol;Acc:VGNC:25896]
7	16930850	16930851	20	0.65	13	0.692308	10	0.3	11	0	NA	NA	NA	NA	15	0.733333	NA	NA	15	0.333333	NA	NA	18	0.222222	21	0.047619	25	0.4	16	0.375	NA	NA	22	0.272727	17	0	NA	NA	NA	NA	NA	NA	0.0121648	26.1204	hypermeth	ENSBTAG00000003434	0	intron	ceramide synthase 4 [Source:VGNC Symbol;Acc:VGNC:27226]
7	19335986	19335987	15	0.466667	26	0.307692	13	0.384615	NA	NA	NA	NA	NA	NA	18	0.111111	13	0.307692	15	0	21	0.047619	18	0.944444	23	0.26087	15	0.666667	NA	NA	16	0.5	12	0.5	11	0.454545	12	0.833333	12	0.416667	11	0	0.000299804	-29.2244	hypometh	ENSBTAG00000019966	0	exon	toll like receptor adaptor molecule 1 [Source:VGNC Symbol;Acc:VGNC:52887]
7	19335995	19335996	15	0.4	26	0.384615	13	0.384615	NA	NA	NA	NA	NA	NA	18	0.111111	13	0.230769	15	0	21	0.142857	18	0.944444	23	0.26087	15	0.666667	NA	NA	16	0.4375	12	0.416667	11	0.545455	12	0.75	12	0.416667	11	0	0.0027457	-26.0331	hypometh	ENSBTAG00000019966	0	exon	toll like receptor adaptor molecule 1 [Source:VGNC Symbol;Acc:VGNC:52887]
7	19336060	19336061	15	0.333333	26	0.269231	13	0.384615	NA	NA	NA	NA	NA	NA	18	0	13	0.384615	15	0	21	0.142857	18	0.944444	23	0.217391	15	0.6	NA	NA	16	0.4375	11	0.363636	11	0.545455	12	0.833333	12	0.416667	11	0.0909091	0.000297331	-28.9512	hypometh	ENSBTAG00000019966	0	exon	toll like receptor adaptor molecule 1 [Source:VGNC Symbol;Acc:VGNC:52887]
7	19337659	19337660	23	0.73913	18	0.388889	17	0.823529	10	0.3	13	0.692308	14	0.714286	13	0.0769231	23	0.478261	NA	NA	14	0.714286	30	0.9	11	0.818182	18	0.722222	12	0.916667	NA	NA	14	0.571429	10	1	17	0.941176	NA	NA	NA	NA	0.000354326	-27.3768	hypometh	ENSBTAG00000019966	0	exon	toll like receptor adaptor molecule 1 [Source:VGNC Symbol;Acc:VGNC:52887]
7	20163562	20163563	14	0	10	0	15	1	NA	NA	10	0.7	NA	NA	17	0.411765	NA	NA	NA	NA	NA	NA	14	1	NA	NA	24	0.916667	NA	NA	NA	NA	28	0.678571	NA	NA	NA	NA	11	1	13	0.615385	0.000134801	-38.2828	hypometh	ENSBTAG00000000755	0	exon	zinc finger RNA binding protein 2 [Source:VGNC Symbol;Acc:VGNC:37172]
7	48570386	48570387	NA	NA	NA	NA	NA	NA	NA	NA	NA	NA	17	0.0588235	10	1	17	1	24	0.0833333	25	0.16	10	1	21	1	12	0.916667	NA	NA	17	0.294118	NA	NA	11	1	NA	NA	NA	NA	27	0.111111	0.0313561	-25.6858	hypometh	ENSBTAG00000003502	0	intron	SPARC (osteonectin), cwcv and kazal like domains proteoglycan 1 [Source:NCBI gene (formerly Entrezgene);Acc:511211]
7	50270361	50270362	NA	NA	15	1	NA	NA	10	1	NA	NA	NA	NA	10	1	20	1	11	1	NA	NA	NA	NA	22	0.954545	19	0.947368	17	0.117647	12	0.916667	NA	NA	NA	NA	16	0.375	11	1	NA	NA	3.81465e-06	28.866	hypermeth	ENSBTAG00000033747	0	intron	SIL1 nucleotide exchange factor [Source:VGNC Symbol;Acc:VGNC:34622]
7	52818580	52818581	18	0.611111	18	0.277778	16	0.1875	NA	NA	NA	NA	13	0.230769	NA	NA	11	0.272727	10	0.2	10	0.4	20	0.85	20	0.45	33	0.69697	18	0.722222	13	0.615385	16	0.4375	12	0.416667	12	0.25	10	0.8	13	0.307692	0.00650436	-25.7922	hypometh			intergenic
7	20771242	20771243	25	1	38	0.868421	NA	NA	16	0.9375	18	0.833333	NA	NA	21	0.380952	42	0.428571	20	0.5	19	0.578947	31	0.612903	38	0.131579	41	0.317073	19	0	19	0.578947	17	0	28	0	14	0	27	0.37037	20	0.3	1.02742e-16	42.6423	hypermeth	ENSBTAG00000001153	0	intron	TLE family member 2, transcriptional corepressor [Source:VGNC Symbol;Acc:VGNC:49981]
7	20772047	20772048	33	0	14	0	21	1	NA	NA	10	0.8	NA	NA	NA	NA	18	0.555556	12	1	NA	NA	13	1	14	0.428571	22	0.636364	17	1	17	1	19	0.947368	14	1	NA	NA	16	1	NA	NA	9.84433e-09	-39.899	hypometh	ENSBTAG00000001153	0	exon	TLE family member 2, transcriptional corepressor [Source:VGNC Symbol;Acc:VGNC:49981]
7	75909443	75909444	23	0.956522	14	0.928571	17	1	NA	NA	NA	NA	10	1	22	1	25	0.92	NA	NA	NA	NA	23	0.956522	31	0.419355	27	0.62963	22	0.909091	16	1	23	0	15	1	NA	NA	NA	NA	13	0.923077	1.22908e-07	28.7493	hypermeth			intergenic
7	21086075	21086076	17	0.0588235	10	0	14	1	NA	NA	10	0	11	0.636364	25	0	15	0	NA	NA	NA	NA	11	0	23	0.652174	NA	NA	16	1	NA	NA	20	0.7	NA	NA	NA	NA	11	0.727273	18	0	0.000462505	-31.9667	hypometh	ENSBTAG00000007644	0	utr5	G protein subunit gamma 7 [Source:VGNC Symbol;Acc:VGNC:29468]
7	92311380	92311381	35	0.342857	25	0.6	15	0.533333	12	0.416667	11	0.181818	15	0.4	30	0.2	25	0.24	17	0.411765	25	0.16	35	0.971429	32	0.375	39	0.538462	16	0.75	15	0.6	22	0.454545	23	0.652174	21	0.666667	19	0.789474	15	0.8	2.22269e-08	-31.1694	hypometh			intergenic
7	92311409	92311410	35	0.371429	25	0.64	15	0.533333	12	0.416667	11	0.272727	15	0.4	30	0.333333	25	0.48	17	0.470588	25	0.24	35	0.942857	32	0.4375	39	0.589744	16	0.75	15	0.733333	22	0.409091	23	0.652174	21	0.666667	19	0.842105	15	0.933333	5.92438e-06	-26.5039	hypometh			intergenic
7	92311417	92311418	35	0.342857	25	0.6	15	0.533333	12	0.416667	11	0.272727	15	0.4	30	0.433333	25	0.52	17	0.470588	25	0.16	35	0.942857	32	0.40625	39	0.538462	16	0.75	15	0.666667	22	0.454545	23	0.73913	21	0.761905	19	0.789474	15	0.866667	9.59048e-06	-26.082	hypometh			intergenic
7	21280263	21280264	37	0.432432	30	0.266667	18	0.833333	28	0.928571	17	0.411765	17	0.176471	40	0.15	33	0.151515	19	0.578947	27	0.555556	39	0.974359	35	0.657143	37	0.945946	22	0.863636	21	1	23	0.608696	26	0.884615	20	0.85	24	0.375	22	0.863636	1.33536e-17	-38.9356	hypometh	ENSBTAG00000016477	0	exon	PEAK family member 3 [Source:VGNC Symbol;Acc:VGNC:49546]
7	21359470	21359471	20	0.6	15	0.4	27	0	13	0.615385	NA	NA	NA	NA	15	0.2	15	0.266667	10	0	17	0.529412	22	0.5	13	0.307692	20	0.55	11	0.727273	15	0.533333	14	1	14	0.642857	10	0.4	14	0.142857	15	1	0.00158413	-26.2899	hypometh	ENSBTAG00000009996	0	intron	DOT1 like histone lysine methyltransferase [Source:VGNC Symbol;Acc:VGNC:50607]
7	21386399	21386400	56	1	41	0.97561	39	0.974359	18	0.555556	21	0.380952	26	0.538462	49	0.734694	56	0.982143	36	0.75	46	0.456522	62	0.403226	64	0.59375	63	0.47619	38	0.605263	29	0.586207	52	0	26	0.346154	33	0.363636	32	0.59375	23	0	1.41509e-24	37.613	hypermeth	ENSBTAG00000009996	0	tts	DOT1 like histone lysine methyltransferase [Source:VGNC Symbol;Acc:VGNC:50607]
7	22536026	22536027	16	1	22	0.954545	13	0	16	0.8125	NA	NA	NA	NA	29	0.931034	23	1	12	1	16	0.3125	26	0	25	1	27	0.555556	15	0.533333	13	0	22	0.590909	32	0.4375	12	0.416667	12	1	12	0.75	1.73392e-05	28.0612	hypermeth	ENSBTAG00000019708	0	intron	acyl-CoA synthetase long chain family member 6 [Source:VGNC Symbol;Acc:VGNC:55153]
7	38326344	38326345	25	1	19	0.263158	20	0.25	12	0.333333	NA	NA	NA	NA	NA	NA	10	0.5	10	0.1	NA	NA	31	0.258065	34	0.0882353	25	0.04	15	0.0666667	20	0	16	0	19	0	13	0.230769	11	0.0909091	12	0.0833333	6.34399e-10	37.6913	hypermeth	ENSBTAG00000014897	0	intron	unc-5 netrin receptor A [Source:VGNC Symbol;Acc:VGNC:36670]
7	38326508	38326509	24	0.916667	10	0.7	16	0.0625	NA	NA	NA	NA	11	0.272727	10	0.2	10	0.3	NA	NA	11	0.363636	11	0.0909091	22	0.227273	25	0.24	13	0.153846	12	0.25	28	0.0357143	12	0.25	NA	NA	NA	NA	NA	NA	0.000972767	28.579	hypermeth	ENSBTAG00000014897	0	exon	unc-5 netrin receptor A [Source:VGNC Symbol;Acc:VGNC:36670]
7	96267111	96267112	22	0.818182	NA	NA	10	0.8	10	0.9	NA	NA	NA	NA	15	0.2	10	0.8	NA	NA	NA	NA	NA	NA	10	0.3	12	0.666667	NA	NA	NA	NA	20	0	NA	NA	NA	NA	10	0.7	10	0	0.00097529	39.6245	hypermeth			intergenic
7	38326555	38326556	24	0.916667	11	0.272727	17	0.117647	NA	NA	NA	NA	11	0.0909091	10	0.2	10	0.3	NA	NA	11	0.272727	11	0.0909091	22	0.181818	25	0.24	13	0.0769231	13	0.153846	28	0.0357143	12	0.0833333	NA	NA	NA	NA	NA	NA	0.00213079	25.3946	hypermeth	ENSBTAG00000014897	0	exon	unc-5 netrin receptor A [Source:VGNC Symbol;Acc:VGNC:36670]
7	96518345	96518346	30	1	11	0	18	1	11	0.636364	10	1	NA	NA	22	1	16	0.875	16	0.4375	15	0.8	25	0.48	21	0.47619	21	0.47619	16	1	18	0.777778	28	0	13	0.384615	12	1	14	0.428571	16	0	3.92912e-08	34.3413	hypermeth			intergenic
7	107809797	107809798	30	0	25	0.04	10	1	NA	NA	NA	NA	11	0	18	0.5	24	0	NA	NA	NA	NA	NA	NA	18	0.722222	33	0.454545	11	0.181818	NA	NA	19	0.789474	17	0.470588	12	0.833333	11	0.363636	17	0.823529	2.2349e-09	-41.7465	hypometh			intergenic
7	38326581	38326582	24	1	11	0.272727	17	0.117647	NA	NA	NA	NA	11	0.0909091	10	0.2	10	0.2	NA	NA	11	0.272727	11	0.0909091	22	0.181818	24	0.166667	13	0.230769	12	0.166667	27	0	12	0.0833333	NA	NA	NA	NA	NA	NA	0.000825873	26.965	hypermeth	ENSBTAG00000014897	0	exon	unc-5 netrin receptor A [Source:VGNC Symbol;Acc:VGNC:36670]
7	109056803	109056804	19	1	23	1	13	0	16	0.4375	NA	NA	12	1	20	1	18	1	13	1	30	0.966667	35	0.4	27	0.518519	24	0.666667	19	0.947368	20	1	13	0.538462	22	0.409091	12	0.583333	20	0.5	11	0.363636	1.71931e-06	27.3549	hypermeth			intergenic
7	38326587	38326588	24	1	11	0.272727	17	0.117647	NA	NA	NA	NA	11	0	10	0.2	10	0.1	NA	NA	11	0.272727	11	0.0909091	22	0.227273	25	0.16	13	0.0769231	13	0.0769231	28	0	12	0.0833333	NA	NA	NA	NA	NA	NA	0.000453885	26.7502	hypermeth	ENSBTAG00000014897	0	exon	unc-5 netrin receptor A [Source:VGNC Symbol;Acc:VGNC:36670]
7	38326592	38326593	24	1	11	0.272727	17	0.0588235	NA	NA	NA	NA	11	0.0909091	10	0.4	10	0	NA	NA	11	0.363636	11	0.0909091	22	0.227273	25	0.16	13	0.0769231	13	0.153846	28	0.0714286	12	0.0833333	NA	NA	NA	NA	NA	NA	0.00114588	26.4585	hypermeth	ENSBTAG00000014897	0	exon	unc-5 netrin receptor A [Source:VGNC Symbol;Acc:VGNC:36670]
7	38326620	38326621	24	1	11	0.363636	17	0.529412	NA	NA	NA	NA	11	0.272727	10	0.4	10	0.5	NA	NA	11	0.272727	11	0.181818	22	0.545455	25	0.2	12	0.333333	13	0.384615	28	0.178571	12	0.333333	NA	NA	NA	NA	NA	NA	0.0180453	25.2378	hypermeth	ENSBTAG00000014897	0	exon	unc-5 netrin receptor A [Source:VGNC Symbol;Acc:VGNC:36670]
7	38326658	38326659	24	1	11	0.272727	17	0.117647	NA	NA	NA	NA	11	0.272727	10	0.2	10	0.2	NA	NA	11	0.272727	11	0.181818	22	0.181818	25	0.2	12	0.166667	13	0.153846	28	0.0714286	12	0.166667	NA	NA	NA	NA	NA	NA	0.0027294	26.0422	hypermeth	ENSBTAG00000014897	0	intron	unc-5 netrin receptor A [Source:VGNC Symbol;Acc:VGNC:36670]
7	38326665	38326666	24	1	11	0.272727	17	0.117647	NA	NA	NA	NA	11	0.181818	10	0.4	10	0.3	NA	NA	11	0.272727	11	0.0909091	22	0.181818	25	0.2	12	0.0833333	13	0.153846	28	0.0714286	12	0.0833333	NA	NA	NA	NA	NA	NA	9.10498e-05	30.6089	hypermeth	ENSBTAG00000014897	0	intron	unc-5 netrin receptor A [Source:VGNC Symbol;Acc:VGNC:36670]
7	38326879	38326880	33	0.939394	12	0.416667	NA	NA	NA	NA	NA	NA	13	0.0769231	25	0.16	16	0	19	0	14	0.5	12	0.25	NA	NA	31	0.0967742	13	0.230769	NA	NA	25	0.04	13	0	NA	NA	NA	NA	17	0.117647	0.000443862	25.5528	hypermeth	ENSBTAG00000014897	0	exon	unc-5 netrin receptor A [Source:VGNC Symbol;Acc:VGNC:36670]
7	38326917	38326918	33	1	12	0.25	NA	NA	NA	NA	NA	NA	13	0.153846	25	0.16	16	0.125	19	0.0526316	14	0.714286	12	0.333333	NA	NA	31	0.0967742	13	0.307692	NA	NA	25	0.04	13	0.0769231	NA	NA	NA	NA	17	0.0588235	7.27814e-05	29.0541	hypermeth	ENSBTAG00000014897	0	exon	unc-5 netrin receptor A [Source:VGNC Symbol;Acc:VGNC:36670]
7	38326964	38326965	32	1	12	0.416667	NA	NA	NA	NA	NA	NA	13	0.0769231	25	0.4	16	0.125	19	0.105263	14	0.642857	12	0.25	NA	NA	31	0.258065	13	0.230769	NA	NA	25	0.04	12	0.0833333	NA	NA	NA	NA	17	0.117647	9.79427e-05	30.2012	hypermeth	ENSBTAG00000014897	0	exon	unc-5 netrin receptor A [Source:VGNC Symbol;Acc:VGNC:36670]
7	38327000	38327001	33	1	12	0.333333	NA	NA	NA	NA	NA	NA	13	0.0769231	25	0.04	16	0.1875	19	0	14	0.357143	12	0.25	NA	NA	31	0.0967742	13	0.230769	NA	NA	25	0	12	0.0833333	NA	NA	NA	NA	17	0.0588235	0.000342246	25.6061	hypermeth	ENSBTAG00000014897	0	exon	unc-5 netrin receptor A [Source:VGNC Symbol;Acc:VGNC:36670]
7	38327048	38327049	29	1	11	0.363636	NA	NA	NA	NA	NA	NA	13	0	24	0.291667	16	0.25	19	0.0526316	10	0.7	12	0.25	NA	NA	25	0.12	12	0.25	NA	NA	24	0.0833333	10	0	NA	NA	NA	NA	16	0.1875	0.000486644	28.4815	hypermeth	ENSBTAG00000014897	0	exon	unc-5 netrin receptor A [Source:VGNC Symbol;Acc:VGNC:36670]
7	43518340	43518341	19	0.947368	NA	NA	11	0.909091	NA	NA	NA	NA	14	1	21	0.714286	15	0.866667	12	0.333333	11	0.727273	20	1	15	0.133333	16	0.375	16	0.875	NA	NA	21	0.428571	16	0.25	NA	NA	NA	NA	13	0.307692	0.000930306	29.1843	hypermeth	ENSBTAG00000025597	0	exon	glutamate ionotropic receptor NMDA type subunit 3B [Source:VGNC Symbol;Acc:VGNC:55211]
7	61119213	61119214	47	1	40	1	26	0.384615	26	0.961538	20	1	25	1	58	0.982759	47	1	30	0.966667	28	1	53	1	56	0.535714	59	0	37	0.972973	32	0.96875	36	0.555556	35	0.571429	29	0.965517	15	1	30	0.5	2.45112e-21	29.603	hypermeth	ENSBTAG00000012943	0	intron	PPARG coactivator 1 beta [Source:VGNC Symbol;Acc:VGNC:33185]
7	61147945	61147946	10	1	23	0.956522	28	0.357143	NA	NA	NA	NA	NA	NA	21	0.0952381	25	1	19	1	21	0	20	1	32	0.40625	45	0.0222222	17	1	28	0	41	0	20	0	12	0.833333	NA	NA	23	0	1.42695e-08	34.2337	hypermeth	ENSBTAG00000012943	0	intron	PPARG coactivator 1 beta [Source:VGNC Symbol;Acc:VGNC:33185]
7	80449559	80449560	66	1	34	0.470588	37	0	31	0.580645	27	0.592593	35	0.971429	44	0.590909	43	1	29	0.965517	39	0.564103	64	0	65	1	77	0	39	0.923077	25	0.44	35	0.428571	42	0.619048	34	0.970588	23	0	46	0	1.44445e-13	28.5368	hypermeth	ENSBTAG00000013880	0	exon	WW and C2 domain containing 1 [Source:VGNC Symbol;Acc:VGNC:36974]
7	96067625	96067626	18	0.611111	14	0.428571	14	0.928571	13	0.692308	14	0.357143	12	0.833333	33	0.484848	27	0.259259	NA	NA	17	0.176471	13	1	34	0.735294	17	0.588235	15	0.933333	NA	NA	10	1	NA	NA	NA	NA	13	0.923077	10	0.9	2.18058e-06	-33.653	hypometh	ENSBTAG00000000874	0	intron	calpastatin [Source:VGNC Symbol;Acc:VGNC:26790]
7	96067644	96067645	40	0.675	38	0.657895	40	0.725	27	0.851852	32	0.34375	26	0.846154	69	0.434783	53	0.490566	27	0.666667	37	0.0810811	41	1	65	0.753846	35	0.685714	34	1	NA	NA	28	1	23	0.956522	36	0.75	30	0.9	22	1	5.00408e-18	-32.2483	hypometh	ENSBTAG00000000874	0	intron	calpastatin [Source:VGNC Symbol;Acc:VGNC:26790]
7	96067648	96067649	40	0.65	38	0.631579	39	0.717949	27	0.851852	32	0.375	26	0.769231	69	0.405797	53	0.471698	27	0.703704	37	0.0810811	41	0.95122	65	0.769231	35	0.742857	34	1	NA	NA	28	1	23	0.956522	36	0.777778	30	0.933333	22	0.954545	2.12713e-20	-34.2898	hypometh	ENSBTAG00000000874	0	intron	calpastatin [Source:VGNC Symbol;Acc:VGNC:26790]
7	96067718	96067719	23	0.73913	24	0.708333	26	0.576923	14	1	18	0.277778	15	0.666667	36	0.305556	27	0.555556	18	0.666667	20	0	28	1	32	0.84375	18	0.666667	19	1	NA	NA	18	1	15	1	28	0.642857	17	0.882353	13	1	3.16524e-12	-35.2773	hypometh	ENSBTAG00000000874	0	intron	calpastatin [Source:VGNC Symbol;Acc:VGNC:26790]
7	96161922	96161923	39	0.512821	36	0.722222	21	0.904762	23	0.521739	24	0.958333	23	0.521739	36	1	NA	NA	15	0.533333	38	0.947368	25	0	47	0.0212766	46	0.978261	20	0	10	1	14	0	11	0	28	0.5	21	0.666667	19	0.0526316	2.35022e-16	40.0244	hypermeth	ENSBTAG00000000874	0	intron	calpastatin [Source:VGNC Symbol;Acc:VGNC:26790]
7	108265795	108265796	42	0.309524	36	1	15	0	26	0.384615	19	0.526316	25	0.48	50	0.78	40	0.975	28	1	30	0	35	0	23	0	36	0	23	0	20	0.6	32	0.6875	25	0.72	14	0	21	0.619048	15	0	2.22414e-12	33.4893	hypermeth	ENSBTAG00000003051	0	intron	FER tyrosine kinase [Source:VGNC Symbol;Acc:VGNC:28948]
7	92444259	92444260	43	1	32	1	16	0.75	18	0.944444	18	0	19	0	22	0.818182	40	1	30	0.7	44	1	34	0.735294	34	0.529412	62	0.983871	29	0.586207	19	0.0526316	29	0	23	0	17	0	13	0.846154	10	0.1	1.55926e-11	30.8668	hypermeth	ENSBTAG00000048629	114	gene downstream
7	21386821	21386822	12	1	NA	NA	10	1	NA	NA	NA	NA	NA	NA	19	1	14	1	NA	NA	10	0.5	19	0.421053	21	0.666667	16	0.3125	NA	NA	NA	NA	NA	NA	NA	NA	14	0.214286	12	0.833333	NA	NA	1.25049e-06	43.5272	hypermeth	ENSBTAG00000009996	380	gene downstream	DOT1 like histone lysine methyltransferase [Source:VGNC Symbol;Acc:VGNC:50607]
7	96360270	96360271	56	1	25	0.4	28	0.964286	18	0.333333	14	1	21	0.904762	28	0.857143	51	0.960784	21	0.571429	20	0.95	37	0.594595	53	0.433962	69	0.985507	37	0.297297	34	0.852941	47	0	32	0.8125	19	0.368421	31	0.967742	24	0	2.43295e-11	27.2911	hypermeth	ENSBTAG00000039275	4111	gene downstream	endoplasmic reticulum aminopeptidase 2 [Source:VGNC Symbol;Acc:VGNC:28561]
8	88498465	88498466	16	1	22	0.363636	NA	NA	12	0.916667	NA	NA	NA	NA	20	0.9	20	0.3	NA	NA	NA	NA	19	0.894737	21	0.952381	10	0.9	NA	NA	22	0.818182	NA	NA	16	0.9375	NA	NA	11	1	NA	NA	0.00231173	-25.3535	hypometh	ENSBTAG00000003033	-9538	gene downstream	growth arrest and DNA damage inducible gamma [Source:VGNC Symbol;Acc:VGNC:29208]
8	63780185	63780186	47	0.765957	26	0.615385	19	0.368421	16	0.625	NA	NA	18	1	39	0.435897	36	0.694444	11	0	20	0.4	27	0	37	0.621622	49	0.326531	26	0.653846	11	0	26	0.307692	18	0.388889	21	0.47619	10	0	15	0	1.06881e-05	25.3017	hypermeth	ENSBTAG00000005133	-7325	gene downstream	ankyrin repeat and sterile alpha motif domain containing 6 [Source:VGNC Symbol;Acc:VGNC:25947]
8	5410512	5410513	27	1	25	0.96	27	0.444444	25	0.56	14	1	22	0.227273	31	0.967742	42	1	21	0.952381	37	0	29	0.965517	45	0.311111	82	0	33	0.454545	22	1	33	0.424242	31	0.548387	28	0.357143	26	0.423077	20	0.95	2.67215e-08	26.3928	hypermeth			intergenic
8	7789191	7789192	19	1	18	0.5	11	0.545455	NA	NA	NA	NA	NA	NA	13	1	14	0.214286	NA	NA	14	1	10	1	18	1	33	1	21	0.952381	11	1	14	0.928571	17	0.941176	10	1	11	1	NA	NA	7.40035e-07	-26.0209	hypometh			intergenic
8	13865467	13865468	14	0.785714	27	0.518519	24	0.375	NA	NA	10	0.4	NA	NA	35	0.257143	16	0.375	NA	NA	23	0.434783	34	0.676471	40	0.675	45	0.755556	23	0.652174	17	0.705882	38	0.631579	20	0.55	12	0.333333	24	0.833333	15	0.8	9.81591e-05	-25.6286	hypometh			intergenic
8	23457890	23457891	24	1	28	0.285714	14	1	13	1	NA	NA	21	0.190476	27	0.259259	32	1	36	0	13	1	18	1	26	0.961538	21	1	16	1	13	0.923077	15	0.933333	14	0.928571	20	0.85	11	1	NA	NA	1.51715e-16	-40.1661	hypometh	ENSBTAG00000038181	0	intron	focadhesin [Source:VGNC Symbol;Acc:VGNC:29071]
8	28616512	28616513	24	0	23	0.913043	21	0.952381	20	1	21	0.571429	25	0.6	32	0	25	1	24	1	14	0	37	0.486486	47	0	42	0	30	0.4	12	0	26	0	30	0	20	0.95	15	0	23	0.478261	5.8737e-16	38.5487	hypermeth	ENSBTAG00000015788	0	intron	coiled-coil domain containing 171 [Source:VGNC Symbol;Acc:VGNC:26868]
8	29178120	29178121	21	1	13	0.153846	NA	NA	11	0.636364	NA	NA	23	0.521739	18	0.222222	19	0.473684	14	0.142857	10	0.9	16	1	29	1	39	0.948718	19	0.894737	28	1	NA	NA	11	1	28	0.714286	15	0.533333	NA	NA	1.57743e-11	-38.5669	hypometh			intergenic
8	29178154	29178155	37	1	29	0.137931	17	0	21	0.666667	14	0.571429	27	0.62963	30	0.333333	32	0.53125	23	0.130435	14	0.928571	33	0.636364	49	0.959184	53	0.962264	29	0.931034	36	1	19	0.947368	15	1	35	0.771429	26	0.615385	NA	NA	4.41906e-18	-37.0478	hypometh			intergenic
8	29178162	29178163	37	1	29	0.275862	17	0.941176	20	0.65	13	0.692308	27	0.62963	30	0.266667	32	0.5625	23	0.0869565	14	0.857143	33	0.969697	50	1	54	0.944444	28	0.928571	36	0.972222	19	0.789474	15	1	35	0.8	26	0.576923	NA	NA	2.37568e-15	-32.3515	hypometh			intergenic
8	29178181	29178182	36	0.972222	29	0.310345	17	1	21	0.666667	14	0.642857	27	0.518519	30	0.2	30	0.4	23	0.173913	14	0.857143	33	0.969697	50	0.92	53	0.924528	29	0.931034	36	0.916667	19	0.684211	14	1	35	0.685714	26	0.576923	NA	NA	1.77932e-12	-30.9909	hypometh			intergenic
8	29178205	29178206	37	1	29	0.448276	17	1	21	0.666667	14	0.714286	27	0.666667	30	0.366667	32	0.625	23	0.173913	14	0.857143	33	0.969697	50	0.96	54	0.944444	29	0.931034	36	1	19	0.842105	15	1	35	0.771429	26	0.615385	NA	NA	8.27873e-11	-26.3013	hypometh			intergenic
8	29178212	29178213	16	1	17	0.411765	12	1	10	0.6	NA	NA	NA	NA	12	0.0833333	13	0.692308	NA	NA	NA	NA	17	0.941176	20	0.95	15	1	10	0.9	NA	NA	11	0.909091	NA	NA	NA	NA	11	0.636364	NA	NA	0.0042044	-26.7262	hypometh			intergenic
8	41785618	41785619	11	0	15	1	12	0	NA	NA	NA	NA	NA	NA	17	0	NA	NA	NA	NA	20	0.75	65	0.984615	34	0.764706	22	0.909091	20	0.65	12	1	NA	NA	12	1	NA	NA	NA	NA	NA	NA	5.51473e-12	-49.0909	hypometh			intergenic
8	45597932	45597933	41	0.97561	40	0.45	33	1	33	0.969697	29	1	30	1	49	1	47	0.957447	31	0	32	0.96875	48	0.604167	50	0.4	55	1	40	0	22	0.454545	44	1	26	0.923077	NA	NA	18	0.555556	23	0	1.01341e-10	25.2139	hypermeth	ENSBTAG00000008877	0	intron	amyloid beta precursor protein binding family A member 1 [Source:VGNC Symbol;Acc:VGNC:26000]
8	63549501	63549502	18	1	20	0.6	14	0.428571	11	1	NA	NA	18	0.388889	19	1	19	0	NA	NA	NA	NA	18	1	NA	NA	12	1	14	1	18	1	20	0.95	16	0.5625	NA	NA	NA	NA	NA	NA	2.05341e-05	-30.4922	hypometh	ENSBTAG00000013810	0	intron	gamma-aminobutyric acid type B receptor subunit 2 [Source:VGNC Symbol;Acc:VGNC:29188]
8	67772858	67772859	10	0.7	11	0.363636	10	0.5	NA	NA	NA	NA	NA	NA	NA	NA	21	0	NA	NA	10	1	14	0	17	0	11	0.363636	10	0	NA	NA	12	0	NA	NA	NA	NA	NA	NA	NA	NA	0.00022422	35.6855	hypermeth			intergenic
8	68582383	68582384	14	1	NA	NA	21	0.285714	NA	NA	NA	NA	NA	NA	16	1	17	0.823529	NA	NA	19	0.263158	NA	NA	19	0.947368	19	1	NA	NA	NA	NA	31	0.935484	30	0.9	NA	NA	11	0.909091	NA	NA	1.89046e-05	-30.418	hypometh			intergenic
8	69223965	69223966	13	1	18	0.555556	NA	NA	NA	NA	NA	NA	10	1	11	0.363636	18	0.777778	NA	NA	13	0.307692	20	1	20	1	21	0.952381	10	1	13	1	NA	NA	11	1	11	1	13	1	NA	NA	2.65604e-09	-32.8946	hypometh	ENSBTAG00000003341	0	exon	docking protein 2 [Source:VGNC Symbol;Acc:VGNC:28166]
8	74340877	74340878	20	0.65	11	0.727273	10	0.5	12	0.75	NA	NA	NA	NA	17	0.294118	NA	NA	NA	NA	14	0.785714	16	1	20	1	26	0.884615	13	0.923077	13	0.923077	20	0.6	12	0.833333	NA	NA	NA	NA	NA	NA	0.00165402	-26.7857	hypometh	ENSBTAG00000017627	0	intron	stathmin 4 [Source:VGNC Symbol;Acc:VGNC:35406]
8	84322548	84322549	13	0.538462	NA	NA	15	0.933333	NA	NA	NA	NA	14	0.5	NA	NA	21	0.333333	NA	NA	11	0.636364	NA	NA	18	0.277778	11	0.0909091	20	0.4	NA	NA	15	0.2	NA	NA	NA	NA	NA	NA	10	0.3	0.0215197	29.7297	hypermeth			intergenic
8	88494564	88494565	23	0.695652	18	0.222222	10	0.2	NA	NA	NA	NA	NA	NA	22	0.136364	21	0.142857	NA	NA	11	0.0909091	28	0.857143	11	0.181818	17	0.235294	NA	NA	13	0.307692	NA	NA	NA	NA	17	0.352941	22	0.863636	NA	NA	0.00718859	-27.0106	hypometh			intergenic
8	88494625	88494626	20	0.8	17	0.352941	NA	NA	NA	NA	NA	NA	NA	NA	20	0.2	26	0.423077	NA	NA	11	0.0909091	32	0.875	NA	NA	12	0.333333	NA	NA	17	0.529412	NA	NA	10	0.3	15	0.866667	23	0.869565	NA	NA	0.00216684	-30.2167	hypometh			intergenic
8	102334831	102334832	20	0.55	14	0	NA	NA	NA	NA	NA	NA	NA	NA	18	0.5	12	0.666667	NA	NA	10	1	19	0.473684	14	1	19	0.947368	13	0.538462	NA	NA	23	0.956522	NA	NA	NA	NA	NA	NA	NA	NA	0.0150296	-28.1941	hypometh			intergenic
8	109514408	109514409	10	0.8	11	0.454545	NA	NA	NA	NA	12	0.666667	NA	NA	10	0.6	17	0.705882	NA	NA	13	0.538462	NA	NA	20	0.8	20	0.95	NA	NA	11	1	NA	NA	NA	NA	10	0.8	14	1	NA	NA	0.00571843	-27.653	hypometh			intergenic
8	109514432	109514433	10	0.8	11	0.363636	NA	NA	NA	NA	12	0.666667	NA	NA	10	0.6	17	0.588235	NA	NA	13	0.769231	NA	NA	20	0.85	20	0.85	NA	NA	11	1	NA	NA	NA	NA	10	0.8	14	1	NA	NA	0.013489	-26.3196	hypometh			intergenic
8	109721895	109721896	18	0.944444	12	0.25	18	0.166667	12	0.583333	17	0.647059	11	0.272727	15	0.533333	19	0.631579	NA	NA	NA	NA	22	0.181818	21	0.571429	27	0.0740741	14	0.5	NA	NA	26	0.230769	NA	NA	NA	NA	NA	NA	11	0	0.00252349	26.8392	hypermeth			intergenic
8	109789106	109789107	41	0.170732	NA	NA	NA	NA	12	0.5	11	0.0909091	NA	NA	17	0.176471	19	0.315789	14	0.214286	NA	NA	13	0.230769	18	0.611111	NA	NA	NA	NA	12	0.5	20	0.55	14	0.642857	NA	NA	NA	NA	NA	NA	0.00479535	-29.141	hypometh			intergenic
8	110862081	110862082	26	0	13	1	NA	NA	NA	NA	NA	NA	11	1	15	0.933333	19	0.263158	12	1	11	1	16	1	14	0.5	25	1	14	1	10	1	21	1	10	0.9	NA	NA	NA	NA	NA	NA	5.78251e-06	-31.045	hypometh			intergenic
8	110888610	110888611	15	0	10	1	13	0.846154	NA	NA	NA	NA	NA	NA	10	1	15	0.4	11	0.909091	NA	NA	12	1	15	0.466667	25	1	11	1	NA	NA	13	1	10	0.9	NA	NA	NA	NA	10	1	0.00250933	-27.1115	hypometh	ENSBTAG00000038489	0	intron	doublecortin domain containing 2C [Source:VGNC Symbol;Acc:VGNC:27912]
8	110900160	110900161	NA	NA	40	0.925	22	1	13	1	35	0.971429	17	0.941176	34	1	NA	NA	15	0.866667	27	0.962963	45	0.377778	NA	NA	26	1	29	0.689655	15	0	39	1	NA	NA	26	0.0384615	19	0.947368	25	1	4.0464e-14	30.8805	hypermeth	ENSBTAG00000038489	0	intron	doublecortin domain containing 2C [Source:VGNC Symbol;Acc:VGNC:27912]
8	111177344	111177345	20	0	30	0.466667	22	1	21	0	12	0.916667	13	0.384615	25	0.44	27	0.518519	NA	NA	32	0.46875	35	0.942857	38	0.421053	28	0.964286	15	1	12	0.916667	NA	NA	28	0.928571	19	0.210526	NA	NA	12	0.333333	1.41709e-05	-27.1827	hypometh			intergenic
8	112186567	112186568	18	0	19	0.526316	20	0.55	NA	NA	11	1	10	0.7	16	0.3125	13	0	10	0.7	NA	NA	17	0.882353	19	0	27	0.740741	24	0.791667	15	0.666667	24	0.958333	NA	NA	13	0.538462	12	0.75	18	0.888889	0.00102779	-26.8245	hypometh	ENSBTAG00000055050	0	intron	thyroid peroxidase [Source:NCBI gene (formerly Entrezgene);Acc:525013]
8	1046081	1046082	12	0.666667	23	0.521739	12	0	17	0.470588	NA	NA	11	0.272727	32	0	16	0.375	10	0.7	17	0	23	0	30	1	38	1	16	0.6875	17	0.529412	15	0.8	15	0.466667	22	0.681818	NA	NA	12	0.666667	1.67151e-10	-39.8156	hypometh	ENSBTAG00000037087	0	promoter	5S ribosomal RNA [Source:RFAM;Acc:RF00001]
8	5661353	5661354	38	0.973684	36	1	21	1	20	1	18	1	13	1	42	1	43	0.976744	27	1	32	0.9375	46	0	46	0.934783	40	1	28	1	32	0.40625	27	1	24	0.708333	28	0.5	25	1	21	0.47619	8.63989e-24	30.1664	hypermeth	ENSBTAG00000016845	0	exon	polypeptide N-acetylgalactosaminyltransferase 7 [Source:VGNC Symbol;Acc:VGNC:29235]
8	52354101	52354102	22	0	11	0.454545	10	1	NA	NA	NA	NA	NA	NA	NA	NA	11	0	14	0	12	0.0833333	NA	NA	20	0.35	19	0.526316	10	0.4	13	0.230769	16	1	NA	NA	NA	NA	13	0	12	0.583333	0.0223788	-25.6311	hypometh	ENSBTAG00000008101	0	intron	proprotein convertase subtilisin/kexin type 5 [Source:VGNC Symbol;Acc:VGNC:56979]
8	112155776	112155777	12	1	18	0	NA	NA	NA	NA	NA	NA	NA	NA	20	0	14	0.214286	NA	NA	17	0	16	0	18	0.444444	10	1	NA	NA	15	0.533333	NA	NA	NA	NA	11	0.363636	11	0.545455	NA	NA	0.0293588	-25.9259	hypometh	ENSBTAG00000050986	0	intron	peroxidasin [Source:NCBI gene (formerly Entrezgene);Acc:515860]
8	1082697	1082698	28	0.571429	27	0.518519	23	1	11	0.454545	14	0.5	17	0.529412	33	0.969697	19	0.578947	22	1	22	1	31	0	51	0.0196078	39	0.025641	36	0.583333	21	0.190476	40	0.425	26	0.615385	19	0.947368	22	0.545455	25	0.6	3.02745e-17	40.6661	hypermeth	ENSBTAG00000022013	-576	gene downstream	carbonyl reductase 4 [Source:VGNC Symbol;Acc:VGNC:26815]
8	69462010	69462011	18	0	19	0.368421	16	0.5	12	0	13	0.153846	NA	NA	24	0	19	0.210526	NA	NA	14	0	21	0	17	0	34	0.558824	19	1	10	0.5	29	0.586207	15	1	NA	NA	NA	NA	12	0.5	2.59226e-08	-36.0368	hypometh	ENSBTAG00000004578	-482	gene downstream	leucine rich repeat LGI family member 3 [Source:VGNC Symbol;Acc:VGNC:30858]
8	28084108	28084109	23	0.913043	15	1	13	0.923077	NA	NA	NA	NA	13	1	18	1	13	1	NA	NA	10	1	NA	NA	15	0.333333	23	0.347826	15	0.933333	NA	NA	25	1	13	1	NA	NA	NA	NA	NA	NA	3.42812e-05	25.7143	hypermeth	ENSBTAG00000052018	6660	gene upstream
8	9637387	9637388	NA	NA	14	0.142857	14	0.428571	20	0.45	NA	NA	12	0.333333	NA	NA	13	1	NA	NA	19	1	28	0	21	0.952381	NA	NA	NA	NA	NA	NA	22	0.181818	NA	NA	14	0.0714286	NA	NA	19	0.210526	0.00346956	29.7241	hypermeth	ENSBTAG00000017232	7169	gene downstream	kinesin family member 13B [Source:VGNC Symbol;Acc:VGNC:30582]
9	99044613	99044614	NA	NA	19	0.789474	NA	NA	NA	NA	10	1	NA	NA	21	1	12	1	NA	NA	12	1	12	0.5	14	0.5	11	0.727273	NA	NA	NA	NA	NA	NA	13	0.461538	14	0.357143	NA	NA	NA	NA	2.828e-07	44.5946	hypermeth	ENSBTAG00000048502	-9936	gene upstream
9	101750692	101750693	33	0.969697	19	0.473684	29	0.172414	15	0.666667	15	0.6	25	0.96	40	0.675	40	0.975	24	1	31	0	38	0.578947	53	0.0377358	39	0.923077	40	0.475	22	0.545455	31	0	26	0.461538	19	0.0526316	25	0.44	22	0.636364	5.17149e-07	25.0993	hypermeth	ENSBTAG00000014494	-9544	gene downstream	ribonuclease T2 [Source:NCBI gene (formerly Entrezgene);Acc:508245]
9	99518801	99518802	29	0.0344828	19	0.105263	16	0.5625	NA	NA	12	0.333333	NA	NA	15	0.333333	25	0	NA	NA	13	0.384615	30	0.433333	17	0.0588235	31	1	16	0	12	0.5	21	0.333333	13	0	11	0.636364	19	0.842105	14	0.428571	0.000132927	-27.1276	hypometh	ENSBTAG00000053539	-2581	gene upstream
9	101934632	101934633	NA	NA	14	0	NA	NA	16	0.6875	NA	NA	NA	NA	23	0.347826	17	0	10	0.6	24	0.0833333	29	0.931034	20	0.3	22	0.545455	NA	NA	13	0	14	0.785714	NA	NA	15	0.866667	NA	NA	NA	NA	4.17407e-05	-35.1004	hypometh	ENSBTAG00000014497	-5864	gene downstream	G protein-coupled receptor 31 [Source:VGNC Symbol;Acc:VGNC:29582]
9	1595243	1595244	22	1	32	0.375	13	0.923077	10	0.9	20	0	13	0.461538	30	1	37	0.513514	16	0.4375	25	0.92	39	0.974359	38	0.947368	42	0.97619	18	1	21	0.857143	11	0.181818	25	0.92	22	0.954545	29	0.931034	23	0.956522	3.74073e-11	-27.5709	hypometh			intergenic
9	2508153	2508154	25	0.92	13	0.538462	13	0.538462	11	0.909091	17	0.823529	NA	NA	NA	NA	NA	NA	NA	NA	NA	NA	NA	NA	10	0.5	14	0.428571	13	0.615385	NA	NA	17	0.176471	NA	NA	12	0.333333	10	0.8	11	0.636364	0.00728882	30.0888	hypermeth			intergenic
9	12706015	12706016	17	0.764706	11	0.727273	NA	NA	NA	NA	NA	NA	NA	NA	16	0.5625	17	1	11	0.545455	NA	NA	13	0	27	0	20	0.55	13	0.615385	10	0.9	24	0	NA	NA	11	0.545455	10	1	13	0	1.20621e-06	42.4054	hypermeth			intergenic
9	18391273	18391274	14	0.714286	15	0.6	NA	NA	NA	NA	NA	NA	10	0.9	13	1	12	0.75	NA	NA	NA	NA	11	0.454545	19	0.421053	14	0.214286	11	0.727273	NA	NA	11	0.909091	11	0.545455	NA	NA	10	0.4	NA	NA	0.0366508	27.5503	hypermeth			intergenic
9	23110406	23110407	12	0.25	13	0.923077	11	0.818182	NA	NA	NA	NA	NA	NA	13	0.384615	10	0.9	NA	NA	NA	NA	13	0.923077	29	0.896552	19	0.947368	13	1	10	1	20	0.95	10	0.9	NA	NA	NA	NA	NA	NA	0.000259628	-29.4529	hypometh	ENSBTAG00000000679	0	intron	phosphoglucomutase 3 [Source:VGNC Symbol;Acc:VGNC:32796]
9	23253099	23253100	13	0.923077	15	0.533333	13	1	NA	NA	10	0.5	NA	NA	19	0	21	0.285714	NA	NA	13	0.923077	15	1	20	0.75	21	1	18	1	NA	NA	14	0.428571	NA	NA	NA	NA	NA	NA	15	1	2.00597e-05	-33.5325	hypometh	ENSBTAG00000005681	0	intron	malic enzyme 1 [Source:VGNC Symbol;Acc:VGNC:31339]
9	26199931	26199932	44	0.681818	NA	NA	14	0	NA	NA	19	0.894737	NA	NA	10	0	11	0	22	0	18	0	NA	NA	21	0	NA	NA	29	1	15	1	NA	NA	29	0.965517	23	0.956522	19	0.684211	15	0.933333	9.40338e-13	-46.0745	hypometh	ENSBTAG00000033961	0	intron	ring finger protein 217 [Source:VGNC Symbol;Acc:VGNC:53802]
9	38889662	38889663	11	0.363636	18	0.611111	NA	NA	11	0.909091	NA	NA	NA	NA	10	0.1	12	0.916667	NA	NA	15	0.6	18	1	26	0.730769	14	0.928571	NA	NA	11	0.636364	NA	NA	NA	NA	NA	NA	11	1	NA	NA	0.0293483	-25.2597	hypometh			intergenic
9	41707771	41707772	NA	NA	11	0.0909091	NA	NA	NA	NA	12	0.25	NA	NA	16	0.125	17	0	NA	NA	13	0.153846	20	0.7	17	0.0588235	18	0.333333	NA	NA	13	0.230769	NA	NA	10	0.4	10	0.5	NA	NA	NA	NA	0.0160645	-25.9058	hypometh	ENSBTAG00000014592	0	intron	AFG1 like ATPase [Source:VGNC Symbol;Acc:VGNC:25713]
9	75031105	75031106	36	0	22	1	NA	NA	14	1	13	0.461538	16	1	21	0.285714	20	1	NA	NA	17	0.705882	27	1	30	0.933333	34	1	21	1	19	0.526316	NA	NA	15	0.933333	30	1	NA	NA	NA	NA	1.17299e-10	-32.8045	hypometh			intergenic
9	78694580	78694581	26	0	18	0.555556	24	0.458333	19	0.631579	10	0.9	13	0.615385	25	0.8	16	1	10	0.4	17	0.529412	25	0	12	0	26	0	19	0	14	0	33	0.424242	19	0.473684	NA	NA	NA	NA	15	0	3.3472e-13	41.5075	hypermeth			intergenic
9	84865015	84865016	25	0.2	27	0.37037	10	1	11	1	NA	NA	10	0.9	23	0.391304	42	0.261905	10	0.9	19	1	21	0.904762	27	0.814815	46	0.304348	11	1	12	1	NA	NA	14	1	23	0.956522	19	1	10	1	7.28659e-05	-25.5997	hypometh			intergenic
9	85442580	85442581	27	0	12	0.666667	21	1	13	0.384615	11	1	NA	NA	18	0.666667	21	0.47619	12	0.666667	13	1	22	1	31	0.935484	25	1	16	1	NA	NA	19	0.631579	12	1	NA	NA	12	1	14	1	1.26929e-10	-34.5803	hypometh			intergenic
9	93322964	93322965	NA	NA	15	1	14	1	NA	NA	23	1	24	0.625	26	0.961538	NA	NA	17	0.941176	10	0.8	32	0.46875	NA	NA	40	0.65	13	0.923077	NA	NA	NA	NA	15	0.933333	NA	NA	20	0	15	0.733333	5.32726e-07	32.1447	hypermeth			intergenic
9	95048253	95048254	18	1	14	1	18	1	13	1	14	1	10	0.5	28	0.928571	31	1	17	1	NA	NA	20	0.95	15	1	25	0.36	11	0.909091	NA	NA	NA	NA	13	0.923077	10	1	10	0	18	0.388889	3.43497e-08	28.4924	hypermeth	ENSBTAG00000004472	0	exon
9	95978746	95978747	16	0.4375	42	0.0238095	15	0.533333	16	0.3125	22	0.727273	11	0.545455	22	0.363636	23	0.130435	15	0.533333	31	0.451613	37	0.459459	47	0.957447	37	0.945946	24	0.666667	19	1	17	0.941176	23	0.478261	19	0.263158	21	1	11	1	2.19799e-16	-41.182	hypometh			intergenic
9	96788194	96788195	25	0.52	33	0.666667	29	0.965517	27	1	34	0.0294118	23	0.478261	61	0.47541	36	0	36	0.416667	35	0.0285714	44	1	30	1	55	0.545455	30	0.933333	23	0.956522	26	1	39	0.384615	22	0.5	25	0.44	38	0.5	2.65286e-10	-27.7215	hypometh	ENSBTAG00000007668	0	intron	1-acylglycerol-3-phosphate O-acyltransferase 4 [Source:VGNC Symbol;Acc:VGNC:25737]
9	96800082	96800083	27	0	NA	NA	16	0	NA	NA	NA	NA	NA	NA	27	0	27	0	NA	NA	27	0	11	0	NA	NA	25	0	NA	NA	16	0.5625	18	0.944444	22	0.636364	13	0	26	0.384615	12	0	3.38618e-14	-34.965	hypometh	ENSBTAG00000007668	0	intron	1-acylglycerol-3-phosphate O-acyltransferase 4 [Source:VGNC Symbol;Acc:VGNC:25737]
9	99222790	99222791	36	0.388889	41	0.609756	24	0.375	23	0.0434783	16	0	36	0.5	52	0	23	0	27	0.481481	19	0.947368	48	0.979167	44	0.568182	48	0.520833	38	0.973684	28	1	40	0.475	30	1	25	1	11	0	15	1	4.05753e-25	-43.7618	hypometh			intergenic
9	99323976	99323977	26	1	19	0.473684	15	1	10	1	10	1	NA	NA	33	0.484848	41	0.439024	17	0.470588	NA	NA	31	1	29	1	39	1	21	1	25	0.96	36	1	22	1	15	1	22	1	31	1	1.40283e-23	-34.1339	hypometh			intergenic
9	100491016	100491017	21	1	15	1	19	0.947368	NA	NA	NA	NA	10	1	11	0.818182	18	1	21	1	NA	NA	16	1	19	0.631579	29	1	13	0.692308	NA	NA	17	0	10	0.6	NA	NA	NA	NA	11	1	4.97293e-06	25.2174	hypermeth	ENSBTAG00000007758	0	intron	phosphodiesterase 10A [Source:VGNC Symbol;Acc:VGNC:32668]
9	100694710	100694711	39	1	20	1	19	0.947368	24	0.541667	32	0	14	1	58	0.396552	41	0.926829	14	1	39	0.948718	27	0.962963	28	0	30	1	19	0	13	0	39	0	43	0.511628	NA	NA	24	0.458333	27	0.962963	2.59574e-07	26	hypermeth	ENSBTAG00000007758	0	intron	phosphodiesterase 10A [Source:VGNC Symbol;Acc:VGNC:32668]
9	101454049	101454050	18	0.888889	12	1	14	1	17	1	17	1	15	1	33	1	25	1	13	0.923077	15	0.933333	17	1	27	0.333333	27	0.962963	NA	NA	12	0.916667	NA	NA	NA	NA	16	0.3125	13	1	NA	NA	2.91972e-08	25.4439	hypermeth	ENSBTAG00000021741	0	intron	ribosomal protein S6 kinase A2 [Source:VGNC Symbol;Acc:VGNC:34141]
9	101574733	101574734	11	0	14	0.928571	11	0.545455	NA	NA	NA	NA	15	0	18	0.888889	25	1	NA	NA	11	0.727273	10	0.5	17	0.411765	16	0	16	0.625	11	0.454545	26	0.384615	15	0	10	0	NA	NA	NA	NA	6.14169e-05	34.1834	hypermeth	ENSBTAG00000021741	0	intron	ribosomal protein S6 kinase A2 [Source:VGNC Symbol;Acc:VGNC:34141]
9	101574793	101574794	11	0	14	0.857143	11	0.727273	NA	NA	NA	NA	15	0	18	0.888889	25	1	NA	NA	11	0.727273	NA	NA	17	0.470588	16	0	16	0.625	11	0.363636	26	0.5	15	0	10	0	NA	NA	NA	NA	0.000103805	34.1828	hypermeth	ENSBTAG00000021741	0	intron	ribosomal protein S6 kinase A2 [Source:VGNC Symbol;Acc:VGNC:34141]
9	101603629	101603630	26	0.807692	14	1	11	0.272727	11	1	NA	NA	13	0.461538	20	0.95	14	1	NA	NA	15	1	18	1	17	0.941176	19	0.315789	NA	NA	NA	NA	27	0.481481	15	0	10	0	12	1	NA	NA	0.000391401	27.9798	hypermeth	ENSBTAG00000021741	0	intron	ribosomal protein S6 kinase A2 [Source:VGNC Symbol;Acc:VGNC:34141]
9	101703669	101703670	11	0.454545	15	0	NA	NA	NA	NA	NA	NA	18	0.944444	22	0.772727	21	0.190476	10	0.4	11	0.636364	20	1	22	0.954545	20	1	15	1	NA	NA	NA	NA	15	0.8	NA	NA	11	0.454545	NA	NA	2.67578e-08	-40.2913	hypometh	ENSBTAG00000021741	0	intron	ribosomal protein S6 kinase A2 [Source:VGNC Symbol;Acc:VGNC:34141]
9	101749929	101749930	29	1	12	0.5	NA	NA	NA	NA	NA	NA	19	1	NA	NA	20	1	18	1	NA	NA	16	0.625	18	0	30	1	13	0.692308	21	0.714286	12	0	12	0.75	NA	NA	13	0.692308	15	0.533333	1.24381e-07	33.8776	hypermeth			intergenic
9	101984249	101984250	11	0.909091	25	0.44	11	0.545455	21	1	13	0.384615	15	0.533333	25	0.16	15	0	11	0.636364	21	0	33	1	35	0.542857	36	0.527778	NA	NA	12	0	10	1	20	0.5	19	0.894737	19	0.947368	14	1	2.13262e-05	-27.8499	hypometh	ENSBTAG00000031481	0	exon	tubulin tyrosine ligase like 2 [Source:VGNC Symbol;Acc:VGNC:55086]
9	102059868	102059869	11	1	26	0.346154	NA	NA	18	0.555556	NA	NA	10	0.5	19	0.421053	26	0.153846	NA	NA	13	0.538462	23	0.956522	25	0.52	13	0.538462	NA	NA	NA	NA	NA	NA	16	0.375	12	1	17	0.941176	NA	NA	0.00303331	-27.7957	hypometh			intergenic
9	102060985	102060986	31	0.967742	38	0.368421	13	1	25	1	11	1	12	1	40	0.35	39	0.564103	23	0.521739	33	0.333333	53	1	30	0.966667	40	0.975	12	1	15	0.933333	18	1	19	1	16	1	25	0.92	15	1	5.78228e-24	-36.0556	hypometh			intergenic
9	102061013	102061014	31	0.935484	38	0.394737	13	0.615385	25	0.24	11	0.545455	12	0.416667	42	0.428571	39	0.564103	23	0.565217	33	0.333333	53	1	30	0.666667	40	0.425	12	1	15	0	18	1	19	0.894737	16	0.9375	25	1	15	1	3.03995e-09	-29.1996	hypometh			intergenic
9	102073803	102073804	NA	NA	NA	NA	15	0.933333	10	0.6	NA	NA	13	1	11	0.818182	17	1	NA	NA	12	0.916667	20	0.55	21	0.333333	17	1	10	0.6	12	0.416667	10	0	18	0.555556	NA	NA	NA	NA	10	0.7	7.33705e-06	36.3538	hypermeth			intergenic
9	102149462	102149463	47	0	27	0.666667	39	1	24	0.5	20	0.5	30	0	55	1	47	0.489362	25	0.64	31	0.548387	51	0	51	0.45098	63	0	27	0	20	0.95	45	0	29	0.413793	29	0	31	0.548387	28	0.0357143	2.32661e-20	35.8211	hypermeth			intergenic
9	102154122	102154123	40	0	39	0.538462	21	1	30	0.466667	13	0.692308	18	0	39	0.948718	41	0.414634	17	0.470588	19	0.473684	36	0	35	0.714286	58	0	31	0	18	0.888889	47	0.0425532	24	0.5	14	0	25	0.52	24	0	2.2199e-09	27.3026	hypermeth			intergenic
9	102154593	102154594	44	0	39	0.410256	31	1	28	0.607143	22	0.409091	23	0	49	0.959184	42	0.547619	29	0.517241	35	0.628571	43	0	47	0.489362	75	0	42	0	27	1	32	0.03125	36	0.416667	33	0.030303	25	0.56	41	0	3.86238e-17	32.4321	hypermeth			intergenic
9	102170416	102170417	37	1	21	0.571429	20	0	11	1	11	0.272727	11	1	32	1	49	0.367347	14	0.428571	NA	NA	24	1	27	0.555556	30	1	31	1	13	0.538462	19	1	NA	NA	17	1	13	1	22	0.909091	7.07969e-08	-26.6891	hypometh			intergenic
9	102184819	102184820	37	0.567568	NA	NA	29	0	12	1	NA	NA	11	1	39	1	14	1	NA	NA	19	0.947368	35	0.914286	12	1	34	1	27	1	NA	NA	38	1	24	1	11	0.818182	NA	NA	25	1	7.36331e-11	-26.1442	hypometh			intergenic
9	102206638	102206639	20	0.5	10	0.7	11	0.727273	NA	NA	NA	NA	NA	NA	14	1	19	0.210526	NA	NA	NA	NA	14	1	NA	NA	12	1	12	1	NA	NA	22	0.909091	16	0.5	NA	NA	NA	NA	NA	NA	0.00756627	-28.734	hypometh			intergenic
9	102456384	102456385	27	0.444444	23	0.565217	27	0.62963	18	0.555556	17	0.647059	15	0	29	0	33	0	15	0	12	0.333333	36	0.972222	30	0.666667	27	0	32	0.34375	24	0.541667	41	0.536585	22	1	17	1	15	0	24	1	1.78615e-08	-30.1755	hypometh	ENSBTAG00000014062	0	intron	FERM domain containing 1 [Source:VGNC Symbol;Acc:VGNC:56363]
9	102508092	102508093	35	0	18	0.5	19	0.526316	19	0.421053	14	0.571429	13	0.615385	24	0.375	20	0.35	19	0	16	0.3125	28	0.892857	21	0.428571	40	0.525	29	1	13	0.461538	24	0.75	22	1	16	1	10	0	15	1	2.08699e-14	-41.3659	hypometh			intergenic
9	102508776	102508777	26	0.423077	21	0.571429	20	1	11	0.636364	10	0.4	NA	NA	26	0.961538	40	0.6	18	0	13	1	16	0.8125	29	0	34	0.382353	20	0.4	15	0	20	0.5	12	0	NA	NA	19	0	16	0.375	6.98674e-09	35.0784	hypermeth			intergenic
9	102586564	102586565	18	0.944444	18	0.888889	12	0.75	NA	NA	11	0.818182	11	0.636364	22	0.863636	23	0.869565	NA	NA	13	0.615385	10	1	17	0.176471	17	0.764706	16	0.75	NA	NA	21	0.285714	19	0.578947	13	0.923077	NA	NA	11	0.0909091	0.000536135	27.1925	hypermeth			intergenic
9	102586592	102586593	18	0.944444	18	0.888889	12	0.75	NA	NA	11	0.727273	11	0.636364	22	0.863636	23	0.869565	NA	NA	13	0.615385	10	1	17	0.235294	17	0.705882	16	0.75	NA	NA	21	0.333333	19	0.578947	13	0.923077	NA	NA	11	0.0909091	0.00169354	25.6048	hypermeth			intergenic
9	102586645	102586646	18	0.944444	18	0.888889	12	0.75	NA	NA	11	0.909091	11	0.818182	22	0.909091	23	0.826087	NA	NA	13	0.692308	10	1	17	0.235294	18	0.888889	16	0.75	NA	NA	21	0.238095	18	0.611111	13	1	NA	NA	11	0.0909091	0.000288711	27.0917	hypermeth			intergenic
9	102586682	102586683	18	0.944444	18	0.833333	12	0.666667	NA	NA	11	0.818182	11	0.818182	22	0.954545	23	0.913043	NA	NA	13	0.923077	NA	NA	16	0.3125	18	0.777778	16	0.75	NA	NA	21	0.380952	19	0.631579	13	0.923077	NA	NA	11	0.181818	1.97602e-05	30.4825	hypermeth			intergenic
9	102586701	102586702	18	0.944444	18	0.888889	12	0.666667	NA	NA	11	0.909091	11	0.727273	22	0.954545	23	0.869565	NA	NA	13	0.769231	10	1	16	0.3125	18	0.777778	16	0.6875	NA	NA	21	0.380952	19	0.526316	13	1	NA	NA	10	0.1	0.000197607	27.4009	hypermeth			intergenic
9	102815204	102815205	23	1	11	1	10	1	10	0	NA	NA	20	0.5	25	1	22	1	NA	NA	13	0.769231	17	0.470588	16	0	23	0.434783	14	0.428571	NA	NA	19	0	14	0.928571	14	0	12	0.5	15	1	1.08384e-10	42.558	hypermeth			intergenic
9	102925610	102925611	39	0.974359	24	0.75	27	0.962963	13	0.692308	NA	NA	21	0.904762	17	0.411765	26	1	14	0.571429	NA	NA	20	0.25	17	0	32	0.96875	20	0.45	13	0.461538	31	0.419355	20	0.45	17	1	14	0.642857	21	0.571429	1.98209e-07	29.2791	hypermeth			intergenic
9	102982567	102982568	NA	NA	22	0.863636	17	0.941176	14	0	14	0.642857	NA	NA	10	1	21	0.904762	NA	NA	NA	NA	17	0	NA	NA	12	1	22	0.363636	NA	NA	14	0	NA	NA	13	0.230769	NA	NA	NA	NA	6.98572e-07	45.0026	hypermeth			intergenic
9	102992584	102992585	NA	NA	24	0.375	13	0.461538	NA	NA	NA	NA	NA	NA	15	0.533333	13	0.846154	10	1	10	0.7	16	0.5625	20	0.9	16	0.9375	NA	NA	NA	NA	NA	NA	10	1	NA	NA	11	0.909091	10	1	0.00839096	-26.747	hypometh			intergenic
9	103053188	103053189	22	0.0909091	19	0.210526	10	0	10	0.3	NA	NA	NA	NA	21	0.190476	18	0.444444	12	0.583333	14	0.357143	12	0.5	23	0.695652	16	0.125	NA	NA	NA	NA	NA	NA	NA	NA	14	0.642857	11	0.545455	NA	NA	0.0291219	-25.1253	hypometh			intergenic
9	103135380	103135381	17	1	25	0.96	18	1	16	1	16	1	12	0.416667	32	0.53125	27	0.925926	22	1	27	1	46	0.934783	27	1	32	0.46875	23	0.478261	21	0.52381	16	1	22	0.0909091	22	0.227273	23	0.347826	18	0.444444	2.10159e-10	29.8075	hypermeth			intergenic
9	103257751	103257752	10	1	23	1	10	1	NA	NA	NA	NA	NA	NA	NA	NA	28	1	11	1	13	1	29	0.551724	24	0.958333	20	1	NA	NA	23	0.652174	NA	NA	17	0	13	0.230769	16	0.25	NA	NA	5.26428e-15	42.9577	hypermeth			intergenic
9	103263527	103263528	16	1	22	1	10	1	12	1	NA	NA	17	1	26	0.461538	19	0.947368	30	0.966667	14	1	31	0.516129	17	1	23	1	NA	NA	17	0.705882	NA	NA	16	0	17	0.294118	15	0.6	NA	NA	2.26937e-07	30.0673	hypermeth			intergenic
9	103263715	103263716	38	1	41	0.487805	29	1	34	0.529412	25	1	20	1	48	1	42	0	28	0.535714	43	0.976744	60	0.983333	61	0.983607	67	0.985075	35	1	31	1	38	1	41	0.95122	40	0.95	30	1	28	1	2.07764e-24	-25.1	hypometh			intergenic
9	103263721	103263722	38	1	41	1	29	0.931034	34	1	25	1	19	0.947368	48	0.5625	42	1	28	0.964286	42	1	60	0.466667	61	0.934426	67	1	35	0.971429	31	0.548387	38	0.973684	41	0.0243902	40	0.45	30	0.566667	28	0	1.23713e-19	28.7374	hypermeth			intergenic
9	103361890	103361891	28	1	NA	NA	16	0.9375	12	0.416667	11	0.545455	10	1	21	0.809524	20	1	10	1	NA	NA	19	0.789474	11	0	22	0.590909	10	0.8	15	1	15	0	20	0.55	NA	NA	12	0.5	NA	NA	5.08068e-06	31.88	hypermeth	ENSBTAG00000009620	0	intron	WD repeat domain 27 [Source:VGNC Symbol;Acc:VGNC:50073]
9	103598183	103598184	24	1	23	1	33	0.272727	NA	NA	16	0.9375	NA	NA	64	0	13	0.923077	NA	NA	17	1	27	0.962963	18	0.944444	22	1	12	1	14	1	13	1	21	0.428571	12	1	12	0.833333	25	0.44	1.80943e-07	-30.323	hypometh			intergenic
9	103755275	103755276	12	1	19	0.315789	10	1	18	1	15	1	NA	NA	17	0.941176	28	0	22	0.363636	27	1	23	1	34	0.970588	22	1	10	1	13	0.538462	NA	NA	20	1	16	1	17	0.941176	13	1	2.12855e-09	-28.5714	hypometh			intergenic
9	8227151	8227152	50	0	21	0.952381	33	0	17	0.823529	18	0.333333	25	0.76	44	0	40	0	31	0	26	0	29	0.793103	22	0.727273	55	0.509091	46	0.934783	24	0.625	15	0.733333	27	0.925926	34	0.441176	24	0	30	0.466667	3.8763e-24	-42.7472	hypometh	ENSBTAG00000015335	0	intron	adhesion G protein-coupled receptor B3 [Source:VGNC Symbol;Acc:VGNC:59318]
9	34593823	34593824	NA	NA	NA	NA	14	0.928571	NA	NA	12	0.666667	NA	NA	19	0.105263	13	0.538462	19	0.421053	NA	NA	NA	NA	NA	NA	13	0.923077	NA	NA	NA	NA	12	0.583333	20	0.65	11	0.818182	10	1	NA	NA	0.040037	-27.9221	hypometh	ENSBTAG00000020018	0	promoter	fyn related Src family tyrosine kinase [Source:VGNC Symbol;Acc:VGNC:29112]
9	38770084	38770085	35	1	19	1	26	0.961538	12	1	17	1	NA	NA	25	1	45	0.977778	23	0.869565	16	0.9375	21	0.952381	35	0.942857	55	0.527273	18	0.5	16	1	26	0.423077	17	1	13	1	13	0	21	1	3.28972e-12	25.3328	hypermeth	ENSBTAG00000011851	0	intron	FYN proto-oncogene, Src family tyrosine kinase [Source:VGNC Symbol;Acc:VGNC:29163]
9	94596514	94596515	11	1	NA	NA	11	0.818182	NA	NA	NA	NA	NA	NA	10	0.9	12	1	15	0.2	10	0.2	16	1	25	0.92	12	0.916667	NA	NA	14	1	NA	NA	NA	NA	14	0.857143	16	1	NA	NA	0.000298572	-28.1787	hypometh	ENSBTAG00000000817	0	intron	synaptojanin 2 [Source:VGNC Symbol;Acc:VGNC:35528]
9	95114895	95114896	30	0.2	23	0.130435	24	0.166667	19	0.0526316	19	0.631579	10	0.5	27	0.740741	43	0.255814	14	0.857143	19	0.315789	37	0.540541	30	0.733333	38	0.657895	28	0.607143	18	0.5	27	0.62963	18	0.888889	NA	NA	NA	NA	28	0.464286	3.22989e-06	-26.9659	hypometh	ENSBTAG00000010334	0	intron	synaptotagmin like 3 [Source:VGNC Symbol;Acc:VGNC:35547]
9	96079566	96079567	47	0.93617	34	0.941176	30	0	25	0.64	22	0.590909	29	1	55	0.618182	52	0.980769	31	1	23	1	47	0.531915	51	0.0196078	77	0.428571	31	0.483871	26	0.961538	49	0.510204	32	1	41	0	26	1	29	0.482759	4.32313e-15	30.5265	hypermeth	ENSBTAG00000015166	0	intron	PARN like, ribonuclease domain containing 1 [Source:VGNC Symbol;Acc:VGNC:33082]
9	96086225	96086226	NA	NA	12	1	16	0	11	0.454545	NA	NA	11	1	11	0.545455	10	1	13	1	10	1	17	0.352941	21	0	14	0.357143	NA	NA	13	1	NA	NA	NA	NA	20	0.05	16	1	NA	NA	0.00227114	30.6825	hypermeth	ENSBTAG00000015166	0	intron	PARN like, ribonuclease domain containing 1 [Source:VGNC Symbol;Acc:VGNC:33082]
9	96254030	96254031	21	0.904762	11	0.909091	14	1	NA	NA	NA	NA	NA	NA	23	0.565217	12	1	NA	NA	NA	NA	NA	NA	11	1	17	0.941176	NA	NA	NA	NA	24	0.125	18	0.222222	NA	NA	11	0.363636	NA	NA	0.000113954	37.037	hypermeth	ENSBTAG00000002402	0	intron	insulin like growth factor 2 receptor [Source:VGNC Symbol;Acc:VGNC:30082]
9	96766593	96766594	18	0.111111	20	0.15	NA	NA	NA	NA	NA	NA	10	0.1	NA	NA	34	0	NA	NA	32	0	NA	NA	12	1	34	0.0588235	10	1	NA	NA	NA	NA	NA	NA	NA	NA	11	0	14	0.0714286	0.000266648	-25.601	hypometh	ENSBTAG00000020079	0	intron	mitogen-activated protein kinase kinase kinase 4 [Source:VGNC Symbol;Acc:VGNC:31197]
9	98526585	98526586	19	0	11	0.636364	17	0.470588	NA	NA	11	0.454545	12	0	18	1	43	0.465116	17	0.529412	14	0.571429	27	0	25	0.52	23	0	15	0	NA	NA	29	0	18	0	15	0	10	0.5	12	0	4.97987e-11	35.9515	hypermeth	ENSBTAG00000011106	0	intron	parkin coregulated [Source:VGNC Symbol;Acc:VGNC:55070]
9	102387810	102387811	15	1	12	0.416667	10	0.9	NA	NA	NA	NA	NA	NA	12	0.666667	23	0.913043	14	0.214286	20	0.4	13	0.307692	32	0.25	18	0.388889	16	0.375	10	0.3	NA	NA	NA	NA	NA	NA	19	0.578947	NA	NA	0.00306856	28.9832	hypermeth	ENSBTAG00000005557	0	exon	afadin, adherens junction formation factor [Source:VGNC Symbol;Acc:VGNC:25709]
9	102387843	102387844	15	1	12	0.166667	10	1	NA	NA	NA	NA	NA	NA	12	0.5	23	0.695652	14	0.142857	20	0.7	13	0.307692	32	0.3125	18	0.166667	16	0.4375	10	0.2	NA	NA	NA	NA	NA	NA	19	0.526316	NA	NA	0.00514916	27.9874	hypermeth	ENSBTAG00000005557	0	exon	afadin, adherens junction formation factor [Source:VGNC Symbol;Acc:VGNC:25709]
9	102388044	102388045	18	1	11	0.454545	11	0.636364	NA	NA	11	0.0909091	NA	NA	23	0.478261	NA	NA	NA	NA	14	0.5	20	0.35	25	0.2	23	0.347826	11	0.0909091	19	0.210526	NA	NA	17	0.411765	18	0.222222	11	0.272727	NA	NA	0.00228143	28.5985	hypermeth	ENSBTAG00000005557	0	intron	afadin, adherens junction formation factor [Source:VGNC Symbol;Acc:VGNC:25709]
9	102415863	102415864	27	0	15	0.6	21	0.52381	NA	NA	NA	NA	NA	NA	21	0.904762	22	0.909091	NA	NA	20	1	11	0	NA	NA	16	0	NA	NA	NA	NA	19	0.684211	11	1	10	0	NA	NA	NA	NA	0.0305344	26.8775	hypermeth	ENSBTAG00000007694	0	intron	kinesin family member 25 [Source:NCBI gene (formerly Entrezgene);Acc:616884]
9	102441711	102441712	32	1	NA	NA	13	1	NA	NA	NA	NA	11	1	39	1	28	0.678571	NA	NA	11	0.909091	13	0.384615	16	0.9375	23	1	10	0.2	11	1	31	0.548387	19	0.631579	10	0.3	NA	NA	16	0.25	1.21367e-07	30.7923	hypermeth	ENSBTAG00000007694	0	exon	kinesin family member 25 [Source:NCBI gene (formerly Entrezgene);Acc:616884]
9	102713856	102713857	33	0.545455	32	0.46875	25	0	17	0.352941	17	0.529412	11	0	42	0.47619	39	0	29	0.0344828	37	0.594595	24	1	51	0	20	0	15	1	19	1	11	0.454545	21	1	31	1	15	0.6	NA	NA	5.12934e-07	-27.6339	hypometh	ENSBTAG00000013176	0	intron	SPARC related modular calcium binding 2 [Source:VGNC Symbol;Acc:VGNC:35027]
9	101980496	101980497	27	1	23	0.521739	18	0.555556	23	1	17	1	22	1	25	0.52	22	0	28	0.607143	26	0	49	0.979592	45	0.577778	44	0.977273	22	1	27	0.481481	15	1	21	1	25	1	23	1	12	1	1.61599e-09	-26.5935	hypometh	ENSBTAG00000031481	-3172	gene downstream	tubulin tyrosine ligase like 2 [Source:VGNC Symbol;Acc:VGNC:55086]
9	101980531	101980532	27	1	23	0.565217	18	0.555556	22	0.954545	17	1	21	1	25	0.4	22	0	28	0.607143	26	0	48	1	45	0.6	44	1	21	1	27	0.518519	15	1	21	1	25	1	22	1	12	1	7.54589e-12	-29.5399	hypometh	ENSBTAG00000031481	-3137	gene downstream	tubulin tyrosine ligase like 2 [Source:VGNC Symbol;Acc:VGNC:55086]
9	101393643	101393644	18	0	26	0.923077	16	1	17	0	13	0.615385	14	0	39	0	35	0.571429	18	0.555556	29	0	25	0	16	0	37	0	20	0	21	0	13	0	16	0.25	28	0	18	0	13	0.461538	6.29685e-13	29.8357	hypermeth	ENSBTAG00000021741	-2150	gene downstream	ribosomal protein S6 kinase A2 [Source:VGNC Symbol;Acc:VGNC:34141]
9	101393982	101393983	20	0.85	10	0.9	15	0.533333	NA	NA	NA	NA	NA	NA	17	0.941176	13	0.923077	NA	NA	NA	NA	16	0.6875	21	0.571429	22	0.545455	17	0.352941	10	0.8	12	0.75	21	0.428571	NA	NA	NA	NA	NA	NA	0.0114225	26.3641	hypermeth	ENSBTAG00000021741	-1811	gene downstream	ribosomal protein S6 kinase A2 [Source:VGNC Symbol;Acc:VGNC:34141]
9	102466376	102466377	50	0	13	0.230769	31	0.548387	14	0	12	0.25	18	0	27	0	31	0	16	0	19	0.315789	34	1	33	0.30303	48	0	23	0.304348	NA	NA	21	0.380952	22	0.954545	11	0.181818	28	0	13	0.846154	6.58293e-09	-27.3601	hypometh	ENSBTAG00000014062	3110	gene upstream	FERM domain containing 1 [Source:VGNC Symbol;Acc:VGNC:56363]
9	103233579	103233580	24	1	34	0.970588	21	1	13	0.923077	25	1	15	1	25	0.28	25	1	16	1	30	0.966667	43	0.55814	21	1	31	1	16	1	19	0.631579	20	1	23	0.0434783	23	0.434783	21	0.380952	13	0	1.2131e-10	28.6156	hypermeth	ENSBTAG00000052167	6764	gene upstream
9	72940224	72940225	28	0	12	0	14	0.5	NA	NA	12	0	13	0	28	0.607143	NA	NA	16	0	14	1	NA	NA	40	0.65	24	1	17	0.882353	NA	NA	16	0	18	0	NA	NA	NA	NA	NA	NA	0.000662657	-28.7845	hypometh	ENSBTAG00000050964	255	gene downstream
9	87255921	87255922	26	0.307692	38	0.842105	15	0.933333	20	0.5	16	0.625	22	0.590909	41	0.536585	60	0.5	27	0.962963	37	0.567568	49	0.306122	67	0.447761	47	0.914894	40	0.225	27	0	34	0.441176	34	0.117647	31	0.483871	32	0	36	0.388889	2.66202e-08	25.0655	hypermeth	ENSBTAG00000039329	8315	gene upstream	retinoic acid early transcript 1G [Source:NCBI gene (formerly Entrezgene);Acc:404100]
10	101855434	101855435	23	0.565217	17	0.352941	34	0.882353	10	1	12	0.916667	18	0	27	0.925926	18	1	20	0.9	20	0.85	27	0	24	0.333333	38	1	18	0.444444	NA	NA	24	0.541667	16	0	NA	NA	18	0	11	0	6.98146e-10	36.3037	hypermeth	ENSBTAG00000005426	-6642	gene upstream	proteasome 26S subunit, ATPase 1 [Source:VGNC Symbol;Acc:VGNC:33454]
10	102124809	102124810	29	0.344828	25	0.52	14	0	19	0	12	0.0833333	13	0.923077	38	0	18	0.611111	25	0.56	28	0	29	1	33	0.606061	34	0.441176	21	0.761905	20	0.65	10	0.6	32	0.71875	25	0.52	14	0.571429	24	0.416667	9.67204e-12	-35.6213	hypometh	ENSBTAG00000006392	-6906	gene downstream	tetratricopeptide repeat domain 7B [Source:VGNC Symbol;Acc:VGNC:36481]
10	97145880	97145881	24	0.541667	NA	NA	17	0.705882	12	0.416667	11	1	11	0.0909091	17	0.0588235	21	1	10	0.6	31	1	19	0	25	0	15	0	NA	NA	15	0.8	19	0	16	1	15	0.8	10	0	NA	NA	4.69911e-07	35.7337	hypermeth	ENSBTAG00000052494	-5168	gene downstream
10	2595370	2595371	NA	NA	27	0.740741	NA	NA	13	0.153846	20	0	11	0.181818	28	0.142857	33	0.030303	23	0.0869565	15	0.733333	14	0.928571	19	0.789474	19	0.842105	22	0.181818	11	0.727273	11	0.727273	NA	NA	16	0.8125	25	0.28	NA	NA	3.98719e-08	-36.608	hypometh			intergenic
10	5817401	5817402	21	1	20	1	21	0.619048	NA	NA	16	0.875	11	1	43	0.837209	31	0.806452	24	0.5	18	1	26	0.423077	20	0	31	0.967742	16	0	17	0.882353	25	0.2	15	1	13	0.230769	19	1	20	0.95	8.16329e-06	25.006	hypermeth			intergenic
10	7603724	7603725	11	1	16	1	NA	NA	NA	NA	13	1	11	0.636364	11	1	16	1	11	0.727273	11	0.636364	14	1	18	0.555556	27	0.481481	NA	NA	12	0	NA	NA	14	0.714286	15	1	13	0.615385	NA	NA	0.000635698	27.0531	hypermeth			intergenic
10	13050034	13050035	21	0.857143	25	0.68	17	0.764706	15	0.8	22	0.636364	23	0.521739	34	0.5	28	0.571429	22	0.136364	27	0.666667	36	0.972222	51	0.882353	46	0.847826	23	0.869565	23	0.73913	21	0.666667	29	0.862069	24	0.791667	18	0.944444	11	0.909091	2.22092e-08	-25.6319	hypometh	ENSBTAG00000034140	0	intron	multiple EGF like domains 11 [Source:VGNC Symbol;Acc:VGNC:55123]
10	14091609	14091610	37	0.297297	27	0	22	0.0454545	15	0.266667	17	0	17	0	27	0.518519	42	0	13	0	26	0.5	25	0.68	42	0.452381	39	0	25	0.56	22	1	31	0.387097	26	1	18	0	19	0.947368	27	0	9.20157e-10	-29.0199	hypometh	ENSBTAG00000040368	0	intron	alpha and gamma adaptin binding protein [Source:VGNC Symbol;Acc:VGNC:25442]
10	15642647	15642648	15	0.6	21	0.190476	11	0.545455	15	0.4	NA	NA	NA	NA	20	1	15	0.466667	17	0.235294	NA	NA	19	1	31	0.935484	23	1	24	0.5	14	1	25	0.44	25	1	NA	NA	13	1	16	0.6875	4.38361e-07	-33.5088	hypometh	ENSBTAG00000012365	0	intron	acidic nuclear phosphoprotein 32 family member A [Source:NCBI gene (formerly Entrezgene);Acc:538427]
10	20547221	20547222	16	0.875	11	0.181818	17	0.411765	NA	NA	NA	NA	NA	NA	27	0.333333	19	0.842105	NA	NA	11	0.181818	19	0.315789	16	0.3125	24	0.375	11	1	19	0	27	0.0740741	18	0	NA	NA	NA	NA	13	0.230769	0.0066073	25.0152	hypermeth	ENSBTAG00000025803	0	exon	inhibitory synaptic factor 1 [Source:VGNC Symbol;Acc:VGNC:55116]
10	21661128	21661129	15	0.0666667	11	0.727273	12	0.333333	NA	NA	11	0.636364	11	0.363636	12	0.416667	12	0.25	11	0.727273	11	0.909091	14	0.928571	16	0.875	21	0.571429	16	0.375	NA	NA	20	0.7	16	0.75	NA	NA	NA	NA	14	1	0.0110392	-25.4798	hypometh	ENSBTAG00000025755	0	utr5	ring finger protein 212B [Source:VGNC Symbol;Acc:VGNC:34050]
10	22355451	22355452	32	0.40625	30	0.966667	23	0	17	1	26	0.961538	25	1	21	0.238095	24	0.958333	21	0.428571	25	1	33	0	39	0.974359	34	0	22	0.318182	20	0.55	38	0.394737	31	0	21	0.952381	21	0.952381	22	0.454545	2.01676e-07	27.0215	hypermeth	ENSBTAG00000055197	0	intron
10	39162835	39162836	26	0.346154	13	0.461538	13	0.615385	14	0.357143	15	0	NA	NA	10	0.1	17	0.588235	11	0.909091	15	1	23	0.521739	23	0.347826	30	1	21	1	12	1	20	0.6	14	1	NA	NA	14	0.928571	15	0.333333	0.000588627	-26.076	hypometh			intergenic
10	43849489	43849490	26	0	17	0	12	0	NA	NA	NA	NA	10	0	18	0	10	0	NA	NA	11	0	21	0.714286	13	0	27	0.555556	14	0	15	0.533333	19	0	18	1	NA	NA	NA	NA	NA	NA	4.18108e-16	-44.0945	hypometh	ENSBTAG00000010103	0	intron	tripartite motif containing 9 [Source:VGNC Symbol;Acc:VGNC:36353]
10	60870611	60870612	NA	NA	10	0.2	35	0.457143	NA	NA	13	0	15	0.4	NA	NA	43	0.511628	13	0.846154	16	1	NA	NA	NA	NA	16	0.9375	45	0.644444	10	1	26	1	NA	NA	28	1	16	0.5	30	0.533333	0.000143894	-26.8482	hypometh			intergenic
10	73371357	73371358	18	0.444444	21	0.333333	NA	NA	12	1	14	1	11	0	26	0	31	0.516129	11	0	24	0.416667	35	1	32	0.90625	23	0.608696	14	0	13	0	12	1	11	0.363636	26	0.538462	27	1	12	0.666667	2.46855e-06	-29.8751	hypometh	ENSBTAG00000047000	0	promoter
10	73371399	73371400	11	0.545455	10	0.2	NA	NA	NA	NA	NA	NA	NA	NA	16	0	16	0.5625	NA	NA	13	0.384615	17	1	15	1	10	0.4	NA	NA	NA	NA	NA	NA	NA	NA	16	0.5	15	0.933333	NA	NA	8.04219e-06	-46.1187	hypometh	ENSBTAG00000047000	0	promoter
10	76756478	76756479	32	0	NA	NA	NA	NA	39	0.487179	21	0.571429	NA	NA	22	0	17	0	19	0.736842	NA	NA	17	0	11	0	35	0.942857	22	0	20	0.8	54	0.981481	14	0	13	0	28	0.857143	12	0	0.000175391	-25.7522	hypometh			intergenic
10	76756484	76756485	32	0	NA	NA	NA	NA	39	0.487179	21	0.52381	NA	NA	22	0	17	0	19	0.789474	NA	NA	17	0.0588235	11	0	35	0.971429	22	0	20	0.8	53	0.962264	14	0	12	0	28	0.857143	12	0	0.000119276	-26.25	hypometh			intergenic
10	84076284	84076285	53	1	25	1	23	0.956522	21	0.952381	NA	NA	37	1	50	1	25	0.92	NA	NA	27	0.962963	58	0.534483	46	0	35	0.971429	31	0.967742	12	1	NA	NA	21	1	NA	NA	32	0.46875	17	0.941176	6.72459e-24	34.9891	hypermeth			intergenic
10	88802137	88802138	11	0	14	0.0714286	16	0	NA	NA	NA	NA	NA	NA	11	0	13	1	NA	NA	17	0.882353	NA	NA	16	0.625	10	0	10	0	NA	NA	14	0.928571	NA	NA	13	0.846154	19	1	NA	NA	0.0168485	-29.2683	hypometh			intergenic
10	89104054	89104055	26	1	18	1	NA	NA	NA	NA	16	1	14	1	36	0.972222	30	0.933333	12	1	12	0.5	28	0.392857	25	1	32	0.5625	18	0.333333	19	0.368421	41	0.97561	11	1	18	0	20	0.6	33	0.515152	7.93197e-14	34.5122	hypermeth			intergenic
10	98890974	98890975	43	0.581395	33	1	18	0.5	26	1	29	0.931034	19	1	27	1	26	1	25	1	34	1	26	0.423077	36	0.972222	40	0.5	28	0	24	0.416667	31	0.967742	23	1	11	0.363636	20	0.4	28	1	1.04521e-10	26.347	hypermeth			intergenic
10	99124368	99124369	NA	NA	17	0.705882	NA	NA	10	0	NA	NA	NA	NA	22	0.909091	NA	NA	12	0	20	0	18	0.944444	33	1	18	0.555556	10	0.9	NA	NA	NA	NA	NA	NA	17	0.705882	13	0.692308	12	0.166667	4.6825e-05	-36.5269	hypometh			intergenic
10	99473167	99473168	11	1	11	0.909091	21	0.238095	16	0.3125	NA	NA	NA	NA	10	1	14	1	15	1	29	0.241379	15	1	17	0.941176	17	1	18	1	12	1	NA	NA	14	0.785714	16	1	NA	NA	NA	NA	1.86444e-09	-35.7004	hypometh			intergenic
10	99530475	99530476	12	0.5	19	0.473684	NA	NA	NA	NA	12	0.25	NA	NA	26	0.461538	23	0.565217	10	0.4	15	0.4	20	0.85	33	0.636364	16	0.6875	NA	NA	16	0.6875	NA	NA	12	0.75	14	0.5	14	0.857143	12	0.833333	0.00316345	-26.2337	hypometh			intergenic
10	99597712	99597713	10	0.1	22	0.227273	14	0.142857	NA	NA	15	0.266667	12	0.25	22	0.409091	15	0.333333	15	0.133333	26	0.115385	27	0.555556	29	0.275862	14	0.214286	16	0.4375	15	0.866667	11	0.181818	21	0.714286	22	0.5	11	0.727273	11	0.363636	0.00018426	-26.071	hypometh			intergenic
10	99639425	99639426	31	0.387097	13	0.307692	11	0.454545	11	0.818182	NA	NA	NA	NA	18	0.277778	23	0.391304	11	0.363636	11	0.272727	19	0.894737	12	0.75	27	0.777778	16	0.5	NA	NA	21	0.666667	16	0.875	NA	NA	NA	NA	13	0.384615	0.000106046	-31.4329	hypometh			intergenic
10	99991472	99991473	54	0.444444	48	0.458333	36	0.944444	26	0	31	0	33	0.939394	79	0	47	0	30	0	41	0	66	0.575758	72	1	67	0.522388	33	0	36	0.444444	41	1	54	0.481481	44	0	28	0.607143	32	0	3.12896e-12	-25.6794	hypometh	ENSBTAG00000019355	0	intron	potassium two pore domain channel subfamily K member 10 [Source:VGNC Symbol;Acc:VGNC:30466]
10	100195857	100195858	41	0.0243902	19	0.368421	19	0	24	0.583333	23	1	31	0	33	0.515152	51	0	27	0.962963	27	0.962963	47	0	49	0	65	0	36	0.0277778	37	0.459459	41	0	28	0.535714	32	0.46875	22	0.0454545	29	0.0344828	8.79994e-12	25.6907	hypermeth	ENSBTAG00000018596	0	intron	protein tyrosine phosphatase non-receptor type 21 [Source:VGNC Symbol;Acc:VGNC:33535]
10	8416305	8416306	45	0.977778	32	1	46	0.521739	22	1	19	0.947368	11	0.818182	42	1	56	0.964286	26	1	30	0.966667	37	0.594595	49	0.591837	56	1	23	0.434783	30	0.6	42	0.571429	22	0	27	0.555556	19	0.947368	27	1	7.78235e-13	25.2216	hypermeth	ENSBTAG00000020205	0	intron	phosphodiesterase 8B [Source:NCBI gene (formerly Entrezgene);Acc:107131388]
10	100943998	100943999	26	0.538462	17	0.823529	24	1	12	0	16	1	17	1	44	0.568182	31	0.322581	15	0.8	31	0.483871	37	1	29	1	38	0.973684	24	0.458333	NA	NA	20	1	23	1	16	1	28	1	18	0.333333	2.11514e-08	-25.7511	hypometh	ENSBTAG00000046684	0	intron	forkhead box N3 [Source:VGNC Symbol;Acc:VGNC:55115]
10	8526708	8526709	49	0.408163	33	0.545455	33	1	32	0.46875	21	0	32	0.53125	43	0	49	0	29	1	41	0.609756	47	1	58	0.965517	62	1	20	1	35	0.942857	48	0.979167	38	1	28	0.678571	30	0.5	36	0.972222	2.13242e-48	-49.1671	hypometh	ENSBTAG00000020205	0	intron	phosphodiesterase 8B [Source:NCBI gene (formerly Entrezgene);Acc:107131388]
10	13597113	13597114	48	0	38	0.0263158	20	0.35	21	0	16	0	21	0.571429	34	1	28	0	20	0.55	18	0.722222	44	0.454545	39	0.410256	67	0.970149	24	0.416667	21	1	53	0	50	0.98	17	0	25	0.64	18	0	1.00521e-07	-25.4825	hypometh	ENSBTAG00000000625	0	intron	SMAD family member 6 [Source:VGNC Symbol;Acc:VGNC:34979]
10	15439565	15439566	15	0	24	0.583333	13	0	14	0.714286	20	0	25	0.44	49	0.55102	19	0	15	0	19	1	56	0.964286	32	1	48	1	12	0	12	1	21	0.52381	16	0.25	15	0.0666667	22	0.954545	18	0	4.3544e-11	-34.5909	hypometh	ENSBTAG00000012681	0	intron	coronin 2B [Source:VGNC Symbol;Acc:VGNC:27624]
10	27352083	27352084	16	1	NA	NA	NA	NA	14	1	NA	NA	NA	NA	12	0.833333	15	0.8	11	0.727273	NA	NA	12	0.833333	NA	NA	NA	NA	11	0.636364	NA	NA	10	0.1	10	0.7	15	0.4	10	0.9	12	0.75	0.0144663	26.9853	hypermeth	ENSBTAG00000035758	0	promoter	olfactory receptor 4K15 [Source:NCBI gene (formerly Entrezgene);Acc:515473]
10	29575990	29575991	21	1	11	1	14	1	11	1	24	1	31	1	19	0	50	0.36	NA	NA	NA	NA	32	1	NA	NA	35	1	14	0.928571	14	1	30	1	23	1	45	0.955556	10	1	37	1	9.5855e-15	-26.9268	hypometh	ENSBTAG00000025634	0	intron	formin 1 [Source:NCBI gene (formerly Entrezgene);Acc:786165]
10	101879390	101879391	45	0.955556	38	1	33	0.575758	17	0.705882	23	0.913043	30	1	46	0.956522	34	0.705882	36	0.944444	51	1	36	0.5	40	1	44	0.477273	27	0.481481	24	0.666667	39	0.25641	25	0	16	0.6875	20	0.35	32	0.625	1.78054e-24	38.0333	hypermeth	ENSBTAG00000005427	0	intron	NRDE-2, necessary for RNA interference, domain containing [Source:VGNC Symbol;Acc:VGNC:32259]
10	101879476	101879477	45	0.955556	38	0.973684	33	0.969697	17	0.705882	23	1	30	0.966667	46	1	34	0.735294	36	0.972222	51	1	36	0.5	40	0.975	44	0.954545	27	0.555556	24	0.666667	39	1	25	0	16	0.6875	20	0.45	32	0.625	3.83645e-15	25.3574	hypermeth	ENSBTAG00000005427	0	intron	NRDE-2, necessary for RNA interference, domain containing [Source:VGNC Symbol;Acc:VGNC:32259]
10	101885292	101885293	45	0.977778	16	0.5625	12	1	12	0.916667	NA	NA	12	1	33	1	33	1	NA	NA	11	0.545455	34	0.235294	28	0.964286	45	0.955556	26	0.538462	15	0.0666667	29	0.965517	25	0.52	18	0	15	0.933333	22	1	3.6519e-08	25.8062	hypermeth	ENSBTAG00000005427	0	intron	NRDE-2, necessary for RNA interference, domain containing [Source:VGNC Symbol;Acc:VGNC:32259]
10	102118287	102118288	22	1	30	0.466667	NA	NA	12	0.5	12	0	10	0.9	16	0.3125	21	0.47619	26	0.653846	28	0.464286	35	0.885714	35	0.6	26	0.961538	26	1	18	1	13	1	31	1	23	0.565217	21	1	NA	NA	8.3483e-11	-33.0434	hypometh			intergenic
10	102137510	102137511	20	0.7	NA	NA	10	0.7	NA	NA	NA	NA	15	0.466667	18	0.611111	13	0.923077	NA	NA	11	0.818182	14	0.714286	19	0.157895	17	0.352941	19	0.157895	16	0.5	17	0.294118	22	0.636364	NA	NA	15	0.466667	NA	NA	0.00347482	28.6777	hypermeth	ENSBTAG00000006392	0	intron	tetratricopeptide repeat domain 7B [Source:VGNC Symbol;Acc:VGNC:36481]
10	36439297	36439298	25	0.52	17	0.411765	17	0.647059	NA	NA	NA	NA	NA	NA	28	0.607143	17	0.588235	NA	NA	14	0.142857	14	0.571429	21	0.380952	21	0.047619	17	0.411765	NA	NA	23	0.217391	18	0.222222	NA	NA	16	0.0625	16	0.1875	0.00291568	25.505	hypermeth	ENSBTAG00000011567	0	exon	VPS18 core subunit of CORVET and HOPS complexes [Source:VGNC Symbol;Acc:VGNC:36812]
10	36439416	36439417	25	0.44	17	0.470588	17	0.470588	NA	NA	NA	NA	NA	NA	28	0.821429	17	0.647059	NA	NA	14	0.142857	14	0.5	21	0.380952	21	0	17	0.529412	NA	NA	23	0.217391	17	0.235294	NA	NA	16	0.125	16	0.3125	0.00299814	25.8036	hypermeth	ENSBTAG00000011567	0	exon	VPS18 core subunit of CORVET and HOPS complexes [Source:VGNC Symbol;Acc:VGNC:36812]
10	36439420	36439421	25	0.44	17	0.411765	17	0.647059	NA	NA	NA	NA	NA	NA	28	0.642857	17	0.705882	NA	NA	14	0.357143	14	0.571429	21	0.380952	21	0.0952381	17	0.470588	NA	NA	23	0.217391	17	0.235294	NA	NA	16	0	16	0.25	0.00108261	27.3407	hypermeth	ENSBTAG00000011567	0	exon	VPS18 core subunit of CORVET and HOPS complexes [Source:VGNC Symbol;Acc:VGNC:36812]
10	36440088	36440089	31	0.580645	30	0.433333	37	0	19	0.157895	21	0	26	0.5	33	0	40	0.4	26	0.730769	26	0.461538	45	0.511111	46	0.413043	41	0.97561	36	0.527778	23	0.304348	45	0.888889	38	0.342105	13	0	20	1	26	0.653846	9.9421e-09	-26.9335	hypometh	ENSBTAG00000011567	0	exon	VPS18 core subunit of CORVET and HOPS complexes [Source:VGNC Symbol;Acc:VGNC:36812]
10	46074251	46074252	12	1	19	1	13	1	NA	NA	13	1	10	0.5	32	0.9375	13	0.692308	10	1	12	0.583333	19	0.473684	20	0.4	28	0.535714	NA	NA	11	1	NA	NA	11	0.454545	15	0.866667	23	0.565217	NA	NA	9.75603e-06	29.792	hypermeth	ENSBTAG00000011820	0	exon	death associated protein kinase 2 [Source:VGNC Symbol;Acc:VGNC:55109]
10	87131120	87131121	12	0.833333	NA	NA	10	0	11	1	NA	NA	15	0	17	0	15	0	11	0.454545	22	0.590909	32	0.75	11	0	27	0.888889	17	0.529412	NA	NA	NA	NA	NA	NA	22	0.5	NA	NA	24	1	1.45286e-05	-34.6597	hypometh	ENSBTAG00000025403	0	intron	tubulin tyrosine ligase like 5 [Source:VGNC Symbol;Acc:VGNC:36493]
10	87754258	87754259	13	1	22	1	14	1	12	1	11	1	16	1	10	1	14	1	NA	NA	14	0.928571	15	0	27	0.592593	20	1	19	0.473684	16	0.9375	15	1	12	1	11	0.636364	17	1	NA	NA	5.05389e-09	26.18	hypermeth	ENSBTAG00000012285	0	intron	estrogen related receptor beta [Source:VGNC Symbol;Acc:VGNC:28609]
10	88429283	88429284	32	1	26	1	22	0	20	0.5	18	0	15	0.4	25	0.36	25	0.44	27	0.555556	19	0.947368	43	1	45	1	48	0.541667	30	1	19	1	27	0	19	1	28	1	16	1	21	0.904762	5.8923e-09	-27.3118	hypometh	ENSBTAG00000016283	0	intron	transmembrane protein 63C [Source:VGNC Symbol;Acc:VGNC:36105]
10	88970266	88970267	46	0.978261	36	1	22	0.954545	12	0.916667	18	1	17	0.882353	44	0.954545	29	1	22	1	28	0.642857	44	0.477273	29	0.931034	57	0.45614	24	0.416667	29	0.931034	50	0.98	26	0.730769	26	0	18	0	17	0.941176	1.80614e-19	32.8581	hypermeth	ENSBTAG00000012106	0	intron	aarF domain containing kinase 1 [Source:VGNC Symbol;Acc:VGNC:25639]
10	88985318	88985319	NA	NA	10	0.9	NA	NA	NA	NA	NA	NA	NA	NA	22	0.409091	10	1	12	0.666667	18	0.833333	14	1	25	1	20	0.95	11	0.909091	NA	NA	NA	NA	NA	NA	NA	NA	21	1	NA	NA	7.32821e-05	-26.9689	hypometh	ENSBTAG00000012106	0	intron	aarF domain containing kinase 1 [Source:VGNC Symbol;Acc:VGNC:25639]
10	100556481	100556482	24	0.25	11	0.545455	16	0.125	NA	NA	NA	NA	NA	NA	16	0.9375	16	1	18	0.333333	17	0.117647	18	0.944444	13	0.923077	29	0.310345	11	0.909091	NA	NA	NA	NA	NA	NA	13	0.538462	NA	NA	14	1	0.0158971	-25.4929	hypometh	ENSBTAG00000030432	0	intron	tetratricopeptide repeat domain 8 [Source:VGNC Symbol;Acc:VGNC:55152]
10	101754898	101754899	14	1	29	0.551724	14	1	NA	NA	11	0	10	1	27	0.888889	35	0.514286	13	0	26	0.692308	21	1	29	0.965517	24	0.958333	16	1	19	1	15	1	NA	NA	25	0.4	NA	NA	12	1	4.65839e-06	-25.7538	hypometh	ENSBTAG00000045849	0	intron	potassium two pore domain channel subfamily K member 13 [Source:NCBI gene (formerly Entrezgene);Acc:787307]
10	101805853	101805854	20	0.65	NA	NA	15	0.866667	11	0.272727	NA	NA	10	0.8	19	0.368421	25	0.88	14	0.571429	NA	NA	19	0.368421	30	0.366667	25	0.2	18	0.388889	11	0.909091	34	0.264706	16	0.5625	NA	NA	NA	NA	16	0.5	0.00281998	25.859	hypermeth	ENSBTAG00000045849	0	intron	potassium two pore domain channel subfamily K member 13 [Source:NCBI gene (formerly Entrezgene);Acc:787307]
10	101805956	101805957	20	0.95	NA	NA	14	1	11	0.363636	NA	NA	10	0.9	19	0.526316	25	0.92	14	0.857143	NA	NA	19	0.368421	30	0.533333	25	0.36	18	0.5	11	1	34	0.470588	16	0.9375	NA	NA	NA	NA	15	0.466667	0.000469186	26.9595	hypermeth	ENSBTAG00000045849	0	intron	potassium two pore domain channel subfamily K member 13 [Source:NCBI gene (formerly Entrezgene);Acc:787307]
10	101825625	101825626	51	0.372549	27	0.148148	34	0.294118	33	0.393939	21	0	25	0.48	55	0.309091	42	0.333333	21	0.190476	37	0	60	1	57	0.701754	47	0.765957	43	0.488372	27	0.407407	38	0.578947	24	0.416667	27	0.222222	26	1	35	0.514286	5.60122e-22	-38.2256	hypometh	ENSBTAG00000045849	0	intron	potassium two pore domain channel subfamily K member 13 [Source:NCBI gene (formerly Entrezgene);Acc:787307]
10	32046150	32046151	10	0.1	NA	NA	NA	NA	11	0.818182	NA	NA	NA	NA	11	0	14	0.214286	13	0.461538	NA	NA	16	0.875	33	0.575758	17	0.941176	16	0.5625	19	0.684211	18	0.888889	17	0.470588	10	0.2	23	0.956522	10	0.3	0.000274698	-35.953	hypometh	ENSBTAG00000050159	4449	gene upstream
11	101215437	101215438	26	0.192308	25	0.2	NA	NA	16	0.1875	12	0.333333	11	1	NA	NA	NA	NA	NA	NA	15	0.866667	NA	NA	26	1	18	1	NA	NA	NA	NA	NA	NA	13	0.923077	11	1	NA	NA	25	0.24	4.45701e-06	-39.447	hypometh	ENSBTAG00000017473	-9879	gene upstream	laminin subunit gamma 3 [Source:VGNC Symbol;Acc:VGNC:58386]
11	74329211	74329212	17	1	26	0	11	1	12	0.333333	10	0.5	NA	NA	16	0	24	0	18	0.5	18	1	23	0.913043	27	1	27	0.962963	11	1	16	0.0625	NA	NA	15	0	28	1	26	1	14	1	8.95473e-12	-40.2477	hypometh	ENSBTAG00000018705	-6259	gene upstream	adenylate cyclase 3 [Source:VGNC Symbol;Acc:VGNC:25644]
11	103611216	103611217	NA	NA	12	1	13	0.153846	NA	NA	NA	NA	NA	NA	24	1	14	0.214286	13	0	13	0.384615	NA	NA	NA	NA	14	1	10	1	NA	NA	11	1	NA	NA	10	1	11	1	11	0	0.00320927	-31.8967	hypometh	ENSBTAG00000046939	-4113	gene downstream	transmembrane protein 250 [Source:VGNC Symbol;Acc:VGNC:36059]
11	2378271	2378272	24	1	19	0.421053	NA	NA	14	0.5	13	1	12	0.5	20	0.45	21	0	NA	NA	NA	NA	19	1	19	1	24	0.958333	23	0.608696	10	1	20	0.55	NA	NA	10	0.4	NA	NA	11	0.909091	0.00083926	-26.4108	hypometh	ENSBTAG00000000848	0	intron	small nuclear ribonucleoprotein U5 subunit 200 [Source:VGNC Symbol;Acc:VGNC:35068]
11	2381010	2381011	26	1	10	1	20	1	11	0.454545	10	1	NA	NA	42	0.619048	24	1	NA	NA	12	0.583333	26	0	23	1	27	0.259259	16	0.9375	16	0.5	31	0.451613	17	0.941176	NA	NA	18	1	23	0.347826	1.138e-05	27.2507	hypermeth	ENSBTAG00000000848	0	exon	small nuclear ribonucleoprotein U5 subunit 200 [Source:VGNC Symbol;Acc:VGNC:35068]
11	2381121	2381122	26	0	11	0.636364	20	0.85	11	0.454545	10	0	NA	NA	42	0.619048	24	1	NA	NA	12	0.583333	26	0	23	0.652174	27	0	16	0.4375	16	0	31	0.483871	17	0.470588	NA	NA	18	0.333333	23	0	7.1253e-06	29.2399	hypermeth	ENSBTAG00000000848	0	exon	small nuclear ribonucleoprotein U5 subunit 200 [Source:VGNC Symbol;Acc:VGNC:35068]
11	2808881	2808882	46	0.978261	27	0.666667	26	0.538462	NA	NA	13	1	18	0.388889	38	0.894737	30	0.966667	21	1	20	0.35	15	0	35	0.514286	33	0.363636	25	1	24	0	27	0.62963	17	0.588235	12	1	27	1	12	0	2.32047e-06	25.3571	hypermeth	ENSBTAG00000010849	0	promoter	ankyrin repeat domain 23 [Source:VGNC Symbol;Acc:VGNC:25917]
11	2812979	2812980	54	1	20	0.55	27	0.62963	16	0.4375	14	1	19	0.578947	45	0.911111	50	0.96	19	0.947368	29	0.689655	36	0	44	0.568182	48	0.5	34	1	23	0	55	0.545455	25	0.48	14	0.928571	33	1	33	0	3.40291e-15	32.6873	hypermeth	ENSBTAG00000035244	0	exon	ankyrin repeat domain 39 [Source:VGNC Symbol;Acc:VGNC:25929]
11	2859221	2859222	24	1	12	0.416667	18	0.388889	10	1	NA	NA	14	0.714286	40	1	24	1	17	0.941176	19	0.421053	22	0.545455	24	0.25	35	0.657143	14	0.714286	17	0	25	0.52	26	0.615385	11	1	11	0.909091	20	0.45	4.30663e-06	27.2403	hypermeth	ENSBTAG00000050476	0	intron
11	4145618	4145619	45	1	50	0.44	51	0.980392	37	1	32	1	20	0.5	71	0.971831	82	0.878049	40	1	49	1	64	0.484375	66	0	79	0.0126582	46	1	49	0.959184	35	0.971429	42	0.404762	37	1	29	0.931034	35	0.485714	1.22601e-32	35.9887	hypermeth	ENSBTAG00000054686	0	utr5	CRACD like [Source:NCBI gene (formerly Entrezgene);Acc:525174]
11	5786376	5786377	28	1	22	0.681818	22	0.727273	20	0.95	22	1	17	0.529412	27	0.888889	33	1	12	1	27	1	46	1	53	0.45283	31	0	29	0.931034	28	0.5	23	0.956522	21	0.333333	NA	NA	18	1	17	0.705882	1.32101e-08	25.2207	hypermeth			intergenic
11	6772067	6772068	26	0	20	0.35	17	0.294118	12	0	NA	NA	10	0.2	35	0	26	0	13	0	NA	NA	31	0	26	1	34	1	19	0	20	0.6	27	0	11	0.545455	15	0	12	0.0833333	26	0.0384615	8.67914e-08	-27.3941	hypometh			intergenic
11	11537878	11537879	28	0.714286	12	0.333333	11	1	NA	NA	NA	NA	18	0.333333	25	0.6	16	0.5625	13	0.461538	NA	NA	18	1	10	1	24	1	17	0.470588	NA	NA	25	1	16	1	NA	NA	NA	NA	11	1	3.96204e-08	-34.8384	hypometh			intergenic
11	20552874	20552875	40	0	19	0.578947	28	0.535714	10	0	NA	NA	23	0.608696	27	0	24	0	12	0.666667	27	0	17	1	51	0.980392	47	0.489362	26	1	12	0.916667	31	0	12	1	18	0.555556	18	0	27	0.444444	8.59389e-15	-39.305	hypometh			intergenic
11	24316211	24316212	18	0.388889	19	0.473684	16	0	18	0.222222	16	0.4375	14	0.428571	24	1	24	0.375	16	0.9375	22	0.5	24	1	42	0.047619	42	0	21	0.333333	23	0	NA	NA	19	0.0526316	22	0	21	0.428571	22	0	6.82652e-09	30.9775	hypermeth			intergenic
11	25453805	25453806	50	0.02	22	0.409091	29	0.586207	20	0.95	17	0.352941	23	0	40	0.45	37	0.432432	22	1	35	0.942857	62	0	59	0	49	0.22449	31	1	35	0	40	0	24	0.416667	30	0.966667	23	0	35	0	1.01031e-10	26.9203	hypermeth			intergenic
11	29248761	29248762	28	1	25	0.44	13	0.153846	22	0.545455	20	0.55	20	0.5	35	0.428571	20	0.65	18	0.0555556	19	0.631579	30	0.6	29	0.965517	29	1	12	0	19	0.947368	30	0.966667	19	1	26	0.538462	21	0.52381	12	1	1.9671e-06	-26.1414	hypometh			intergenic
11	43255090	43255091	21	0	10	1	13	0.769231	NA	NA	NA	NA	NA	NA	18	0.555556	18	1	10	1	NA	NA	22	1	14	1	31	0.967742	11	0.363636	13	0.923077	17	1	10	1	NA	NA	NA	NA	12	0.916667	6.26279e-05	-27.8632	hypometh	ENSBTAG00000016534	0	intron	BAF chromatin remodeling complex subunit BCL11A [Source:VGNC Symbol;Acc:VGNC:59205]
11	45513970	45513971	14	0.5	NA	NA	14	0.5	10	0.6	12	0.416667	NA	NA	11	0.363636	27	0.481481	12	0.25	26	0.423077	35	0.714286	19	0.421053	15	0.666667	NA	NA	NA	NA	NA	NA	12	0.75	NA	NA	24	0.875	NA	NA	0.013216	-25.0794	hypometh			intergenic
11	45513994	45513995	14	0.714286	NA	NA	14	0.357143	10	0.6	12	0.333333	NA	NA	11	0.181818	27	0.111111	12	0.25	26	0.230769	35	0.714286	19	0.263158	15	0.666667	NA	NA	NA	NA	NA	NA	12	0.583333	NA	NA	24	0.791667	NA	NA	0.000245042	-31.9048	hypometh			intergenic
11	53398045	53398046	17	1	19	0.0526316	23	0.478261	15	0.533333	NA	NA	10	0.7	25	1	10	0	NA	NA	NA	NA	13	0.692308	12	0.0833333	37	0	17	0.941176	13	0.538462	30	0	14	0	NA	NA	NA	NA	15	0	4.62965e-07	36.1289	hypermeth			intergenic
11	54412211	54412212	17	0.941176	NA	NA	NA	NA	17	0.588235	NA	NA	NA	NA	13	1	32	1	17	0	10	1	NA	NA	NA	NA	16	0	21	0.428571	12	0.416667	23	1	17	0.352941	15	0.933333	NA	NA	10	0	0.00590339	26.4151	hypermeth			intergenic
11	64343727	64343728	17	0.470588	14	0	13	1	12	1	NA	NA	NA	NA	11	0.181818	21	0	NA	NA	NA	NA	13	0.923077	13	0.538462	21	1	NA	NA	NA	NA	20	1	NA	NA	NA	NA	14	1	14	0.928571	1.32218e-11	-51.8062	hypometh			intergenic
11	71989895	71989896	21	0.0952381	11	0	13	0.307692	NA	NA	NA	NA	10	0.2	12	0	NA	NA	NA	NA	10	0.3	14	0.642857	23	0.478261	16	0.375	12	0.333333	11	0.0909091	12	0.333333	NA	NA	10	0.4	NA	NA	NA	NA	0.0152805	-25.5102	hypometh			intergenic
11	75258060	75258061	NA	NA	NA	NA	NA	NA	11	0	11	1	13	0.769231	NA	NA	NA	NA	10	1	14	1	NA	NA	22	1	NA	NA	NA	NA	10	0.3	14	0	NA	NA	12	0.333333	15	0.2	NA	NA	0.0148241	32.4356	hypermeth	ENSBTAG00000021969	0	intron	kelch like family member 29 [Source:VGNC Symbol;Acc:VGNC:30656]
11	75258098	75258099	NA	NA	NA	NA	NA	NA	11	0	11	1	13	0.769231	NA	NA	NA	NA	10	0.9	14	1	NA	NA	22	1	NA	NA	NA	NA	10	0.3	14	0	NA	NA	12	0.333333	15	0.2	NA	NA	0.028691	30.7407	hypermeth	ENSBTAG00000021969	0	intron	kelch like family member 29 [Source:VGNC Symbol;Acc:VGNC:30656]
11	76919056	76919057	16	0.875	30	1	NA	NA	19	0.842105	NA	NA	NA	NA	29	0.862069	31	0.935484	17	0.529412	NA	NA	11	0.727273	24	0.541667	16	0.625	NA	NA	19	0.894737	14	0.428571	34	0.470588	NA	NA	NA	NA	NA	NA	0.000116547	27.2977	hypermeth			intergenic
11	77339707	77339708	17	1	14	1	17	0.529412	NA	NA	11	1	NA	NA	14	1	NA	NA	NA	NA	NA	NA	NA	NA	20	0.55	15	0.4	15	0.533333	14	0.571429	25	0.92	12	0.666667	NA	NA	NA	NA	NA	NA	0.0090003	25.6748	hypermeth			intergenic
11	82248373	82248374	25	0.32	NA	NA	17	1	NA	NA	12	0.416667	11	0.636364	10	1	17	0.176471	12	1	NA	NA	11	1	12	0.333333	19	1	30	1	10	0.6	26	0.961538	22	0.954545	11	1	NA	NA	10	0.6	4.44053e-05	-28.4641	hypometh			intergenic
11	86114966	86114967	34	1	29	0.931034	31	0.935484	12	1	23	0.217391	14	0.428571	37	0.297297	46	0	26	0.346154	21	0.714286	30	0.933333	22	1	58	0.586207	25	0.92	18	0.5	35	0.942857	27	0.962963	13	0.846154	25	1	15	0.4	1.28207e-08	-26.7577	hypometh	ENSBTAG00000007689	0	intron	lipin 1 [Source:VGNC Symbol;Acc:VGNC:30966]
11	86784066	86784067	31	0	30	0.466667	27	0.962963	16	0	24	0.291667	25	0.92	35	0.314286	34	0.441176	23	0.652174	31	1	43	0.976744	44	0.409091	41	0.97561	33	0.969697	22	0.954545	23	0.869565	32	0.96875	22	1	23	0.478261	14	0.357143	1.41824e-11	-30.0322	hypometh	ENSBTAG00000021283	0	tts	potassium voltage-gated channel modifier subfamily F member 1 [Source:VGNC Symbol;Acc:VGNC:30441]
11	87411436	87411437	38	0.526316	NA	NA	16	0.9375	21	0.285714	NA	NA	21	0.571429	26	1	NA	NA	NA	NA	10	0.4	31	1	20	0.95	25	1	21	0.952381	16	1	22	0.954545	NA	NA	NA	NA	12	0.416667	21	0.809524	3.92901e-07	-28.7879	hypometh			intergenic
11	87969193	87969194	13	0	25	0.52	NA	NA	16	0	10	0.4	NA	NA	27	0.518519	18	0.611111	22	0.636364	26	0.692308	28	0	28	0	20	0	10	0	14	0	17	0	18	0	20	0.55	19	0	10	0	2.6724e-16	41.1555	hypermeth	ENSBTAG00000001140	0	intron	isoamyl acetate hydrolyzing esterase 1 (putative) [Source:VGNC Symbol;Acc:VGNC:30016]
11	88039292	88039293	54	1	40	0.025	32	0	12	1	26	0.5	23	0.956522	37	0	13	0.692308	43	0.511628	30	0.533333	44	0	43	0	35	0.0571429	17	0.0588235	18	0.166667	33	0	24	0	28	0.607143	23	0.304348	34	0.558824	3.83808e-14	31.6766	hypermeth	ENSBTAG00000002329	0	intron	ArfGAP with SH3 domain, ankyrin repeat and PH domain 2 [Source:VGNC Symbol;Acc:VGNC:26185]
11	88315284	88315285	12	0.333333	22	0.227273	NA	NA	NA	NA	10	0.2	NA	NA	16	0.125	18	0.444444	11	0.545455	16	0.125	22	0.681818	23	0.434783	17	0.647059	NA	NA	13	0.538462	NA	NA	NA	NA	10	0.4	NA	NA	NA	NA	0.0118057	-27.6751	hypometh			intergenic
11	88733687	88733688	48	1	26	1	35	0.542857	24	0.875	15	1	26	1	60	0.35	31	1	31	0.354839	13	0.923077	47	0	42	0.47619	59	0.457627	31	0.516129	11	0.545455	41	0	36	0.0277778	20	0	21	1	26	0.615385	5.16864e-24	42.3977	hypermeth			intergenic
11	88833260	88833261	12	0.916667	11	1	19	0.105263	11	1	NA	NA	NA	NA	27	0.296296	21	1	10	1	18	1	35	0	17	1	37	0.486486	14	1	13	0.692308	31	0.387097	30	0	16	0.9375	NA	NA	23	0.173913	1.41709e-05	30.1141	hypermeth			intergenic
11	88942258	88942259	35	0.428571	32	0.40625	24	0.5	19	0.526316	18	0.611111	15	0	16	0	41	0	31	0.612903	24	0.458333	43	0.976744	43	0.976744	55	0	21	1	17	0.588235	24	1	33	0.969697	10	0.4	33	0.393939	18	0.388889	1.2853e-09	-29.9703	hypometh			intergenic
11	92199562	92199563	47	0.489362	30	0.466667	42	0.357143	26	0.423077	NA	NA	23	0.521739	19	0	48	0.625	29	0.413793	13	1	52	1	50	1	35	0.714286	41	0.97561	21	1	30	0	29	0.62069	33	1	31	0.483871	33	0.909091	5.80264e-15	-33.0686	hypometh			intergenic
11	98220999	98221000	32	0.96875	46	0.978261	27	0.962963	17	0.941176	20	0.6	10	1	44	0.545455	43	0.651163	32	0.96875	26	0.384615	45	0	47	0.978723	45	0	22	0.909091	22	0.5	13	0.461538	30	0	17	0.941176	13	1	20	1	3.58868e-11	30.276	hypermeth	ENSBTAG00000012847	0	exon	niban apoptosis regulator 2 [Source:VGNC Symbol;Acc:VGNC:54427]
11	3620713	3620714	25	0.76	NA	NA	17	0.588235	NA	NA	NA	NA	10	0.6	12	0.916667	17	0.588235	NA	NA	NA	NA	NA	NA	13	0.461538	14	0.285714	17	0.470588	NA	NA	25	0.2	13	0.769231	NA	NA	11	0.636364	10	0.3	0.0193578	27.3882	hypermeth	ENSBTAG00000054062	0	tts	cyclic nucleotide gated channel subunit alpha 3 [Source:NCBI gene (formerly Entrezgene);Acc:281701]
11	98877620	98877621	21	1	13	1	17	0.647059	NA	NA	NA	NA	13	1	10	1	15	0.266667	23	0	NA	NA	16	0.875	14	1	14	1	16	1	NA	NA	18	0.944444	NA	NA	NA	NA	NA	NA	11	1	7.5634e-07	-32.3435	hypometh	ENSBTAG00000011317	0	intron	golgin A2 [Source:NCBI gene (formerly Entrezgene);Acc:508805]
11	18830712	18830713	12	1	21	0.52381	NA	NA	10	1	NA	NA	NA	NA	23	1	10	1	12	0.833333	15	0.666667	16	0.75	18	0.388889	25	0.68	NA	NA	NA	NA	NA	NA	12	0	20	0.4	NA	NA	NA	NA	4.27379e-05	35.1435	hypermeth	ENSBTAG00000009020	0	intron	cysteine rich transmembrane BMP regulator 1 [Source:VGNC Symbol;Acc:VGNC:27710]
11	99731756	99731757	33	0.939394	17	0.235294	13	0.923077	18	0.444444	13	0.615385	NA	NA	20	1	17	0.294118	10	1	10	0.5	32	0	33	0.424242	25	1	21	0.285714	16	0.5	38	0.578947	20	0	17	0.529412	NA	NA	18	0.555556	0.000258306	25.4846	hypermeth			intergenic
11	100199291	100199292	23	1	14	1	23	0.565217	NA	NA	NA	NA	NA	NA	15	1	21	0.238095	11	0.454545	NA	NA	24	1	26	1	36	0.916667	17	1	19	1	30	1	21	1	12	0.916667	NA	NA	14	1	5.38136e-10	-27.8965	hypometh	ENSBTAG00000020305	0	intron	torsin family 1 member A [Source:VGNC Symbol;Acc:VGNC:36223]
11	25096690	25096691	15	0	16	0.5625	NA	NA	10	1	14	0.571429	10	0.6	10	0.3	24	0.291667	NA	NA	NA	NA	21	0	35	0	28	0.0357143	NA	NA	17	0	12	0.916667	NA	NA	NA	NA	11	0	NA	NA	1.64866e-06	33.7569	hypermeth	ENSBTAG00000004073	0	utr3	metastasis associated 1 family member 3 [Source:VGNC Symbol;Acc:VGNC:31715]
11	37365947	37365948	38	0.657895	29	0.551724	39	0	25	0.52	25	0.96	25	0.52	48	0.520833	41	0.97561	36	0.555556	27	1	43	0.697674	66	0	56	0	53	0	36	0.5	36	0.944444	31	0	15	0	17	1	24	0.458333	1.92694e-14	31.7832	hypermeth	ENSBTAG00000006995	0	exon	spectrin beta, non-erythrocytic 1 [Source:VGNC Symbol;Acc:VGNC:35253]
11	100850243	100850244	12	0	NA	NA	NA	NA	NA	NA	NA	NA	15	0.333333	12	1	15	0	10	1	20	0	24	0.5	28	0.535714	24	1	18	1	13	0	12	1	14	0	NA	NA	NA	NA	NA	NA	0.00456152	-28.7594	hypometh			intergenic
11	37434201	37434202	12	0.166667	16	0.125	NA	NA	NA	NA	NA	NA	11	0.181818	19	0.263158	11	1	12	0.25	11	0.363636	13	0.692308	NA	NA	12	0.833333	NA	NA	13	0.461538	NA	NA	NA	NA	13	0.384615	15	0.6	NA	NA	0.0419077	-27.5692	hypometh	ENSBTAG00000011101	0	promoter	EMAP like 6 [Source:VGNC Symbol;Acc:VGNC:28480]
11	48046348	48046349	NA	NA	23	1	11	1	15	1	NA	NA	11	1	21	1	26	0.923077	10	1	26	1	18	1	35	0.914286	28	0.285714	15	1	14	0.571429	NA	NA	17	0.647059	18	0.833333	15	0.6	NA	NA	2.34492e-09	26.1014	hypermeth	ENSBTAG00000008956	0	intron	CD8b molecule [Source:NCBI gene (formerly Entrezgene);Acc:508633]
11	70498230	70498231	28	0.928571	28	0.892857	14	1	12	1	18	0.333333	16	0.9375	25	1	32	0.9375	26	1	22	1	48	0.3125	54	0.277778	22	0.909091	27	1	18	1	15	1	26	0.192308	35	0.4	NA	NA	12	1	2.33404e-16	36.0864	hypermeth	ENSBTAG00000007379	0	intron	ALK receptor tyrosine kinase [Source:VGNC Symbol;Acc:VGNC:25832]
11	101773889	101773890	NA	NA	25	1	NA	NA	NA	NA	NA	NA	NA	NA	10	1	17	0.235294	14	0	11	1	15	1	17	0.941176	23	0.956522	11	1	11	0.909091	NA	NA	15	1	NA	NA	NA	NA	12	1	1.11474e-06	-32.1803	hypometh	ENSBTAG00000020791	0	intron	Rap guanine nucleotide exchange factor 1 [Source:VGNC Symbol;Acc:VGNC:33722]
11	101901769	101901770	14	0.928571	15	1	20	1	NA	NA	NA	NA	14	0.571429	39	0.538462	24	0.708333	19	0.631579	26	0.576923	30	0.466667	33	0.727273	16	0.0625	NA	NA	23	0	15	1	16	0.4375	NA	NA	NA	NA	12	0	6.63399e-05	28.6913	hypermeth			intergenic
11	102807540	102807541	28	1	24	1	NA	NA	18	0.888889	NA	NA	18	1	NA	NA	16	0	12	1	NA	NA	22	0.5	NA	NA	37	0.621622	16	1	17	0.705882	NA	NA	10	0	13	0.384615	NA	NA	27	0.518519	0.000261788	27.4405	hypermeth	ENSBTAG00000004092	0	intron	adenylate kinase 8 [Source:VGNC Symbol;Acc:VGNC:25777]
11	103138082	103138083	NA	NA	13	0.846154	NA	NA	NA	NA	10	0.8	11	0.545455	NA	NA	22	1	16	0.9375	NA	NA	21	0.904762	NA	NA	20	0	13	0.692308	11	0.727273	11	0	14	0.642857	NA	NA	NA	NA	NA	NA	0.000160682	36.1111	hypermeth	ENSBTAG00000030319	0	exon	globoside alpha-1,3-N-acetylgalactosaminyltransferase 1 [Source:VGNC Symbol;Acc:VGNC:59217]
11	103188821	103188822	10	0.1	NA	NA	10	1	NA	NA	NA	NA	10	0.4	24	0.583333	24	0.958333	11	0.909091	20	0.65	26	0.538462	18	0	29	0.0344828	NA	NA	13	0.461538	16	0.875	NA	NA	11	1	NA	NA	NA	NA	0.00351313	28.0994	hypermeth			intergenic
11	70646774	70646775	14	1	NA	NA	NA	NA	NA	NA	15	0.533333	NA	NA	NA	NA	23	1	18	0.611111	13	1	14	0	20	0	19	0	20	0.4	11	1	NA	NA	26	0.961538	18	0.5	10	0.9	10	1	2.97094e-05	34.4839	hypermeth	ENSBTAG00000007379	0	intron	ALK receptor tyrosine kinase [Source:VGNC Symbol;Acc:VGNC:25832]
11	82865794	82865795	27	1	12	0.166667	13	0.307692	NA	NA	10	1	NA	NA	17	0.529412	22	0.227273	NA	NA	NA	NA	23	0	27	0.444444	14	0	17	0.235294	NA	NA	22	0	16	0.3125	12	0.833333	NA	NA	13	0	7.10339e-06	34.9079	hypermeth	ENSBTAG00000014081	0	intron	NBAS subunit of NRZ tethering complex [Source:VGNC Symbol;Acc:VGNC:81691]
11	87957822	87957823	44	0	31	0.967742	21	0	19	0.105263	16	1	22	0	36	0.805556	30	0.333333	23	0.478261	29	1	45	0	31	0.322581	41	0.0243902	30	0	21	0	19	0	28	0.0357143	18	0.555556	30	0.0333333	22	0	7.95163e-23	38.7933	hypermeth	ENSBTAG00000001141	0	intron	ADAM metallopeptidase domain 17 [Source:VGNC Symbol;Acc:VGNC:25607]
11	103684893	103684894	NA	NA	15	0.466667	10	0.2	13	0.153846	12	0.583333	18	0.0555556	12	0.333333	25	0.64	20	0.15	17	0.176471	15	0.2	22	0	26	0	16	0.125	14	0.0714286	NA	NA	14	0	18	0.222222	18	0	10	0	4.58466e-06	25.1542	hypermeth	ENSBTAG00000011124	0	intron	LIM homeobox 3 [Source:VGNC Symbol;Acc:VGNC:30873]
11	104305995	104305996	27	1	15	0.733333	NA	NA	12	0.166667	NA	NA	NA	NA	11	0.272727	15	0.866667	NA	NA	15	0.8	15	0.733333	23	0.347826	29	0.413793	NA	NA	15	0.466667	12	0.0833333	12	0.416667	NA	NA	NA	NA	13	0.0769231	0.000164053	33.7638	hypermeth	ENSBTAG00000019721	0	intron	REX4 homolog, 3'-5' exonuclease [Source:VGNC Symbol;Acc:VGNC:33885]
11	104306164	104306165	45	0.955556	21	0.714286	12	0.75	13	0	18	0.944444	13	0.307692	45	0.4	33	0.848485	26	0.0769231	20	0.5	32	0.65625	24	0.166667	40	0.325	26	0.423077	19	0.210526	40	0.175	31	0.129032	15	0.666667	12	0.5	32	0.0625	1.48761e-08	29.0913	hypermeth	ENSBTAG00000019721	0	intron	REX4 homolog, 3'-5' exonuclease [Source:VGNC Symbol;Acc:VGNC:33885]
11	104306195	104306196	44	1	21	0.666667	12	0.583333	13	0	18	0.944444	13	0.538462	45	0.333333	33	0.909091	26	0.153846	20	0.55	32	0.75	24	0.208333	39	0.435897	26	0.423077	19	0.263158	40	0.2	31	0.258065	15	0.6	12	0.416667	32	0.125	3.39455e-06	25.2608	hypermeth	ENSBTAG00000019721	0	intron	REX4 homolog, 3'-5' exonuclease [Source:VGNC Symbol;Acc:VGNC:33885]
11	104709394	104709395	10	0.2	16	0.4375	NA	NA	13	0.307692	NA	NA	NA	NA	15	1	13	0.846154	14	0.357143	NA	NA	15	1	15	1	15	1	15	0.4	NA	NA	NA	NA	NA	NA	13	1	20	0.5	NA	NA	0.0308978	-25.2489	hypometh	ENSBTAG00000004511	0	intron	vav guanine nucleotide exchange factor 2 [Source:VGNC Symbol;Acc:VGNC:36773]
11	104738261	104738262	27	0.555556	13	1	10	1	10	1	NA	NA	10	1	NA	NA	10	1	10	1	11	1	28	1	17	1	15	0.333333	NA	NA	10	0.7	18	0	14	0.5	NA	NA	NA	NA	NA	NA	0.00298266	25.3737	hypermeth	ENSBTAG00000004511	0	intron	vav guanine nucleotide exchange factor 2 [Source:VGNC Symbol;Acc:VGNC:36773]
11	104750903	104750904	20	0.3	12	0	16	0.625	18	0.444444	NA	NA	12	0.333333	30	0.5	28	0.571429	22	0.636364	26	0.538462	30	0.966667	27	0.851852	18	0.611111	13	0.461538	10	1	12	0.75	14	0.5	18	0.611111	13	0.538462	NA	NA	0.000319681	-25.6206	hypometh	ENSBTAG00000004511	0	intron	vav guanine nucleotide exchange factor 2 [Source:VGNC Symbol;Acc:VGNC:36773]
11	104750956	104750957	20	1	12	0.833333	16	0.375	18	0.888889	NA	NA	12	0.833333	30	0.266667	28	0.5	22	0.318182	27	0.111111	30	0.966667	27	0.814815	18	0.722222	13	0.846154	10	0.9	12	0.666667	14	0.428571	18	0.555556	13	0.769231	NA	NA	0.000278057	-25.3182	hypometh	ENSBTAG00000004511	0	intron	vav guanine nucleotide exchange factor 2 [Source:VGNC Symbol;Acc:VGNC:36773]
11	104822103	104822104	21	0.238095	23	0.434783	20	0.55	23	0.217391	10	0.8	18	1	28	1	22	0.909091	19	0.631579	24	0.958333	15	0.933333	21	0.952381	33	1	18	0.888889	12	1	NA	NA	23	1	19	1	NA	NA	19	0.789474	2.78822e-09	-27.6923	hypometh	ENSBTAG00000010582	0	intron	bromodomain containing 3 [Source:VGNC Symbol;Acc:VGNC:26558]
11	92623861	92623862	14	1	12	0.416667	16	0.25	11	1	NA	NA	11	0.272727	17	1	30	0.433333	15	0.266667	17	1	31	1	19	0.947368	14	1	NA	NA	18	0.944444	11	1	18	1	15	1	NA	NA	NA	NA	4.89861e-13	-36.8742	hypometh	ENSBTAG00000008232	0	intron	DAB2 interacting protein [Source:VGNC Symbol;Acc:VGNC:27866]
11	97839500	97839501	48	0.416667	39	1	37	0	18	0.388889	19	0.526316	30	0.4	57	0.421053	47	0.446809	27	0	43	0	45	1	42	0.428571	57	1	36	0.555556	23	0.434783	40	0.6	40	1	31	0.483871	39	0.487179	35	1	1.06486e-20	-36.4998	hypometh	ENSBTAG00000023843	0	intron	Ral GEF with PH domain and SH3 binding motif 1 [Source:VGNC Symbol;Acc:VGNC:33704]
11	97897798	97897799	30	0	16	0	15	0	11	0	NA	NA	NA	NA	22	0.636364	14	0	20	0.05	15	0	15	1	14	0.642857	21	0.571429	12	0	NA	NA	25	0.56	NA	NA	10	0	17	0	19	0.263158	8.5252e-07	-30.8639	hypometh	ENSBTAG00000023843	0	intron	Ral GEF with PH domain and SH3 binding motif 1 [Source:VGNC Symbol;Acc:VGNC:33704]
11	104930311	104930312	48	0	51	0	12	1	15	0.266667	NA	NA	13	0.0769231	44	0.272727	19	1	23	0.26087	23	1	23	0.956522	15	0.933333	22	1	11	1	11	1	22	0.0909091	13	1	15	1	38	0.184211	18	0.333333	5.8687e-10	-34.3771	hypometh			intergenic
11	104960324	104960325	20	0.35	31	0.548387	24	0.625	18	1	20	1	25	0.48	38	0.342105	41	0.512195	26	0.461538	35	0.971429	38	1	55	0.963636	43	1	31	1	21	1	17	0.705882	22	0.545455	16	1	13	1	20	0.5	2.28548e-13	-29.426	hypometh			intergenic
11	104962348	104962349	20	1	20	1	20	0.95	NA	NA	NA	NA	10	0.4	23	1	12	0.583333	NA	NA	NA	NA	22	0	29	0.482759	30	0.466667	14	1	10	0.9	18	0.944444	13	1	NA	NA	11	1	13	0.461538	0.000110658	27.3214	hypermeth			intergenic
11	104962391	104962392	20	0.5	20	0.5	19	1	NA	NA	NA	NA	10	0.4	23	0.913043	12	0.583333	NA	NA	NA	NA	22	0	29	0	30	0.466667	14	0.214286	10	0	18	0.944444	13	0.615385	NA	NA	11	0.818182	13	0.461538	4.93764e-05	32.6442	hypermeth			intergenic
11	104985168	104985169	17	0.176471	20	0.35	11	0.272727	NA	NA	NA	NA	13	0.384615	33	0.424242	27	0.185185	17	0.235294	NA	NA	11	1	22	1	20	0.95	NA	NA	15	1	17	0.294118	27	0.37037	12	1	14	1	NA	NA	2.22891e-13	-48.5507	hypometh			intergenic
11	104986132	104986133	21	0.333333	17	0.235294	16	0.375	NA	NA	NA	NA	16	0.375	25	0.44	40	0.325	16	0.125	10	1	21	0.904762	28	1	15	1	11	1	16	1	35	0.6	20	0.3	12	1	10	1	21	1	3.34469e-17	-47.481	hypometh			intergenic
11	104988817	104988818	31	0.258065	12	0.166667	NA	NA	10	0.3	11	1	NA	NA	25	0.96	NA	NA	14	1	12	0.833333	14	1	31	0.903226	22	1	10	0.9	NA	NA	14	1	NA	NA	NA	NA	12	0.333333	NA	NA	0.00133058	-25.7408	hypometh			intergenic
11	97938493	97938494	29	1	30	0.966667	15	1	NA	NA	11	0.636364	21	0.952381	25	0.64	24	0.416667	16	1	16	0.875	25	0	37	0.378378	53	0.509434	23	1	15	0.333333	40	0.325	16	0	20	0.65	14	1	16	1	7.30765e-12	35.1599	hypermeth	ENSBTAG00000023843	0	intron	Ral GEF with PH domain and SH3 binding motif 1 [Source:VGNC Symbol;Acc:VGNC:33704]
11	98390489	98390490	34	1	37	1	22	0.5	35	0.4	12	0.583333	24	0.458333	41	0	41	0	34	0	43	0	38	0	54	0	52	0.0384615	19	0.368421	28	0	13	0	38	0.0263158	28	0.0714286	19	0.473684	25	0.24	1.09562e-13	26.6954	hypermeth	ENSBTAG00000012735	0	intron	cilia and flagella associated protein 157 [Source:VGNC Symbol;Acc:VGNC:27238]
11	99129771	99129772	39	0.974359	44	1	35	0	31	0.967742	24	0	26	0.5	63	0.492063	42	0	34	0.470588	34	0.441176	65	0	43	0.976744	56	0	33	0.424242	38	0.0263158	31	0.354839	35	0	31	0	43	0.465116	31	0.451613	3.01716e-10	25.1457	hypermeth	ENSBTAG00000015327	0	intron	spectrin alpha, non-erythrocytic 1 [Source:VGNC Symbol;Acc:VGNC:35251]
11	100228510	100228511	22	0	18	0.555556	16	0.6875	17	0.411765	11	0.636364	10	1	15	0.2	39	0.410256	21	0.52381	11	1	27	0.37037	35	1	47	0.510638	20	1	18	0.888889	17	1	20	0.95	14	0.714286	NA	NA	12	0.583333	7.39468e-06	-27.4603	hypometh	ENSBTAG00000020311	0	intron	ubiquitin specific peptidase 20 [Source:VGNC Symbol;Acc:VGNC:36715]
11	100253970	100253971	59	0.983051	34	1	31	0.967742	31	0.935484	19	0.526316	18	1	42	1	40	0.575	38	0.947368	34	0.911765	62	0.403226	25	1	43	0.325581	29	0.965517	20	0.3	51	0.470588	25	0.04	27	1	18	1	28	0.535714	4.95501e-21	34.0917	hypermeth	ENSBTAG00000020311	0	intron	ubiquitin specific peptidase 20 [Source:VGNC Symbol;Acc:VGNC:36715]
11	101231055	101231056	19	0.578947	10	0.2	19	0.263158	12	0.416667	NA	NA	NA	NA	12	1	10	0.8	14	0.428571	NA	NA	18	1	10	1	24	0.916667	10	1	NA	NA	17	1	12	1	NA	NA	10	0	12	0.25	0.000533435	-30.3743	hypometh	ENSBTAG00000017473	0	intron	laminin subunit gamma 3 [Source:VGNC Symbol;Acc:VGNC:58386]
11	101599836	101599837	NA	NA	10	0.9	NA	NA	NA	NA	10	0.9	NA	NA	22	0.272727	14	0.857143	NA	NA	12	0.416667	16	0.9375	13	0.846154	10	0.9	NA	NA	15	0.933333	NA	NA	13	0.846154	17	0.882353	13	1	NA	NA	0.000615983	-30.4275	hypometh	ENSBTAG00000004400	0	exon	proline rich coiled-coil 2B [Source:VGNC Symbol;Acc:VGNC:33405]
11	103262228	103262229	33	1	25	0.92	NA	NA	NA	NA	15	1	NA	NA	13	1	10	1	14	0.357143	NA	NA	15	1	11	0.0909091	15	0	31	0.516129	NA	NA	15	1	16	1	15	0.6	10	1	17	0.705882	0.000316809	25.1724	hypermeth	ENSBTAG00000014678	0	intron	progestagen-associated endometrial protein [Source:NCBI gene (formerly Entrezgene);Acc:280838]
11	103376186	103376187	25	0.92	31	0.322581	19	0.421053	23	0.608696	19	0.315789	13	0	31	0.548387	26	0.230769	21	0.904762	19	0.684211	50	0	31	0	37	0	22	0.409091	27	0	14	0.428571	15	0.333333	29	0	19	0.368421	16	1	3.54881e-13	34.5629	hypermeth	ENSBTAG00000018975	0	intron	potassium sodium-activated channel subfamily T member 1 [Source:VGNC Symbol;Acc:VGNC:30494]
11	103381483	103381484	33	0.515152	21	0.380952	13	0.923077	16	0.9375	16	0.5625	15	0.4	20	0	NA	NA	11	0	12	0.416667	33	0.666667	31	0.967742	41	1	22	0.590909	13	0.538462	15	0.333333	20	0.6	NA	NA	18	1	20	0.45	1.61919e-05	-27.849	hypometh	ENSBTAG00000018975	0	intron	potassium sodium-activated channel subfamily T member 1 [Source:VGNC Symbol;Acc:VGNC:30494]
11	104876290	104876291	38	0	37	0	23	1	NA	NA	11	1	NA	NA	45	0	13	1	11	1	NA	NA	NA	NA	13	1	20	1	38	0.973684	10	0	15	0	23	0.434783	16	1	18	0.444444	16	0	1.77919e-05	-28.9542	hypometh	ENSBTAG00000047031	0	intron	WD repeat domain 5 [Source:VGNC Symbol;Acc:VGNC:58619]
11	104880154	104880155	34	0	27	0	10	1	24	0.375	15	1	26	0.461538	44	0	13	1	16	1	25	1	39	1	29	1	39	1	25	1	24	0.416667	28	0.5	19	0.526316	16	1	11	0.272727	30	0.566667	1.29116e-12	-34.9573	hypometh	ENSBTAG00000047031	0	intron	WD repeat domain 5 [Source:VGNC Symbol;Acc:VGNC:58619]
11	104880209	104880210	22	0	32	0	21	1	14	0.571429	NA	NA	15	0.6	18	0	23	1	14	1	14	1	25	1	19	0.947368	14	0.928571	17	1	12	0.5	NA	NA	18	0.555556	14	0.928571	17	0.411765	13	0.461538	0.000301474	-25.7361	hypometh	ENSBTAG00000047031	0	intron	WD repeat domain 5 [Source:VGNC Symbol;Acc:VGNC:58619]
11	105025429	105025430	35	0.485714	26	0	26	0.461538	21	0.333333	12	0.916667	24	0.416667	37	0.351351	36	0.472222	23	0.434783	22	1	30	1	35	0.971429	39	0.974359	34	0.558824	21	0.47619	25	0.96	35	0	12	1	14	0.714286	18	1	9.46434e-09	-28.7246	hypometh	ENSBTAG00000017851	0	intron	retinoid X receptor alpha [Source:VGNC Symbol;Acc:VGNC:34230]
11	105025792	105025793	20	0.9	NA	NA	33	1	NA	NA	16	0	NA	NA	21	1	41	0.560976	20	0.55	15	0	30	0	29	0	37	0	12	1	NA	NA	24	1	NA	NA	15	1	NA	NA	27	0.518519	0.000215257	26.4991	hypermeth	ENSBTAG00000017851	0	intron	retinoid X receptor alpha [Source:VGNC Symbol;Acc:VGNC:34230]
11	105027447	105027448	38	1	25	0.48	32	0.34375	26	0.961538	31	0.903226	23	0.521739	40	0.5	48	0.645833	26	0.423077	31	1	58	0.931034	46	0.978261	50	1	18	1	15	1	21	1	14	0.357143	41	0.97561	23	1	37	0.972973	1.60682e-16	-26.6089	hypometh	ENSBTAG00000017851	0	intron	retinoid X receptor alpha [Source:VGNC Symbol;Acc:VGNC:34230]
11	105027559	105027560	27	0.962963	21	0.238095	19	0.263158	23	1	12	1	20	0.5	27	0.740741	31	0.677419	12	0.333333	20	0.95	31	1	37	1	35	0.971429	24	0.958333	27	1	20	1	17	0.470588	25	0.96	15	0.866667	15	0.933333	3.28465e-10	-25.5062	hypometh	ENSBTAG00000017851	0	intron	retinoid X receptor alpha [Source:VGNC Symbol;Acc:VGNC:34230]
11	105028182	105028183	30	0.966667	47	0.595745	28	0.25	15	1	11	1	15	0.266667	35	0.2	19	0.368421	14	0.0714286	17	1	17	1	17	1	18	1	22	1	18	1	10	0.9	50	0.44	NA	NA	22	1	NA	NA	2.23476e-07	-28.7879	hypometh	ENSBTAG00000017851	0	intron	retinoid X receptor alpha [Source:VGNC Symbol;Acc:VGNC:34230]
11	105061070	105061071	49	0.306122	41	0	32	0.375	42	0	31	0	34	0	60	0.95	52	0.0192308	31	0	49	0	64	0	48	0.541667	67	0.0149254	31	1	29	0.413793	38	1	40	0.5	42	0.952381	38	0.5	33	0.484848	6.78783e-14	-27.0193	hypometh	ENSBTAG00000017851	0	intron	retinoid X receptor alpha [Source:VGNC Symbol;Acc:VGNC:34230]
11	105093432	105093433	59	0.932203	59	0.932203	42	0.714286	33	0.333333	30	0.9	33	0.878788	47	0.93617	59	0.966102	42	0.666667	46	0.891304	68	0.941176	63	0.412698	61	0.737705	37	0.0810811	30	0.7	45	0.466667	50	0.72	29	0.931034	28	0.285714	40	0.325	4.62349e-14	25.2412	hypermeth	ENSBTAG00000017851	0	intron	retinoid X receptor alpha [Source:VGNC Symbol;Acc:VGNC:34230]
11	105093449	105093450	59	0.881356	59	0.932203	41	0.585366	33	0.181818	30	0.966667	33	0.818182	47	0.638298	59	0.949153	42	0.666667	46	0.847826	68	0.897059	63	0.396825	61	0.754098	38	0.0789474	30	0.4	45	0.422222	50	0.62	29	0.793103	28	0.214286	40	0.175	1.15395e-12	25.5115	hypermeth	ENSBTAG00000017851	0	intron	retinoid X receptor alpha [Source:VGNC Symbol;Acc:VGNC:34230]
11	105093535	105093536	29	0.827586	20	0.85	16	0.625	14	0.0714286	13	0.846154	16	0.875	17	0.941176	31	1	19	0.578947	25	0.76	31	0.935484	33	0.242424	34	0.735294	15	0.133333	13	0.538462	24	0.25	20	0.4	16	0.625	14	0.285714	16	0.0625	5.11045e-08	30.7037	hypermeth	ENSBTAG00000017851	0	intron	retinoid X receptor alpha [Source:VGNC Symbol;Acc:VGNC:34230]
11	105093601	105093602	17	0.705882	19	0.684211	NA	NA	NA	NA	NA	NA	NA	NA	11	0.181818	15	1	NA	NA	10	0.5	15	0.666667	24	0.125	12	0.416667	NA	NA	NA	NA	13	0.230769	NA	NA	NA	NA	NA	NA	16	0.0625	0.000487453	37.7778	hypermeth	ENSBTAG00000017851	0	intron	retinoid X receptor alpha [Source:VGNC Symbol;Acc:VGNC:34230]
11	105093614	105093615	42	0.857143	27	0.62963	25	0.52	12	0.0833333	15	0.8	10	0.6	26	0.384615	32	0.96875	18	0.277778	12	0.25	28	0.571429	41	0.097561	27	0.481481	16	0.0625	10	0.3	28	0.107143	21	0.380952	16	0.375	11	0.181818	25	0.04	2.41335e-11	35.6267	hypermeth	ENSBTAG00000017851	0	intron	retinoid X receptor alpha [Source:VGNC Symbol;Acc:VGNC:34230]
11	105093626	105093627	42	0.880952	27	0.666667	25	0.56	12	0.166667	15	0.866667	10	0.6	26	0.692308	32	0.96875	18	0.388889	12	0.5	28	0.642857	41	0.097561	27	0.518519	16	0	10	0.3	28	0.178571	21	0.47619	16	0.375	11	0.181818	25	0.08	7.96056e-15	40.7068	hypermeth	ENSBTAG00000017851	0	intron	retinoid X receptor alpha [Source:VGNC Symbol;Acc:VGNC:34230]
11	105093634	105093635	42	0.928571	27	0.666667	25	0.6	12	0.0833333	15	0.933333	10	0.7	26	0.5	32	0.96875	18	0.444444	12	0.583333	28	0.678571	41	0.170732	27	0.518519	16	0	10	0.4	28	0.178571	21	0.428571	16	0.4375	11	0.181818	25	0.12	4.08379e-13	38.4729	hypermeth	ENSBTAG00000017851	0	intron	retinoid X receptor alpha [Source:VGNC Symbol;Acc:VGNC:34230]
11	105093648	105093649	41	0.902439	27	0.62963	25	0.56	12	0.0833333	15	0.866667	10	0.6	26	0.307692	32	1	18	0.277778	12	0.5	28	0.642857	41	0.097561	27	0.518519	16	0	10	0.3	28	0.142857	21	0.428571	16	0.375	11	0.181818	25	0.04	1.00433e-11	36.4072	hypermeth	ENSBTAG00000017851	0	intron	retinoid X receptor alpha [Source:VGNC Symbol;Acc:VGNC:34230]
11	105093650	105093651	42	0.904762	27	0.666667	25	0.56	12	0.0833333	15	0.8	10	0.8	26	0.384615	32	0.96875	18	0.388889	12	0.333333	28	0.714286	41	0.146341	27	0.518519	16	0	10	0.3	28	0.178571	21	0.380952	16	0.375	11	0.181818	25	0	8.04595e-12	36.5973	hypermeth	ENSBTAG00000017851	0	intron	retinoid X receptor alpha [Source:VGNC Symbol;Acc:VGNC:34230]
11	105093659	105093660	42	0.857143	27	0.62963	24	0.541667	12	0.0833333	15	0.866667	10	0.6	26	0.461538	32	0.96875	18	0.444444	12	0.5	28	0.642857	41	0.121951	27	0.518519	16	0	10	0.4	28	0.178571	21	0.380952	16	0.375	11	0.181818	25	0	1.16405e-12	37.7936	hypermeth	ENSBTAG00000017851	0	intron	retinoid X receptor alpha [Source:VGNC Symbol;Acc:VGNC:34230]
11	105093664	105093665	42	0.904762	27	0.62963	24	0.541667	12	0.0833333	15	0.866667	10	0.7	26	0.461538	32	0.96875	18	0.277778	12	0.5	28	0.607143	41	0.146341	27	0.518519	16	0	10	0.3	28	0.178571	21	0.380952	16	0.375	11	0.181818	25	0	5.40372e-13	38.2421	hypermeth	ENSBTAG00000017851	0	intron	retinoid X receptor alpha [Source:VGNC Symbol;Acc:VGNC:34230]
11	105093677	105093678	42	0.857143	27	0.62963	24	0.458333	12	0.0833333	15	0.8	10	0.6	26	0.384615	32	0.96875	18	0.333333	12	0.583333	28	0.642857	41	0.121951	27	0.518519	16	0	10	0.4	27	0.185185	21	0.333333	16	0.375	11	0.181818	25	0.04	1.08254e-10	34.9161	hypermeth	ENSBTAG00000017851	0	intron	retinoid X receptor alpha [Source:VGNC Symbol;Acc:VGNC:34230]
11	105176527	105176528	37	1	21	1	22	1	18	1	15	0.533333	10	1	27	0.592593	31	1	13	1	19	1	23	1	34	0.882353	39	0.410256	19	0.947368	15	0.4	28	0.285714	20	0.65	18	0.388889	17	1	19	0.684211	3.15461e-09	26.4631	hypermeth			intergenic
11	105193263	105193264	NA	NA	10	1	NA	NA	NA	NA	NA	NA	14	0.571429	18	1	21	0.333333	14	0	31	0	29	0	39	0	19	0.157895	NA	NA	15	0	12	0	NA	NA	NA	NA	10	1	NA	NA	3.7176e-05	29.3309	hypermeth			intergenic
11	105430182	105430183	11	0.909091	18	0.888889	NA	NA	14	1	NA	NA	10	1	11	1	NA	NA	NA	NA	NA	NA	25	1	19	0.947368	20	0.6	NA	NA	21	0.52381	17	0.0588235	17	0.470588	12	1	11	1	NA	NA	0.000796324	26.2984	hypermeth			intergenic
11	105448877	105448878	29	0.413793	19	1	26	1	17	0.588235	10	0.7	11	0.454545	21	1	22	1	19	0.684211	18	0	41	0.463415	30	0.5	45	0	24	1	27	0	39	0.487179	20	0.6	19	0.421053	10	1	NA	NA	8.59085e-07	28.3517	hypermeth	ENSBTAG00000048155	0	exon	ficolin 1 [Source:NCBI gene (formerly Entrezgene);Acc:497016]
11	105538933	105538934	15	1	NA	NA	23	1	NA	NA	NA	NA	NA	NA	27	0.37037	14	0.5	13	0.615385	NA	NA	10	0.3	14	0	18	0.333333	NA	NA	NA	NA	19	0.526316	25	0.52	NA	NA	NA	NA	12	0.583333	0.00825755	28.6823	hypermeth			intergenic
11	105691619	105691620	12	1	10	1	13	1	14	1	12	1	10	1	14	1	NA	NA	NA	NA	25	1	30	1	31	0.387097	23	1	11	0.272727	NA	NA	NA	NA	14	1	21	0.571429	14	1	NA	NA	1.18059e-08	25	hypermeth			intergenic
11	105730952	105730953	33	1	17	1	16	1	NA	NA	11	1	NA	NA	NA	NA	35	1	NA	NA	13	0	21	0.571429	20	0.25	35	0.6	11	0.545455	12	0.5	NA	NA	17	1	12	0.416667	11	1	NA	NA	4.77144e-06	29.8878	hypermeth			intergenic
11	105858402	105858403	12	0.916667	13	1	10	1	12	1	NA	NA	NA	NA	35	0.485714	15	1	NA	NA	15	0.933333	13	1	NA	NA	NA	NA	17	0.411765	14	1	14	0.214286	23	1	18	0	NA	NA	15	0.266667	0.00296479	26.0025	hypermeth	ENSBTAG00000016144	0	intron	lipocalin 6 [Source:NCBI gene (formerly Entrezgene);Acc:618665]
11	105093683	105093684	42	0.904762	27	0.666667	25	0.56	12	0.166667	15	0.933333	NA	NA	26	0.615385	32	1	18	0.388889	11	0.636364	27	0.62963	41	0.170732	27	0.518519	16	0.0625	10	0.4	27	0.185185	20	0.45	15	0.466667	11	0.181818	25	0.08	7.9004e-14	40.1036	hypermeth	ENSBTAG00000017851	0	intron	retinoid X receptor alpha [Source:VGNC Symbol;Acc:VGNC:34230]
11	105093694	105093695	38	0.868421	23	0.565217	25	0.56	12	0.0833333	14	0.928571	NA	NA	23	0.565217	26	0.923077	18	0.444444	10	0.6	26	0.653846	41	0.0731707	26	0.5	16	0.0625	10	0.4	25	0.12	19	0.421053	16	0.5	10	0.1	25	0	2.5832e-12	39.0348	hypermeth	ENSBTAG00000017851	0	intron	retinoid X receptor alpha [Source:VGNC Symbol;Acc:VGNC:34230]
11	105093706	105093707	42	0.880952	27	0.62963	25	0.6	12	0.166667	15	0.933333	10	0.6	26	0.461538	32	1	18	0.444444	12	0.583333	28	0.678571	41	0.170732	27	0.555556	16	0.25	10	0.4	28	0.285714	21	0.333333	16	0.375	11	0.181818	25	0.08	6.81566e-11	35.3093	hypermeth	ENSBTAG00000017851	0	exon	retinoid X receptor alpha [Source:VGNC Symbol;Acc:VGNC:34230]
11	105093719	105093720	42	0.952381	27	0.592593	25	0.56	12	0.0833333	15	0.866667	10	0.5	26	0.461538	32	0.96875	18	0.333333	12	0.333333	28	0.642857	41	0.097561	27	0.555556	16	0	10	0.3	28	0.178571	21	0.333333	16	0.375	11	0.181818	25	0	7.87843e-13	37.9344	hypermeth	ENSBTAG00000017851	0	exon	retinoid X receptor alpha [Source:VGNC Symbol;Acc:VGNC:34230]
11	105093731	105093732	42	0.857143	27	0.62963	25	0.56	12	0.0833333	15	0.8	10	0.6	26	0.384615	32	0.9375	18	0.333333	12	0.416667	28	0.642857	41	0.097561	27	0.518519	16	0	10	0.3	28	0.142857	21	0.380952	16	0.3125	11	0.181818	25	0	6.36115e-12	36.5481	hypermeth	ENSBTAG00000017851	0	exon	retinoid X receptor alpha [Source:VGNC Symbol;Acc:VGNC:34230]
11	105949591	105949592	15	0	22	0	NA	NA	11	0.272727	11	0.545455	NA	NA	15	0	19	1	10	1	15	0.933333	17	1	27	1	19	1	NA	NA	18	1	NA	NA	12	1	14	1	16	0.5625	14	0.714286	1.66974e-14	-47.903	hypometh	ENSBTAG00000030302	0	intron	endothelial differentiation related factor 1 [Source:VGNC Symbol;Acc:VGNC:28325]
11	105093778	105093779	37	0.972973	23	0.478261	20	0.65	14	0.142857	14	0.785714	20	0.65	24	0.75	24	0.916667	16	0.125	17	0.352941	35	0.714286	32	0.25	45	0.444444	NA	NA	NA	NA	25	0.28	12	0.166667	14	0.428571	10	0.3	16	0	3.18974e-05	26.5487	hypermeth	ENSBTAG00000017851	0	exon	retinoid X receptor alpha [Source:VGNC Symbol;Acc:VGNC:34230]
11	105094220	105094221	41	0.878049	15	0.533333	21	0.619048	14	0.142857	11	0.909091	NA	NA	29	0.517241	37	0.918919	17	0.352941	18	0.444444	38	0.763158	20	0.15	38	0.526316	24	0	21	0.52381	34	0.235294	22	0.409091	19	0.368421	13	0.538462	21	0.142857	8.50855e-06	26.2246	hypermeth	ENSBTAG00000017851	0	intron	retinoid X receptor alpha [Source:VGNC Symbol;Acc:VGNC:34230]
11	105094263	105094264	41	0.902439	15	0.666667	21	0.571429	14	0.142857	11	0.909091	NA	NA	29	0.586207	37	0.891892	17	0.352941	18	0.555556	38	0.736842	20	0.2	38	0.552632	24	0.0833333	21	0.428571	34	0.235294	22	0.5	19	0.473684	13	0.538462	21	0.0952381	2.99861e-06	27.0877	hypermeth	ENSBTAG00000017851	0	intron	retinoid X receptor alpha [Source:VGNC Symbol;Acc:VGNC:34230]
11	106415142	106415143	33	0.212121	14	0.428571	10	1	NA	NA	NA	NA	11	0.545455	19	1	27	0.962963	12	1	19	1	19	0.315789	25	1	26	1	21	0	26	0	10	0.1	17	0.411765	21	0	13	0.923077	12	0.833333	0.000195891	26.6243	hypermeth	ENSBTAG00000030246	0	intron	ectonucleoside triphosphate diphosphohydrolase 8 [Source:VGNC Symbol;Acc:VGNC:28513]
11	105094270	105094271	41	0.902439	15	0.666667	21	0.619048	14	0.214286	11	0.909091	NA	NA	29	0.551724	37	0.891892	17	0.352941	18	0.444444	38	0.868421	20	0.2	38	0.578947	24	0.0416667	21	0.428571	34	0.205882	22	0.5	19	0.421053	13	0.615385	21	0.047619	1.95382e-05	25.3951	hypermeth	ENSBTAG00000017851	0	intron	retinoid X receptor alpha [Source:VGNC Symbol;Acc:VGNC:34230]
11	105094285	105094286	40	0.9	15	0.6	21	0.666667	14	0.0714286	11	0.909091	NA	NA	29	0.551724	37	0.972973	17	0.470588	18	0.833333	38	0.789474	20	0.2	38	0.657895	24	0.208333	21	0.47619	34	0.352941	21	0.428571	19	0.578947	13	0.538462	21	0.0952381	1.17461e-05	25.5974	hypermeth	ENSBTAG00000017851	0	intron	retinoid X receptor alpha [Source:VGNC Symbol;Acc:VGNC:34230]
11	105094289	105094290	39	0.897436	15	0.6	21	0.619048	14	0.214286	11	0.909091	NA	NA	29	0.482759	37	0.972973	17	0.352941	17	0.529412	38	0.763158	20	0.2	37	0.513514	24	0	21	0.428571	34	0.235294	22	0.409091	19	0.578947	13	0.538462	21	0.0952381	1.04529e-06	28.1426	hypermeth	ENSBTAG00000017851	0	intron	retinoid X receptor alpha [Source:VGNC Symbol;Acc:VGNC:34230]
11	105094344	105094345	41	0.902439	15	0.666667	21	0.52381	14	0.285714	11	0.909091	NA	NA	29	0.586207	35	0.914286	17	0.411765	18	0.444444	38	0.789474	20	0.2	37	0.594595	24	0.0416667	21	0.52381	34	0.235294	22	0.454545	19	0.578947	13	0.538462	21	0.0952381	2.85907e-05	25.0914	hypermeth	ENSBTAG00000017851	0	exon	retinoid X receptor alpha [Source:VGNC Symbol;Acc:VGNC:34230]
11	105094353	105094354	41	0.95122	15	0.666667	21	0.666667	14	0.214286	11	0.909091	NA	NA	29	0.793103	35	0.914286	17	0.411765	18	0.611111	38	0.815789	20	0.25	38	0.5	24	0.166667	21	0.47619	34	0.294118	22	0.545455	19	0.578947	13	0.615385	21	0.142857	2.03308e-07	28.9294	hypermeth	ENSBTAG00000017851	0	exon	retinoid X receptor alpha [Source:VGNC Symbol;Acc:VGNC:34230]
11	105878322	105878323	39	0	43	0	40	0.4	24	0.583333	19	0	26	0.576923	51	0	44	0	36	0.916667	33	1	48	0.458333	58	0.568966	68	0.985294	26	1	31	0.741935	34	0	36	0	34	0.588235	23	0.695652	37	0.432432	2.47538e-09	-25.1881	hypometh	ENSBTAG00000017005	0	promoter	lipocalin 8 [Source:VGNC Symbol;Acc:VGNC:59344]
11	105880059	105880060	21	0	23	0	26	0.653846	NA	NA	11	0	11	0.636364	24	0	16	0	10	0.6	10	1	26	0.5	28	0.642857	33	0.969697	17	0.764706	12	0.833333	16	0	17	0	16	0.4375	11	0.636364	16	0.625	2.37701e-06	-30.9759	hypometh	ENSBTAG00000017005	0	intron	lipocalin 8 [Source:VGNC Symbol;Acc:VGNC:59344]
11	105883021	105883022	NA	NA	NA	NA	NA	NA	10	1	17	0	12	1	NA	NA	18	0	43	0.465116	41	0.95122	22	0.954545	28	0.857143	53	0.981132	29	0.655172	11	1	NA	NA	NA	NA	30	0.4	14	1	17	0.941176	6.62728e-05	-25.3963	hypometh	ENSBTAG00000047297	0	promoter	epididymal-specific lipocalin-5 [Source:NCBI gene (formerly Entrezgene);Acc:100295548]
11	105886424	105886425	18	0.388889	17	1	13	1	11	1	11	0.636364	14	0.928571	15	0	15	0.133333	13	0.923077	NA	NA	12	1	26	1	30	0.966667	24	0.958333	17	1	19	0.368421	15	1	NA	NA	10	1	10	1	4.9819e-06	-26.8441	hypometh	ENSBTAG00000047297	0	intron	epididymal-specific lipocalin-5 [Source:NCBI gene (formerly Entrezgene);Acc:100295548]
11	105946328	105946329	31	0	15	0.0666667	NA	NA	NA	NA	20	0.45	NA	NA	34	0	19	1	NA	NA	20	1	21	0.952381	22	1	32	1	NA	NA	16	1	31	0	14	0.928571	17	1	18	0.722222	14	0.0714286	1.1495e-08	-37.1806	hypometh	ENSBTAG00000021550	0	intron	MAM domain containing 4 [Source:VGNC Symbol;Acc:VGNC:31158]
11	106109258	106109259	10	1	23	0.73913	10	0.2	NA	NA	13	0.538462	15	0.466667	18	0.777778	31	0.612903	16	0.1875	18	0.5	22	0.5	24	0.291667	23	0.26087	NA	NA	NA	NA	NA	NA	10	0.2	NA	NA	12	0.25	11	0.181818	0.00340735	26.7507	hypermeth	ENSBTAG00000048054	0	exon	UDP-N-acetylglucosamine pyrophosphorylase 1 like 1 [Source:VGNC Symbol;Acc:VGNC:36560]
11	106268512	106268513	27	0.148148	NA	NA	10	1	NA	NA	NA	NA	NA	NA	35	0.228571	23	0.0869565	18	0	NA	NA	NA	NA	49	0.265306	11	0.909091	11	1	11	1	NA	NA	NA	NA	12	0.833333	NA	NA	21	0.142857	0.000683816	-29.1958	hypometh	ENSBTAG00000021861	0	intron	negative elongation factor complex member B [Source:VGNC Symbol;Acc:VGNC:54461]
11	106411412	106411413	14	0	NA	NA	10	0.8	13	0.846154	10	0.6	NA	NA	27	0.703704	25	0.88	11	0.727273	24	1	18	0.722222	26	0.5	28	0.821429	12	0	10	0	20	0	18	0.388889	10	0	13	0	16	0.5625	3.22919e-07	35.1226	hypermeth	ENSBTAG00000012121	0	utr3	NADPH oxidase activator 1 [Source:VGNC Symbol;Acc:VGNC:32186]
11	106731437	106731438	22	0	13	0.538462	11	1	11	0.454545	NA	NA	NA	NA	11	0.727273	13	0.692308	NA	NA	15	1	14	1	18	1	19	1	15	0.866667	12	0.75	10	0.9	14	0.5	NA	NA	16	0.4375	19	0.947368	0.00225907	-25.92	hypometh	ENSBTAG00000007882	0	intron	calcium voltage-gated channel subunit alpha1 B [Source:VGNC Symbol;Acc:VGNC:26673]
11	106734455	106734456	17	0.941176	22	0.454545	12	0.833333	19	1	NA	NA	NA	NA	28	0.464286	40	0.975	36	0.444444	51	1	13	0.923077	35	0.314286	61	0.393443	13	0.769231	15	0.733333	37	0	28	0.964286	NA	NA	22	0.909091	27	0.333333	1.13255e-07	27.9309	hypermeth	ENSBTAG00000007882	0	intron	calcium voltage-gated channel subunit alpha1 B [Source:VGNC Symbol;Acc:VGNC:26673]
11	106734738	106734739	29	0.586207	12	0.666667	15	1	10	0.3	NA	NA	NA	NA	16	1	18	0.444444	NA	NA	NA	NA	21	0.952381	24	0.958333	26	1	20	1	20	1	14	1	13	1	NA	NA	12	0.666667	12	1	4.93134e-08	-29.2963	hypometh	ENSBTAG00000007882	0	intron	calcium voltage-gated channel subunit alpha1 B [Source:VGNC Symbol;Acc:VGNC:26673]
11	104399350	104399351	15	1	16	1	NA	NA	NA	NA	NA	NA	10	1	16	1	17	0.823529	16	1	11	1	20	1	21	1	NA	NA	36	0	12	1	NA	NA	14	1	29	0.37931	16	1	NA	NA	6.38699e-09	33.5162	hypermeth	ENSBTAG00000013242	-655	gene downstream	myomaker, myoblast fusion factor [Source:VGNC Symbol;Acc:VGNC:31810]
11	104165118	104165119	11	0.545455	19	0.473684	NA	NA	13	0.461538	13	0.384615	11	0	11	0	12	0	13	0.538462	19	0.0526316	22	0	25	0.76	23	0.608696	12	0.416667	17	0.588235	NA	NA	14	0.928571	NA	NA	12	1	NA	NA	0.000244172	-30.5311	hypometh	ENSBTAG00000049030	7808	gene upstream
12	10783662	10783663	13	1	NA	NA	13	0.307692	11	1	NA	NA	NA	NA	15	0.866667	13	1	11	0.0909091	14	0.642857	15	1	23	0.956522	25	1	16	1	14	1	17	0.882353	22	1	NA	NA	13	0.923077	NA	NA	1.71238e-06	-26.1303	hypometh			intergenic
12	11847365	11847366	19	0	17	0.764706	10	0.6	NA	NA	NA	NA	20	1	25	0	25	1	21	0.571429	25	0.6	23	0	32	0.0625	25	0	14	0	23	0	26	0	18	0	10	0	12	0.75	20	0.5	1.7998e-18	45.828	hypermeth	ENSBTAG00000001133	0	intron	von Willebrand factor A domain containing 8 [Source:VGNC Symbol;Acc:VGNC:36856]
12	12041697	12041698	41	0	73	0.0958904	34	0.0882353	39	0.205128	21	0.380952	57	0.0526316	51	0.352941	120	0.141667	55	0.4	37	0.243243	121	0.421488	81	0	69	0.550725	36	0.611111	32	0.9375	45	0.266667	59	0.423729	38	0.5	31	1	41	0.512195	1.34598e-18	-27.0347	hypometh	ENSBTAG00000001133	0	intron	von Willebrand factor A domain containing 8 [Source:VGNC Symbol;Acc:VGNC:36856]
12	19626846	19626847	21	0.428571	21	0.571429	17	0	15	1	16	0.5	19	0.578947	31	0.580645	19	0	NA	NA	17	0	32	0	32	0	38	0	24	0	13	0	30	0.633333	29	0	10	0	10	0.1	20	0.8	8.44296e-07	26.3512	hypermeth			intergenic
12	19626865	19626866	17	0.529412	18	0.611111	15	0	15	1	14	0.571429	16	0.6875	29	0.62069	17	0	NA	NA	15	0	31	0	19	0	29	0	22	0	11	0	27	0.703704	21	0	10	0	NA	NA	20	0.8	8.82261e-06	27.7328	hypermeth			intergenic
12	21802751	21802752	12	0.333333	31	0.967742	16	0.5625	19	0.473684	NA	NA	20	0.6	22	0.909091	28	0.714286	11	0.272727	16	0	29	1	39	1	18	1	13	0.923077	24	0.958333	NA	NA	21	1	34	1	12	0.583333	NA	NA	3.80812e-15	-35.1729	hypometh	ENSBTAG00000011647	0	intron	solute carrier family 25 member 15 [Source:VGNC Symbol;Acc:VGNC:54486]
12	25741130	25741131	11	0.727273	15	0.733333	NA	NA	13	0.538462	10	0.2	NA	NA	10	0.3	24	0.25	NA	NA	19	0	26	0.884615	28	0.535714	25	0.4	NA	NA	17	0.705882	NA	NA	10	0.6	10	0.7	20	0.95	NA	NA	0.000299804	-31.3725	hypometh			intergenic
12	29614245	29614246	24	0.625	18	0.944444	15	1	15	0.4	18	0.277778	20	1	20	1	31	0.322581	23	0.391304	14	0.5	37	1	40	1	40	1	19	0.578947	20	1	38	1	18	1	17	0.588235	15	1	18	0.0555556	1.19601e-07	-25.16	hypometh			intergenic
12	29665368	29665369	47	0.404255	35	0.0571429	39	0.974359	39	0.358974	23	0.217391	27	0	63	0	39	0.974359	29	0.862069	38	0.842105	57	0.0701754	58	0	60	0	48	0.270833	39	0.282051	59	0	52	0	42	0.97619	27	0	17	0.941176	3.47766e-14	27.1279	hypermeth	ENSBTAG00000033412	0	intron	beta 3-glucosyltransferase [Source:HGNC Symbol;Acc:HGNC:20207]
12	29665452	29665453	NA	NA	14	0	17	0.941176	NA	NA	NA	NA	NA	NA	NA	NA	33	0.818182	16	0.9375	16	0.875	19	0	13	0	18	0	NA	NA	NA	NA	NA	NA	17	0	23	0.913043	NA	NA	17	0.941176	1.99158e-06	40.4206	hypermeth	ENSBTAG00000033412	0	intron	beta 3-glucosyltransferase [Source:HGNC Symbol;Acc:HGNC:20207]
12	32779427	32779428	21	0.809524	NA	NA	12	0	NA	NA	11	0.363636	11	0.545455	NA	NA	14	0	10	0.8	NA	NA	NA	NA	15	0	12	0	13	1	12	0	13	0	NA	NA	NA	NA	NA	NA	10	0	0.02366	26.9705	hypermeth			intergenic
12	35086799	35086800	22	0	28	0	17	0	15	0.266667	10	0	22	0	36	1	25	0.44	24	0.625	27	0.037037	41	0.97561	33	0.484848	34	0.382353	10	0	25	1	14	0	26	0.961538	19	0.473684	15	0.533333	15	1	1.95481e-11	-35.4402	hypometh			intergenic
12	35179079	35179080	27	0.296296	21	0	10	0	15	0	11	0	16	0	28	0.571429	18	0	11	0	13	0	18	0	30	0.566667	31	0.580645	13	0	15	0.466667	34	0.647059	22	0.409091	NA	NA	15	0	NA	NA	4.7455e-06	-26.8936	hypometh			intergenic
12	36368540	36368541	28	0	16	1	14	0.5	11	0.272727	14	1	15	1	14	1	23	0.217391	NA	NA	NA	NA	18	0.944444	12	1	23	1	12	1	14	0.928571	23	0.173913	16	1	NA	NA	18	0.944444	11	0.454545	0.000430933	-26.1376	hypometh	ENSBTAG00000003922	0	intron	M-phase phosphoprotein 8 [Source:VGNC Symbol;Acc:VGNC:31575]
12	46019636	46019637	14	0.785714	NA	NA	12	0.416667	11	0.181818	NA	NA	NA	NA	17	0	10	0.4	10	0.6	NA	NA	11	0.909091	NA	NA	20	0.75	13	0.538462	NA	NA	19	0.842105	11	0.454545	NA	NA	NA	NA	10	0.8	0.00158079	-34.7812	hypometh			intergenic
12	50528410	50528411	15	1	NA	NA	12	0.916667	13	1	NA	NA	14	1	21	1	13	1	NA	NA	NA	NA	11	1	11	0	11	0	14	1	NA	NA	23	0.956522	NA	NA	NA	NA	NA	NA	NA	NA	1.45818e-06	31.7208	hypermeth	ENSBTAG00000005760	0	intron	TBC1 domain family member 4 [Source:VGNC Symbol;Acc:VGNC:35644]
12	50528455	50528456	15	1	NA	NA	12	0.916667	13	1	NA	NA	14	1	21	1	13	1	NA	NA	NA	NA	11	1	11	0	11	0.0909091	14	1	NA	NA	23	1	NA	NA	NA	NA	NA	NA	NA	NA	9.06698e-06	28.8636	hypermeth	ENSBTAG00000005760	0	intron	TBC1 domain family member 4 [Source:VGNC Symbol;Acc:VGNC:35644]
12	54096699	54096700	44	0.386364	20	0	NA	NA	NA	NA	13	0.923077	20	0	45	0	NA	NA	27	1	NA	NA	33	0.545455	25	0.04	54	0.944444	NA	NA	29	0.448276	NA	NA	31	0.451613	12	1	33	0.969697	14	0	9.93074e-06	-27.9029	hypometh			intergenic
12	67289001	67289002	38	0	12	0.5	24	0.416667	13	0.384615	20	0.55	17	0	37	1	16	0	16	0	19	0.736842	22	0	31	1	34	0.470588	29	1	15	0.933333	29	0.37931	NA	NA	14	0.857143	11	0.727273	15	0.6	3.9652e-05	-25.8491	hypometh			intergenic
12	75549747	75549748	40	0.45	18	0.277778	23	0.26087	11	1	11	0.181818	20	0.05	46	0.152174	54	0	31	0	17	0.176471	47	0	37	1	36	0.972222	30	0.5	18	0.944444	20	0.95	17	1	12	1	27	0	13	1	1.35472e-22	-44.6451	hypometh	ENSBTAG00000032234	0	intron	serine/threonine kinase 24 [Source:VGNC Symbol;Acc:VGNC:35390]
12	77615575	77615576	35	0.971429	NA	NA	17	1	20	0.9	NA	NA	NA	NA	24	0.916667	21	0.904762	NA	NA	12	0.916667	10	1	15	0.933333	22	0.409091	16	1	NA	NA	24	0.666667	17	0	NA	NA	NA	NA	14	1	1.0912e-05	26.8493	hypermeth	ENSBTAG00000037786	0	intron	sodium leak channel, non-selective [Source:VGNC Symbol;Acc:VGNC:31874]
12	83031683	83031684	12	0	23	0.608696	NA	NA	11	0.727273	NA	NA	18	0	33	0.454545	26	0.576923	NA	NA	18	0	NA	NA	38	0	20	0	17	0	14	0	19	0	NA	NA	18	0	NA	NA	16	0	1.13388e-16	36.8794	hypermeth	ENSBTAG00000025220	0	intron	family with sequence similarity 155 member A [Source:VGNC Symbol;Acc:VGNC:28735]
12	83148010	83148011	14	0.357143	NA	NA	12	0.166667	11	0.363636	15	0.133333	12	0.333333	17	0.411765	16	0.375	15	0.4	NA	NA	41	0.780488	NA	NA	55	0.6	25	0.52	NA	NA	12	0.333333	25	0.48	19	0.368421	21	0.619048	NA	NA	0.00233367	-25.4329	hypometh	ENSBTAG00000025220	0	intron	family with sequence similarity 155 member A [Source:VGNC Symbol;Acc:VGNC:28735]
12	83148043	83148044	14	0.357143	NA	NA	12	0.0833333	11	0.272727	15	0.133333	12	0.333333	17	0.294118	16	0.25	15	0.266667	NA	NA	41	0.756098	NA	NA	54	0.5	24	0.375	NA	NA	12	0.25	25	0.4	19	0.368421	21	0.619048	NA	NA	0.00108281	-26.0204	hypometh	ENSBTAG00000025220	0	intron	family with sequence similarity 155 member A [Source:VGNC Symbol;Acc:VGNC:28735]
12	84489360	84489361	36	0.5	27	0.407407	26	0.961538	16	0.5	11	1	13	0.230769	22	1	32	0	30	0.566667	23	1	29	0.965517	50	0.98	45	1	30	1	17	1	27	1	16	0.4375	17	0.470588	11	0.272727	23	1	7.14375e-13	-30.9594	hypometh			intergenic
12	84509829	84509830	19	0.473684	12	0.416667	12	1	NA	NA	NA	NA	14	0.357143	10	1	10	0.8	NA	NA	NA	NA	12	1	22	1	14	1	11	1	14	1	13	0.923077	NA	NA	NA	NA	10	0.8	NA	NA	1.45441e-06	-33.2386	hypometh			intergenic
12	84512982	84512983	16	0.25	NA	NA	10	0.9	NA	NA	NA	NA	NA	NA	10	1	13	0.615385	10	0.2	10	1	14	1	16	1	21	0.904762	NA	NA	10	1	13	1	12	0.833333	NA	NA	NA	NA	NA	NA	2.91409e-05	-33.03	hypometh			intergenic
12	84574969	84574970	30	0.433333	17	0.294118	NA	NA	NA	NA	10	0.6	10	0.6	NA	NA	26	0	15	0.333333	14	1	12	1	19	1	22	1	12	0.5	NA	NA	20	1	13	0.461538	13	0	13	0.923077	13	0.923077	3.12623e-08	-39.3981	hypometh			intergenic
12	84716686	84716687	22	0.136364	10	1	12	0.25	NA	NA	NA	NA	11	0.545455	11	0.0909091	11	0	11	0	NA	NA	20	0.6	19	0.368421	25	1	14	1	16	0	13	0.384615	14	0	NA	NA	NA	NA	NA	NA	0.0151769	-25.9298	hypometh			intergenic
12	84719005	84719006	34	0	22	0.681818	32	0.65625	11	0	12	0.5	15	0.466667	27	0	24	0	16	0	12	0	39	0.564103	31	0.451613	61	0.983607	42	1	16	0	27	0.444444	18	0	23	0.608696	16	0	21	0	5.39998e-10	-31.8799	hypometh			intergenic
12	84719044	84719045	34	0.0294118	19	0.578947	31	0.645161	11	0	10	0.4	14	0.5	27	0	24	0	15	0	12	0	41	0.585366	34	0.441176	52	1	37	0.972973	16	0	28	0.428571	18	0	22	0.590909	16	0	21	0	1.36081e-09	-31.5059	hypometh			intergenic
12	84734486	84734487	11	0	12	0	12	0	12	0.583333	NA	NA	NA	NA	NA	NA	15	0	NA	NA	NA	NA	11	0.636364	19	0	22	1	22	0.590909	10	0	20	0.6	NA	NA	NA	NA	NA	NA	NA	NA	1.13388e-05	-40.6328	hypometh			intergenic
12	84734492	84734493	11	1	12	1	12	1	12	0.416667	NA	NA	NA	NA	NA	NA	15	1	NA	NA	NA	NA	11	0.363636	19	1	22	0	21	0.380952	10	1	20	0.4	NA	NA	NA	NA	NA	NA	NA	NA	8.78464e-06	41.1369	hypermeth			intergenic
12	84914855	84914856	30	0.5	35	0.971429	27	1	25	0.4	28	0.571429	26	0.461538	41	1	36	0	23	0.782609	29	0.517241	57	0	50	0.52	52	0	33	0.333333	34	0.970588	28	0.357143	41	0.536585	33	0.363636	38	0	11	0.454545	6.75224e-13	31.1017	hypermeth	ENSBTAG00000012849	0	intron	collagen type IV alpha 1 chain [Source:VGNC Symbol;Acc:VGNC:50081]
12	85244204	85244205	NA	NA	11	1	NA	NA	NA	NA	11	0.272727	12	0.916667	13	0	23	0.565217	NA	NA	NA	NA	18	1	14	1	12	0.333333	NA	NA	NA	NA	NA	NA	13	0.692308	14	1	11	1	NA	NA	0.00324698	-31.0801	hypometh	ENSBTAG00000011471	0	intron	cysteinyl-tRNA synthetase 2, mitochondrial [Source:VGNC Symbol;Acc:VGNC:49547]
12	2611211	2611212	61	0	54	1	30	0	33	0.424242	25	0.32	29	0.896552	50	0.38	48	0.604167	35	0.0285714	41	0.292683	47	0.468085	45	0	70	1	41	0.97561	39	0.641026	56	0.517857	36	0.472222	50	0.96	31	0.967742	37	0.378378	1.41661e-10	-25.1177	hypometh	ENSBTAG00000012443	0	intron	diaphanous related formin 3 [Source:VGNC Symbol;Acc:VGNC:28062]
12	11602810	11602811	15	0.333333	15	1	NA	NA	NA	NA	11	1	NA	NA	14	1	NA	NA	12	1	15	0.933333	45	0.266667	14	1	42	0.142857	NA	NA	13	1	NA	NA	11	0.909091	NA	NA	11	0.545455	13	0.307692	2.0834e-08	42.9612	hypermeth	ENSBTAG00000034885	0	intron	regulator of cell cycle [Source:VGNC Symbol;Acc:VGNC:33902]
12	85619050	85619051	18	0.944444	11	1	11	1	NA	NA	14	0	12	0.916667	12	1	20	1	NA	NA	NA	NA	27	0.259259	25	1	32	0.3125	NA	NA	NA	NA	24	0.375	NA	NA	NA	NA	NA	NA	18	1	0.000559898	28.9116	hypermeth			intergenic
12	85717397	85717398	38	0.842105	20	0.9	13	0	NA	NA	NA	NA	21	0.761905	14	0	36	0.694444	21	0.809524	NA	NA	25	0	18	0	31	0.645161	14	0.5	17	0	22	0	27	0.555556	15	0.666667	13	0	13	0	3.59199e-11	39.591	hypermeth			intergenic
12	20786511	20786512	21	0.333333	13	1	11	0	NA	NA	10	1	NA	NA	17	0.529412	18	0	NA	NA	11	1	22	0.954545	NA	NA	30	0.966667	NA	NA	10	1	NA	NA	10	0.4	14	1	10	1	NA	NA	1.14055e-08	-42.1617	hypometh	ENSBTAG00000005284	0	exon	serpin family E member 3 [Source:VGNC Symbol;Acc:VGNC:34477]
12	86254946	86254947	26	0.961538	33	0.969697	NA	NA	20	0.4	17	0.647059	17	0.941176	42	0.452381	43	1	24	0.916667	22	0.954545	40	0.5	50	0.94	45	0.0222222	22	0	22	1	28	0.392857	23	1	34	0.5	23	0.391304	20	0.45	5.75732e-10	28.9462	hypermeth			intergenic
12	86256697	86256698	37	0	12	0.666667	19	0.421053	12	0.583333	11	0.454545	17	0	15	1	22	0.363636	NA	NA	NA	NA	18	0.388889	16	0	22	1	21	1	NA	NA	26	0.923077	14	0.571429	NA	NA	10	0.4	21	1	6.72556e-08	-37.1249	hypometh			intergenic
12	25455668	25455669	31	0.451613	20	0.5	23	0.478261	11	0.727273	17	1	NA	NA	10	0.8	17	1	15	1	12	1	21	0	26	0.461538	30	0.0333333	23	0.521739	12	0.5	27	1	16	0.5625	NA	NA	11	0.545455	NA	NA	9.78071e-05	27.819	hypermeth	ENSBTAG00000053984	0	intron
12	27069583	27069584	28	0.285714	11	0.454545	15	0	NA	NA	NA	NA	NA	NA	10	0.4	10	0.4	NA	NA	NA	NA	11	0.909091	18	0.5	20	0.55	12	0.5	10	0.2	16	1	NA	NA	NA	NA	NA	NA	NA	NA	0.00252665	-33.6906	hypometh	ENSBTAG00000049236	0	intron
12	35678649	35678650	28	0.392857	40	0.575	34	0.5	22	0.636364	28	0.964286	16	1	40	1	52	0.519231	36	0.583333	40	0.425	46	0.978261	60	1	68	1	28	0.928571	28	1	22	0.454545	33	0.969697	15	1	37	1	27	0.962963	1.84221e-24	-31.9368	hypometh	ENSBTAG00000014406	0	exon	large tumor suppressor kinase 2 [Source:VGNC Symbol;Acc:VGNC:30801]
12	84197211	84197212	37	0.972973	22	0.409091	20	0.85	12	1	14	0.571429	19	1	27	0.333333	34	1	17	1	17	0.411765	35	0	24	1	39	0.333333	23	0.608696	19	0	18	0	21	0.190476	12	1	21	0.714286	24	0.416667	2.59502e-13	37.7293	hypermeth	ENSBTAG00000018237	0	intron	myosin XVI [Source:VGNC Symbol;Acc:VGNC:53825]
12	84234225	84234226	18	0.944444	12	1	14	1	17	0.411765	NA	NA	15	1	33	0.30303	23	1	10	1	26	0	26	0.461538	37	0.405405	30	0.333333	14	0.285714	29	0	28	0.214286	11	0.545455	11	1	16	0.4375	21	0	8.14104e-08	32.4471	hypermeth	ENSBTAG00000018237	0	intron	myosin XVI [Source:VGNC Symbol;Acc:VGNC:53825]
12	84251148	84251149	55	0.963636	47	0.468085	38	0.973684	21	1	29	0.62069	37	1	43	0.488372	61	1	44	0.977273	29	0	61	0.540984	73	0.506849	62	0.419355	54	0.481481	25	0	43	0.488372	44	0.590909	29	0.965517	24	1	16	0	2.37304e-12	26.1991	hypermeth	ENSBTAG00000018237	0	intron	myosin XVI [Source:VGNC Symbol;Acc:VGNC:53825]
12	85466406	85466407	19	0.421053	NA	NA	14	0.571429	13	0	NA	NA	NA	NA	12	1	12	0.5	NA	NA	14	1	18	0	18	0.722222	24	0	17	0	13	0.923077	20	0.35	19	0.526316	10	0	12	0	NA	NA	0.00173002	29.3283	hypermeth	ENSBTAG00000020726	0	intron	Rho guanine nucleotide exchange factor 7 [Source:VGNC Symbol;Acc:VGNC:26121]
12	85466498	85466499	19	0.421053	NA	NA	14	0.714286	12	0	NA	NA	NA	NA	12	1	12	0.5	NA	NA	14	1	18	0	18	0.722222	24	0	17	0	13	1	20	0.35	19	0.526316	10	0	12	0	NA	NA	0.000451249	31.7641	hypermeth	ENSBTAG00000020726	0	intron	Rho guanine nucleotide exchange factor 7 [Source:VGNC Symbol;Acc:VGNC:26121]
12	85477269	85477270	16	0.375	29	0.689655	14	1	NA	NA	16	0	11	0.0909091	31	1	16	0.5	16	0.6875	24	1	29	0	25	0.44	22	0	21	0.52381	15	1	NA	NA	14	0.642857	25	0.56	17	0	12	0.916667	8.50053e-05	27.0295	hypermeth	ENSBTAG00000020726	0	intron	Rho guanine nucleotide exchange factor 7 [Source:VGNC Symbol;Acc:VGNC:26121]
12	85532244	85532245	55	1	32	0.40625	31	0.451613	16	0.625	20	0	31	1	66	0.969697	55	1	35	0.971429	32	0.9375	46	0	51	1	58	0.448276	29	0.448276	15	0.933333	41	0	32	1	29	0.689655	17	0.411765	25	0.36	1.44952e-16	31.8918	hypermeth	ENSBTAG00000020726	0	intron	Rho guanine nucleotide exchange factor 7 [Source:VGNC Symbol;Acc:VGNC:26121]
12	85852675	85852676	NA	NA	12	0.916667	22	0.136364	NA	NA	NA	NA	NA	NA	19	0.157895	32	0.25	10	1	30	0.166667	15	1	43	0.162791	30	0.966667	NA	NA	NA	NA	14	1	22	1	10	1	13	0.923077	NA	NA	1.4356e-09	-42.1497	hypometh	ENSBTAG00000048434	0	intron
12	86312780	86312781	12	0.166667	NA	NA	NA	NA	NA	NA	NA	NA	NA	NA	14	1	18	0.111111	11	0.181818	16	0.9375	11	0.909091	21	1	15	0.933333	10	1	NA	NA	NA	NA	21	0.380952	13	0.384615	11	0.909091	NA	NA	0.0220115	-27.1748	hypometh	ENSBTAG00000000446	0	intron	ATPase phospholipid transporting 11A [Source:VGNC Symbol;Acc:VGNC:26274]
12	86316561	86316562	26	0	17	0	NA	NA	14	0	NA	NA	NA	NA	NA	NA	19	0	NA	NA	13	0.846154	20	0	15	0.266667	21	0.47619	21	0.666667	NA	NA	20	1	NA	NA	NA	NA	NA	NA	10	0.5	4.23873e-06	-37.1732	hypometh	ENSBTAG00000000446	0	intron	ATPase phospholipid transporting 11A [Source:VGNC Symbol;Acc:VGNC:26274]
12	86388331	86388332	37	1	34	0.941176	31	0.967742	26	0.269231	23	0.782609	12	0.833333	26	0.846154	22	0.909091	29	0.413793	21	0.904762	22	0.863636	52	0.365385	48	0.354167	17	0.588235	NA	NA	NA	NA	16	0.6875	23	0.956522	20	0.65	18	0.166667	3.53449e-07	26.5326	hypermeth	ENSBTAG00000000446	0	intron	ATPase phospholipid transporting 11A [Source:VGNC Symbol;Acc:VGNC:26274]
12	86388683	86388684	22	0.772727	12	0.75	18	0.944444	NA	NA	NA	NA	NA	NA	12	0.333333	NA	NA	NA	NA	20	0.4	23	0.913043	18	0.222222	29	0.310345	21	0.428571	13	0	24	0.333333	15	0.133333	NA	NA	NA	NA	18	0	0.000239626	32.5569	hypermeth	ENSBTAG00000000446	0	intron	ATPase phospholipid transporting 11A [Source:VGNC Symbol;Acc:VGNC:26274]
12	86388716	86388717	22	0.772727	12	0.833333	18	0.888889	NA	NA	NA	NA	NA	NA	12	0.0833333	NA	NA	NA	NA	20	0.65	23	0.782609	18	0.277778	28	0.428571	21	0.428571	13	0.230769	24	0.416667	15	0.4	NA	NA	NA	NA	18	0.0555556	0.00445652	27.8571	hypermeth	ENSBTAG00000000446	0	intron	ATPase phospholipid transporting 11A [Source:VGNC Symbol;Acc:VGNC:26274]
12	86388718	86388719	22	0.909091	12	0.583333	18	0.722222	NA	NA	NA	NA	NA	NA	12	0.333333	NA	NA	NA	NA	20	0.6	23	0.521739	18	0.111111	29	0.241379	21	0.428571	13	0.230769	24	0.166667	15	0.2	NA	NA	NA	NA	18	0	1.07774e-07	41.8219	hypermeth	ENSBTAG00000000446	0	intron	ATPase phospholipid transporting 11A [Source:VGNC Symbol;Acc:VGNC:26274]
12	86654272	86654273	13	0.692308	11	0.727273	NA	NA	11	0.181818	15	0.4	NA	NA	13	0.461538	NA	NA	NA	NA	NA	NA	NA	NA	15	0.266667	16	0.1875	11	0.454545	NA	NA	20	0.05	12	0	NA	NA	NA	NA	13	0	0.000959829	34.2638	hypermeth	ENSBTAG00000020928	0	intron	ADP-ribosylhydrolase like 1 [Source:NCBI gene (formerly Entrezgene);Acc:519627]
12	86388726	86388727	22	0.818182	12	0.75	18	0.833333	NA	NA	NA	NA	NA	NA	12	0.25	NA	NA	NA	NA	20	0.55	23	0.73913	18	0.0555556	29	0.275862	21	0.333333	13	0.384615	24	0.25	15	0.4	NA	NA	NA	NA	18	0.111111	6.74686e-05	34.3685	hypermeth	ENSBTAG00000000446	0	intron	ATPase phospholipid transporting 11A [Source:VGNC Symbol;Acc:VGNC:26274]
12	86388730	86388731	22	0.909091	12	0.75	18	0.888889	NA	NA	NA	NA	NA	NA	12	0.416667	NA	NA	NA	NA	20	0.8	23	0.956522	18	0.166667	29	0.310345	20	0.35	13	0.384615	24	0.416667	15	0.6	NA	NA	NA	NA	18	0.111111	7.73244e-06	36.6964	hypermeth	ENSBTAG00000000446	0	intron	ATPase phospholipid transporting 11A [Source:VGNC Symbol;Acc:VGNC:26274]
12	86388748	86388749	22	0.727273	12	0.75	18	0.555556	NA	NA	NA	NA	NA	NA	12	0.416667	NA	NA	NA	NA	20	0.45	23	0.652174	18	0.0555556	29	0.206897	21	0.238095	13	0.153846	24	0.125	15	0.0666667	NA	NA	NA	NA	18	0.0555556	2.81121e-06	37.2153	hypermeth	ENSBTAG00000000446	0	intron	ATPase phospholipid transporting 11A [Source:VGNC Symbol;Acc:VGNC:26274]
12	86388766	86388767	21	0.571429	12	0.666667	17	0.529412	NA	NA	NA	NA	NA	NA	12	0.166667	NA	NA	NA	NA	20	0.4	23	0.608696	17	0	29	0.172414	20	0.2	13	0.153846	24	0.0416667	15	0.2	NA	NA	NA	NA	18	0	0.00050673	29.322	hypermeth	ENSBTAG00000000446	0	intron	ATPase phospholipid transporting 11A [Source:VGNC Symbol;Acc:VGNC:26274]
12	86388773	86388774	18	0.833333	12	0.75	17	0.764706	NA	NA	NA	NA	NA	NA	12	0.0833333	NA	NA	NA	NA	20	0.5	23	0.695652	17	0.0588235	28	0.214286	20	0.3	13	0.230769	24	0.0833333	15	0.266667	NA	NA	NA	NA	18	0	1.27041e-05	36.7089	hypermeth	ENSBTAG00000000446	0	intron	ATPase phospholipid transporting 11A [Source:VGNC Symbol;Acc:VGNC:26274]
12	86388776	86388777	21	0.52381	12	0.583333	17	0.411765	NA	NA	NA	NA	NA	NA	12	0.416667	NA	NA	NA	NA	19	0.263158	22	0.409091	17	0	28	0.178571	20	0.25	13	0.153846	24	0.0833333	14	0.214286	NA	NA	NA	NA	18	0	0.0022189	26.5432	hypermeth	ENSBTAG00000000446	0	intron	ATPase phospholipid transporting 11A [Source:VGNC Symbol;Acc:VGNC:26274]
12	86388804	86388805	23	0.695652	12	0.75	18	0.5	NA	NA	NA	NA	NA	NA	12	0.0833333	NA	NA	NA	NA	20	0.5	23	0.565217	18	0.0555556	29	0.275862	21	0.285714	13	0.230769	24	0.208333	15	0.4	NA	NA	NA	NA	18	0	0.00463539	26.8542	hypermeth	ENSBTAG00000000446	0	intron	ATPase phospholipid transporting 11A [Source:VGNC Symbol;Acc:VGNC:26274]
12	86388806	86388807	23	0.521739	12	0.75	18	0.5	NA	NA	NA	NA	NA	NA	12	0.25	NA	NA	NA	NA	20	0.2	23	0.608696	18	0.111111	29	0.241379	21	0.0952381	13	0.0769231	24	0.0416667	15	0.0666667	NA	NA	NA	NA	18	0	0.00226265	26.1381	hypermeth	ENSBTAG00000000446	0	intron	ATPase phospholipid transporting 11A [Source:VGNC Symbol;Acc:VGNC:26274]
12	86388850	86388851	23	0.73913	12	0.833333	18	0.555556	NA	NA	NA	NA	NA	NA	12	0.583333	NA	NA	NA	NA	20	0.5	23	0.782609	18	0.0555556	29	0.275862	21	0.285714	13	0.230769	24	0.25	15	0.4	NA	NA	NA	NA	18	0.0555556	0.000140587	33.0946	hypermeth	ENSBTAG00000000446	0	intron	ATPase phospholipid transporting 11A [Source:VGNC Symbol;Acc:VGNC:26274]
12	86558000	86558001	19	0	10	0	20	1	NA	NA	11	0.909091	NA	NA	22	0.681818	15	0	NA	NA	NA	NA	32	0.96875	24	0.75	37	0.972973	26	1	NA	NA	14	0.5	13	0	15	0.866667	15	0.8	16	0.5625	8.82261e-06	-32.7749	hypometh	ENSBTAG00000020093	0	intron	cullin 4A [Source:VGNC Symbol;Acc:VGNC:27832]
12	86564737	86564738	18	0	12	0	13	1	13	0	NA	NA	NA	NA	NA	NA	24	0	17	0	19	0.473684	13	1	14	0.571429	26	1	17	1	NA	NA	16	0.5	12	0	NA	NA	13	0.538462	19	0.526316	1.86054e-12	-49.496	hypometh	ENSBTAG00000020093	0	intron	cullin 4A [Source:VGNC Symbol;Acc:VGNC:27832]
12	86687288	86687289	53	0.962264	35	0.971429	28	0.964286	31	1	29	1	22	1	44	0.863636	66	0.984848	36	0.944444	33	0.878788	72	0.444444	57	0.964912	76	0.5	37	0.351351	24	1	25	1	35	0.914286	48	0.9375	49	0.489796	33	0.939394	3.04378e-20	25.5346	hypermeth	ENSBTAG00000015704	0	exon	transmembrane and coiled-coil domains 3 [Source:VGNC Symbol;Acc:VGNC:35930]
12	85361662	85361663	36	0.222222	14	1	14	1	NA	NA	12	1	NA	NA	NA	NA	55	0.236364	29	0.172414	16	1	16	0.9375	19	0.947368	22	1	15	0.866667	12	0.916667	11	1	15	1	12	1	14	0.928571	NA	NA	9.78682e-20	-48.9973	hypometh	ENSBTAG00000004041	2662	gene upstream	ankyrin repeat domain 10 [Source:VGNC Symbol;Acc:VGNC:25909]
12	85293585	85293586	24	1	NA	NA	26	0.923077	NA	NA	NA	NA	NA	NA	19	1	10	0.9	17	1	13	1	43	0	20	1	22	0.454545	18	0.833333	NA	NA	24	1	14	1	13	1	12	0.333333	19	1	5.59651e-10	32.9234	hypermeth	ENSBTAG00000052757	8196	gene downstream
12	85293622	85293623	24	1	NA	NA	26	1	NA	NA	NA	NA	NA	NA	19	1	10	1	17	1	13	1	43	0.116279	19	1	20	1	18	1	NA	NA	23	1	14	1	13	1	12	0.333333	19	1	2.71792e-09	25.4144	hypermeth	ENSBTAG00000052757	8233	gene downstream
12	35254543	35254544	34	0.911765	15	0.333333	32	0.40625	NA	NA	13	1	16	0.9375	37	0.378378	26	0	17	0.529412	12	1	25	0.48	45	0.977778	29	1	29	0.965517	16	1	23	0.652174	22	0.909091	11	1	16	0.9375	14	1	3.30306e-12	-33.2501	hypometh	ENSBTAG00000053031	9757	gene upstream
13	46518741	46518742	19	1	39	0.974359	25	0.4	20	1	26	0.269231	20	1	34	1	38	0.894737	24	1	34	0.470588	42	0.595238	39	0	44	0.363636	24	1	38	0.710526	18	0.611111	29	0	28	0.642857	29	0.931034	21	0.52381	1.84779e-10	28.6084	hypermeth	ENSBTAG00000006531	-8870	gene upstream	disco interacting protein 2 homolog C [Source:VGNC Symbol;Acc:VGNC:28068]
13	66287618	66287619	11	0	11	0.636364	14	0.428571	NA	NA	NA	NA	14	0.428571	20	0.75	NA	NA	11	1	NA	NA	NA	NA	NA	NA	12	0.5	16	1	10	0.8	16	0.875	NA	NA	11	0.909091	NA	NA	NA	NA	0.0274492	-27.5214	hypometh	ENSBTAG00000008938	-7480	gene upstream	SRC proto-oncogene, non-receptor tyrosine kinase [Source:VGNC Symbol;Acc:VGNC:35269]
13	53766443	53766444	24	1	10	1	NA	NA	NA	NA	11	0.272727	12	1	21	0.666667	13	0	NA	NA	NA	NA	14	0.571429	28	0.5	28	0.0357143	19	0.157895	11	0.545455	NA	NA	17	0	11	0.454545	NA	NA	NA	NA	1.08195e-06	40.3245	hypermeth	ENSBTAG00000047704	-7437	gene upstream	neuropeptides B and W receptor 2 [Source:NCBI gene (formerly Entrezgene);Acc:281208]
13	79428414	79428415	16	0.875	20	0.95	28	0.857143	NA	NA	NA	NA	18	1	12	1	15	1	NA	NA	NA	NA	14	1	15	0.4	15	0.866667	NA	NA	NA	NA	NA	NA	NA	NA	NA	NA	13	0.846154	10	0.1	0.00101093	26.4138	hypermeth	ENSBTAG00000007962	-7880	gene downstream	ATPase phospholipid transporting 9A (putative) [Source:NCBI gene (formerly Entrezgene);Acc:516579]
13	7094885	7094886	21	1	10	0	19	0.473684	NA	NA	11	0.636364	17	0.470588	16	0.75	21	0.285714	NA	NA	12	0.666667	20	1	23	1	17	0.588235	26	0.961538	10	0.6	16	1	22	0.454545	NA	NA	NA	NA	11	1	0.000137402	-27.5428	hypometh	ENSBTAG00000021614	0	intron	taspase 1 [Source:VGNC Symbol;Acc:VGNC:35615]
13	12808171	12808172	17	0.823529	20	1	29	1	NA	NA	NA	NA	10	1	17	1	NA	NA	NA	NA	14	0.928571	NA	NA	20	0.85	30	0.633333	13	0	NA	NA	20	0.65	NA	NA	NA	NA	10	0.6	NA	NA	1.03277e-08	37.1219	hypermeth			intergenic
13	14564737	14564738	12	0.833333	10	0.5	NA	NA	NA	NA	NA	NA	NA	NA	22	0.590909	NA	NA	14	0.5	12	0.916667	37	0.945946	22	0.909091	16	0.75	20	0.95	NA	NA	NA	NA	15	0.866667	NA	NA	13	1	NA	NA	0.00256844	-25.3426	hypometh			intergenic
13	15702597	15702598	48	0.5625	41	0.0243902	40	0.025	40	0.2	31	0.580645	40	0.025	63	0.31746	34	0.0294118	51	0.0392157	34	0.117647	72	0.666667	61	0.393443	60	0.283333	48	0.458333	34	0.558824	51	0.45098	34	0.764706	27	0.592593	35	0.314286	45	0.2	6.22502e-14	-26.3703	hypometh			intergenic
13	15702694	15702695	50	0.48	46	0.0869565	47	0.0212766	39	0.128205	32	0.53125	56	0.0535714	50	0.46	46	0.282609	57	0.0877193	35	0.0571429	81	0.691358	69	0.434783	85	0.258824	56	0.446429	37	0.540541	48	0.5625	37	0.837838	40	0.55	44	0.272727	33	0.272727	1.51567e-15	-26.7455	hypometh			intergenic
13	15702773	15702774	30	0.533333	27	0.037037	22	0	18	0.166667	12	0.166667	29	0.103448	21	0.380952	27	0.37037	18	0.111111	18	0.0555556	40	0.675	41	0.341463	47	0.276596	27	0.407407	18	0.666667	20	0.5	27	0.851852	27	0.518519	21	0.190476	15	0.2	6.04998e-07	-25.569	hypometh			intergenic
13	26328267	26328268	23	0.478261	21	0.952381	10	0.9	NA	NA	10	0.9	NA	NA	NA	NA	21	0.0952381	14	0.428571	12	0.833333	23	0.956522	31	1	37	0.513514	12	0.916667	14	0.928571	17	0.941176	NA	NA	NA	NA	12	1	14	1	0.000266974	-25.8896	hypometh			intergenic
13	27933769	27933770	20	1	NA	NA	12	0.5	12	1	NA	NA	NA	NA	17	0.647059	12	0.916667	NA	NA	NA	NA	NA	NA	17	0.823529	15	0.333333	11	0.545455	12	0.416667	17	0.529412	NA	NA	NA	NA	NA	NA	13	0.461538	0.0093283	29.2506	hypermeth	ENSBTAG00000047869	0	intron	phytanoyl-CoA dioxygenase, peroxisomal-like [Source:NCBI gene (formerly Entrezgene);Acc:100300115]
13	34500208	34500209	13	1	20	0.35	11	0.909091	14	0.928571	NA	NA	NA	NA	10	1	13	0.230769	NA	NA	NA	NA	14	1	18	1	16	0.875	10	1	NA	NA	11	1	16	1	NA	NA	10	1	NA	NA	8.02364e-06	-28.7589	hypometh			intergenic
13	34634905	34634906	10	0.5	17	0.411765	NA	NA	15	0.466667	NA	NA	NA	NA	12	0.333333	15	0.266667	NA	NA	16	0.25	19	0.894737	35	0.685714	29	0.862069	19	0.578947	16	0.5	11	0.363636	10	0.8	13	0.538462	11	0.636364	NA	NA	0.000377755	-31.6276	hypometh	ENSBTAG00000027444	0	exon	supervillin [Source:NCBI gene (formerly Entrezgene);Acc:281509]
13	34634914	34634915	10	0.5	17	0.470588	NA	NA	15	0.466667	NA	NA	NA	NA	12	0.166667	15	0.333333	NA	NA	16	0.1875	19	0.894737	34	0.558824	29	0.862069	19	0.526316	16	0.5	11	0.272727	10	0.7	13	0.615385	11	0.636364	NA	NA	0.00225832	-28.9034	hypometh	ENSBTAG00000027444	0	exon	supervillin [Source:NCBI gene (formerly Entrezgene);Acc:281509]
13	39924151	39924152	17	0	16	0.5	NA	NA	NA	NA	NA	NA	NA	NA	11	0	21	0.571429	10	0.1	NA	NA	11	0	16	0	19	0	17	0	NA	NA	18	0	17	0	NA	NA	NA	NA	NA	NA	2.33556e-07	28	hypermeth	ENSBTAG00000014178	0	intron	Ral GTPase activating protein catalytic subunit alpha 2 [Source:VGNC Symbol;Acc:VGNC:33702]
13	41431762	41431763	10	0	NA	NA	NA	NA	NA	NA	18	1	NA	NA	NA	NA	26	0.961538	10	0.8	12	0	13	0	20	0	32	0.78125	11	0	10	0	12	0.666667	26	0.615385	12	0	NA	NA	NA	NA	0.002033	31.0759	hypermeth	ENSBTAG00000048400	0	exon
13	45117552	45117553	18	1	17	1	22	1	22	1	10	1	14	1	26	1	14	1	25	0.72	21	0.952381	19	1	27	0.592593	13	1	15	0.4	18	1	10	0.6	17	1	19	0.0526316	NA	NA	NA	NA	2.36125e-08	26.202	hypermeth	ENSBTAG00000002683	0	intron	phosphofructokinase, platelet [Source:VGNC Symbol;Acc:VGNC:32775]
13	45127816	45127817	NA	NA	NA	NA	NA	NA	NA	NA	15	0	17	0	32	0.78125	31	0	28	0.678571	14	0.785714	17	0	64	0.96875	10	0.1	20	0.7	NA	NA	23	0.478261	NA	NA	28	1	NA	NA	NA	NA	1.22413e-05	-31.459	hypometh	ENSBTAG00000002683	0	intron	phosphofructokinase, platelet [Source:VGNC Symbol;Acc:VGNC:32775]
13	45948024	45948025	28	0	36	0.0277778	43	0.55814	22	0	16	1	25	0	48	0.375	42	0.97619	45	1	37	0.702703	45	0.466667	45	0.977778	61	0.967213	40	1	33	0.515152	40	1	33	1	35	0.942857	24	0.0833333	32	0.46875	1.04977e-12	-28.3505	hypometh			intergenic
13	45948203	45948204	20	0	11	0	16	0.25	12	0	13	1	14	0	16	0.625	16	1	13	1	17	0.470588	26	0.461538	17	1	36	1	20	0.9	16	0.5625	19	1	19	1	14	1	14	0	15	0.533333	3.70858e-08	-34.3078	hypometh			intergenic
13	45966066	45966067	14	1	NA	NA	11	0.454545	NA	NA	10	0.3	10	0.8	23	0.521739	18	0.833333	NA	NA	11	0.181818	18	0.5	20	0	19	0	19	0	12	0.333333	19	0	12	0	NA	NA	NA	NA	16	0.375	5.77645e-11	46.7507	hypermeth			intergenic
13	10784027	10784028	54	0.962963	24	1	31	0.967742	17	0.470588	17	1	41	0.95122	50	1	49	1	24	1	34	0.970588	48	0.958333	67	0.492537	69	0.449275	44	0.613636	31	1	37	0.405405	38	1	22	0.590909	24	0.958333	36	0.972222	2.83621e-18	25.4089	hypermeth	ENSBTAG00000023169	0	intron	ninein like [Source:NCBI gene (formerly Entrezgene);Acc:100297905]
13	10784034	10784035	54	1	24	0.875	31	1	17	0.411765	17	0.882353	41	1	50	1	49	1	24	1	34	0.941176	48	1	67	0.492537	69	0.434783	44	0.590909	31	0.903226	37	0.378378	38	0.973684	22	0.590909	24	1	36	0.944444	2.65462e-18	26.0243	hypermeth	ENSBTAG00000023169	0	intron	ninein like [Source:NCBI gene (formerly Entrezgene);Acc:100297905]
13	10793953	10793954	51	0.980392	32	1	41	0.926829	46	0.304348	26	0.923077	33	0.969697	44	0.909091	47	0.978723	31	0.935484	42	1	36	0.944444	77	0.311688	89	0.640449	66	0.378788	18	0.944444	39	0.358974	36	0.888889	58	0.62069	32	1	46	0.5	9.60007e-20	29.1402	hypermeth	ENSBTAG00000023169	0	intron	ninein like [Source:NCBI gene (formerly Entrezgene);Acc:100297905]
13	54038333	54038334	22	0.0454545	28	0	25	0.6	20	0.05	15	1	18	0	32	0.40625	33	1	16	0.9375	34	0.352941	38	0.947368	48	0.5	48	0.979167	28	1	33	0.424242	29	0.551724	30	0.966667	28	0.571429	23	0	25	0.68	4.14839e-07	-25.578	hypometh	ENSBTAG00000007498	0	exon	zinc finger CCCH-type and G-patch domain containing [Source:VGNC Symbol;Acc:VGNC:57036]
13	10812538	10812539	31	0.935484	16	1	24	0.958333	20	0.95	27	0.962963	30	1	36	0.972222	37	0.945946	23	1	29	1	36	1	42	0.333333	39	0.538462	29	0.344828	18	0.944444	22	1	35	0.971429	26	0.307692	18	1	35	1	2.00872e-15	25.4029	hypermeth	ENSBTAG00000023169	0	intron	ninein like [Source:NCBI gene (formerly Entrezgene);Acc:100297905]
13	16455965	16455966	22	0	14	0	20	0	12	0	16	0	11	0.727273	29	0.586207	18	0	13	0	15	0.4	11	0	14	0.857143	29	0	15	0	20	0.7	18	1	NA	NA	NA	NA	10	0.6	12	0.583333	0.000251655	-25.9508	hypometh	ENSBTAG00000005915	0	intron	Scm like with four mbt domains 2 [Source:VGNC Symbol;Acc:VGNC:34516]
13	26177169	26177170	47	0.531915	32	0.90625	28	0.928571	28	1	26	0.576923	32	0.53125	63	0.396825	44	1	21	0.333333	33	0	50	0	62	0.016129	64	0.984375	46	0	23	0	38	0	31	0	28	0	29	0.37931	29	0	1.39773e-29	42.2669	hypermeth	ENSBTAG00000023920	0	intron	G protein-coupled receptor 158 [Source:VGNC Symbol;Acc:VGNC:29564]
13	38582367	38582368	22	0	10	0	14	0	13	0	NA	NA	15	0	19	0.473684	18	0	12	0	NA	NA	21	0.571429	18	1	26	0	15	0.0666667	NA	NA	25	0.48	13	0	18	0	NA	NA	12	0.416667	3.89439e-05	-25.1154	hypometh	ENSBTAG00000018295	0	intron	SEC23 homolog B, COPII coat complex component [Source:VGNC Symbol;Acc:VGNC:34411]
13	38582382	38582383	22	0.0454545	11	0	15	0	13	0	NA	NA	15	0	19	0.526316	18	0.555556	12	1	NA	NA	21	0.571429	18	1	26	0.384615	15	0.666667	NA	NA	25	0.96	13	0	18	1	NA	NA	12	0.416667	3.71429e-08	-39.1405	hypometh	ENSBTAG00000018295	0	intron	SEC23 homolog B, COPII coat complex component [Source:VGNC Symbol;Acc:VGNC:34411]
13	54964566	54964567	22	1	17	1	20	1	14	1	11	0.272727	11	1	27	0.148148	16	0.25	13	0.692308	12	0.916667	18	1	23	1	35	1	13	1	13	1	35	0.942857	21	1	15	1	11	1	21	1	3.40993e-14	-28.4722	hypometh	ENSBTAG00000017402	0	exon	oxysterol binding protein like 2 [Source:VGNC Symbol;Acc:VGNC:32461]
13	54964572	54964573	22	1	17	1	15	0.6	14	0.857143	10	0.8	11	1	27	1	16	0.75	NA	NA	NA	NA	NA	NA	12	0.833333	16	0	NA	NA	11	0.818182	32	0.65625	13	0.538462	NA	NA	11	1	14	0.571429	3.44172e-05	28.8435	hypermeth	ENSBTAG00000017402	0	exon	oxysterol binding protein like 2 [Source:VGNC Symbol;Acc:VGNC:32461]
13	55663269	55663270	23	0	14	0	15	0.4	15	0.333333	11	1	18	0.333333	17	0.411765	11	1	12	0.583333	NA	NA	15	1	27	0.37037	22	0.863636	17	1	16	0.5	22	0.636364	20	1	NA	NA	10	0	13	0.538462	0.000129685	-28.9306	hypometh			intergenic
13	55797880	55797881	22	0	15	0	16	0.4375	12	0.416667	NA	NA	17	0.705882	11	0.272727	12	1	NA	NA	NA	NA	16	1	25	0.52	26	1	20	0.9	NA	NA	18	0.5	11	1	12	1	10	0.1	21	0.380952	8.28514e-06	-34.5553	hypometh			intergenic
13	56083692	56083693	27	0	40	0	16	0.375	19	0.368421	21	1	24	0.416667	36	0.472222	39	0.307692	25	0.4	25	0.36	45	0.822222	60	0.516667	50	0.92	31	0.903226	27	0.518519	18	0.5	30	0.4	38	0.815789	21	0	22	0.409091	1.99517e-10	-29.6268	hypometh			intergenic
13	57087884	57087885	NA	NA	14	0.428571	12	0.333333	NA	NA	13	0.153846	NA	NA	19	0.526316	18	0.388889	NA	NA	16	0.25	16	0.6875	20	0.5	22	0.772727	NA	NA	NA	NA	NA	NA	NA	NA	12	0.583333	16	0.625	12	0.5	0.0243694	-26.3753	hypometh	ENSBTAG00000012109	0	exon	endothelin 3 [Source:VGNC Symbol;Acc:VGNC:56185]
13	57367649	57367650	20	1	17	0.941176	15	0.733333	22	0.954545	NA	NA	15	1	14	1	22	1	NA	NA	NA	NA	17	0.705882	16	1	30	0.366667	13	1	19	0.526316	15	0.933333	16	0.4375	NA	NA	14	0.928571	NA	NA	2.10188e-06	26.6286	hypermeth	ENSBTAG00000018785	0	exon	tubulin beta 1 class VI [Source:VGNC Symbol;Acc:VGNC:36506]
13	57681503	57681504	11	0.545455	11	0.545455	13	0.615385	NA	NA	NA	NA	NA	NA	NA	NA	22	0.590909	NA	NA	12	0.25	11	0.545455	26	0.192308	15	0.133333	NA	NA	NA	NA	12	0.0833333	NA	NA	NA	NA	NA	NA	11	0	0.0030688	33.5072	hypermeth	ENSBTAG00000016724	0	intron	aminopeptidase like 1 [Source:VGNC Symbol;Acc:VGNC:32197]
13	65711754	65711755	27	0	12	0	19	0	NA	NA	NA	NA	NA	NA	22	0	16	0	17	0	15	0	25	0.4	27	0	37	0	17	1	18	0.333333	27	0	12	0.333333	16	1	NA	NA	15	0.666667	1.78683e-14	-32.4742	hypometh	ENSBTAG00000040607	0	utr3	Src like adaptor 2 [Source:VGNC Symbol;Acc:VGNC:34651]
13	46203975	46203976	27	1	21	0.952381	24	0.958333	16	1	15	0.266667	16	1	24	0.333333	14	0.928571	29	1	15	0.4	16	1	36	0	29	1	29	0.655172	NA	NA	26	0.423077	20	0.35	NA	NA	10	1	14	0.357143	7.21942e-06	26.7081	hypermeth	ENSBTAG00000014194	0	intron	adenosine deaminase RNA specific B2 (inactive) [Source:NCBI gene (formerly Entrezgene);Acc:524061]
13	69546175	69546176	40	0.6	18	0.611111	28	0	20	1	NA	NA	15	0	37	0.297297	27	0.592593	21	0.571429	15	0.933333	21	0	22	0.954545	38	0	36	0.472222	10	0	31	0	17	0	NA	NA	15	0.466667	NA	NA	3.14284e-05	25.1846	hypermeth			intergenic
13	70040587	70040588	11	1	13	1	NA	NA	15	1	10	1	12	0.166667	NA	NA	20	1	15	1	22	0.954545	NA	NA	14	0.928571	15	1	18	0.444444	15	1	NA	NA	NA	NA	31	0.193548	NA	NA	NA	NA	7.29639e-05	29.3876	hypermeth	ENSBTAG00000005733	0	exon	chromodomain helicase DNA binding protein 6 [Source:VGNC Symbol;Acc:VGNC:27281]
13	46226110	46226111	31	0	13	0	15	0	14	0	NA	NA	13	0	21	0.47619	14	0	13	0	NA	NA	24	0.0416667	11	1	19	0	17	0.529412	NA	NA	23	0.434783	16	0.625	10	0	NA	NA	25	0.4	2.51714e-06	-27.7097	hypometh	ENSBTAG00000014194	0	intron	adenosine deaminase RNA specific B2 (inactive) [Source:NCBI gene (formerly Entrezgene);Acc:524061]
13	46247655	46247656	45	0	42	0	35	0.485714	31	0	27	0.592593	38	0	65	0.461538	51	0	37	0	42	0	55	0.545455	65	0.569231	80	0.475	42	0.5	22	0.363636	49	0.489796	41	0.97561	45	0	35	0	35	0.542857	2.33714e-20	-31.0144	hypometh	ENSBTAG00000014194	0	intron	adenosine deaminase RNA specific B2 (inactive) [Source:NCBI gene (formerly Entrezgene);Acc:524061]
13	74558200	74558201	37	0.621622	42	1	26	0	28	1	17	1	24	0.958333	40	1	39	1	22	0.954545	15	1	41	0.512195	36	1	51	0	21	0.952381	14	0	36	1	27	0	27	0.481481	19	0.947368	31	0.483871	1.87273e-15	33.042	hypermeth	ENSBTAG00000016742	0	intron	WAP four-disulfide core domain 3 [Source:VGNC Symbol;Acc:VGNC:57034]
13	74886493	74886494	17	0.647059	39	0.641026	23	0.608696	15	0.466667	NA	NA	21	0.47619	28	0.25	35	0	25	0.04	24	0.625	31	0.967742	30	0.666667	33	1	14	0.357143	13	1	NA	NA	38	0.421053	21	1	21	0.571429	15	0.333333	5.19062e-09	-32.1117	hypometh			intergenic
13	46273408	46273409	56	0	31	0	34	0.411765	19	0	14	1	12	0	40	0.45	38	0.921053	27	0.518519	16	0	60	0.566667	39	0.666667	60	1	30	0.3	18	0.5	35	0.942857	25	1	19	0	26	0	37	0.486486	8.49611e-10	-28.217	hypometh	ENSBTAG00000014194	0	utr3	adenosine deaminase RNA specific B2 (inactive) [Source:NCBI gene (formerly Entrezgene);Acc:524061]
13	54101268	54101269	21	1	12	1	18	0.388889	NA	NA	NA	NA	NA	NA	15	1	20	0.45	12	0.166667	14	0.642857	17	0	18	0.611111	28	0	11	0.363636	11	0.636364	19	0.578947	11	0.0909091	NA	NA	NA	NA	11	0.909091	0.000161097	32.0437	hypermeth	ENSBTAG00000014769	0	promoter	glucocorticoid modulatory element binding protein 2 [Source:VGNC Symbol;Acc:VGNC:29433]
13	76891094	76891095	17	0	12	0	NA	NA	11	0	NA	NA	NA	NA	25	0	15	0	NA	NA	NA	NA	NA	NA	22	0.5	26	0	18	0.666667	15	0.933333	24	0	18	0.944444	10	0	NA	NA	NA	NA	5.79227e-12	-40.6015	hypometh	ENSBTAG00000015609	0	intron	phosphatidylinositol-3,4,5-trisphosphate dependent Rac exchange factor 1 [Source:VGNC Symbol;Acc:VGNC:57017]
13	78276252	78276253	20	0.9	12	0.666667	NA	NA	13	0.615385	NA	NA	12	1	16	1	18	0.444444	13	1	NA	NA	21	1	14	0.928571	22	0	12	0.666667	14	0.5	18	1	12	0	10	0.4	NA	NA	14	0.0714286	0.00148264	27.2529	hypermeth			intergenic
13	78895249	78895250	27	0.888889	22	0.772727	20	0.55	14	0.928571	17	0.823529	11	0.454545	25	0.72	26	0.692308	22	0.272727	22	0.636364	56	0.375	18	0.722222	50	0.28	20	0.4	16	0.375	32	0.125	26	0.230769	21	0.333333	14	0.928571	20	0.55	2.56275e-08	30.2322	hypermeth			intergenic
13	54107038	54107039	58	0.982759	39	1	47	0.531915	34	1	20	0.5	33	0.939394	39	1	25	0.64	30	0.6	40	0.55	65	0	44	0.431818	79	0	32	0.5625	29	0.62069	28	0.571429	30	0	28	0.535714	21	1	40	1	9.32009e-30	42.6048	hypermeth	ENSBTAG00000014769	0	exon	glucocorticoid modulatory element binding protein 2 [Source:VGNC Symbol;Acc:VGNC:29433]
13	79102555	79102556	54	1	34	0.911765	40	1	17	0.764706	27	1	26	1	41	0.682927	51	0.980392	24	0.75	16	0	46	0.652174	37	0	56	0.589286	NA	NA	NA	NA	39	0.666667	10	0	NA	NA	27	0.962963	30	0.833333	7.54393e-13	29.8268	hypermeth			intergenic
13	79468371	79468372	80	0.5375	34	1	31	0.516129	23	0.478261	20	0.25	19	0.789474	62	0.854839	49	0.877551	38	0.5	41	0.95122	60	0.566667	58	0.275862	57	0.315789	31	0	40	0	56	0.392857	31	0	41	0.536585	32	0.59375	37	0.540541	3.46744e-22	35.9394	hypermeth	ENSBTAG00000007962	0	intron	ATPase phospholipid transporting 9A (putative) [Source:NCBI gene (formerly Entrezgene);Acc:516579]
13	79682805	79682806	13	0.615385	13	0	12	0.416667	13	1	NA	NA	NA	NA	11	0.545455	10	0.7	NA	NA	NA	NA	NA	NA	20	1	30	0.5	19	1	NA	NA	14	0.642857	12	1	NA	NA	NA	NA	12	1	0.0118957	-27.1417	hypometh			intergenic
13	54130527	54130528	22	0.954545	11	0.818182	NA	NA	16	0.875	NA	NA	12	1	37	0.378378	34	0.235294	NA	NA	16	0.6875	20	0.9	18	1	16	1	10	1	10	1	18	1	20	0.9	13	1	NA	NA	NA	NA	9.46691e-12	-36.6649	hypometh	ENSBTAG00000044091	0	exon	protein tyrosine kinase 6 [Source:VGNC Symbol;Acc:VGNC:33520]
13	81078484	81078485	12	1	10	1	20	0.3	NA	NA	NA	NA	NA	NA	27	0	16	0.875	NA	NA	NA	NA	15	1	16	1	16	1	NA	NA	NA	NA	26	0.192308	NA	NA	12	1	NA	NA	NA	NA	0.0368691	-25.8824	hypometh			intergenic
13	54753954	54753955	30	0	25	0	18	0.555556	12	0	20	1	14	0	17	0.529412	19	1	NA	NA	15	0.333333	19	1	34	0.470588	31	1	26	1	22	0.681818	28	0.535714	24	1	14	1	16	0.0625	26	0.346154	5.97104e-09	-33.7745	hypometh	ENSBTAG00000052037	0	exon
13	54934932	54934933	16	1	18	0.944444	14	0.357143	20	0.95	NA	NA	NA	NA	18	0.944444	35	1	11	1	19	1	23	0	17	0.882353	25	0.52	14	0.928571	15	0.533333	13	1	14	0.571429	15	0.866667	NA	NA	NA	NA	7.39602e-08	31.0236	hypermeth	ENSBTAG00000003061	0	exon	laminin subunit alpha 5 [Source:VGNC Symbol;Acc:VGNC:30771]
13	72240604	72240605	29	0.275862	10	1	20	1	12	0.0833333	NA	NA	27	1	18	1	30	0.5	21	0	11	1	13	1	10	1	36	1	25	0.52	14	1	18	1	14	1	NA	NA	NA	NA	18	1	3.14245e-08	-30.0941	hypometh	ENSBTAG00000007783	0	exon	MYB proto-oncogene like 2 [Source:VGNC Symbol;Acc:VGNC:31779]
13	82849674	82849675	50	0.96	44	0	27	0.37037	33	0.969697	30	0	29	0	60	1	43	1	36	0.583333	42	0.642857	52	0	47	0.489362	66	0.0151515	29	0.0344828	25	0	39	0.512821	49	0	41	0.487805	33	0.939394	32	0	1.34394e-24	37.923	hypermeth			intergenic
13	83027780	83027781	28	0.964286	16	0	13	0.538462	20	1	14	0.642857	18	0	NA	NA	17	1	10	1	NA	NA	24	0.375	18	0	33	0	NA	NA	NA	NA	30	1	NA	NA	13	1	NA	NA	21	0	0.000344769	28.7664	hypermeth			intergenic
13	83186483	83186484	25	0.44	40	0	17	0	18	0.388889	NA	NA	24	0	27	0.407407	30	0	12	0	46	0.586957	12	0	49	0.489796	41	0.0243902	NA	NA	19	1	19	0.473684	25	1	34	0.441176	32	1	12	0	8.63718e-08	-28.0094	hypometh			intergenic
13	75375212	75375213	30	0	25	0	20	0.25	12	0.583333	13	0.923077	16	0.75	22	0.863636	20	1	16	1	NA	NA	26	0.461538	19	0	35	0	20	0.5	11	0	31	0.516129	14	0.285714	12	0	10	0.1	20	0.5	0.000108076	25.5312	hypermeth	ENSBTAG00000002942	0	exon	solute carrier family 2 member 10 [Source:VGNC Symbol;Acc:VGNC:34797]
13	75595932	75595933	NA	NA	24	0.416667	18	0.944444	11	0.363636	16	0.375	15	0.666667	43	0.534884	16	0	24	0.333333	16	0.4375	29	0.965517	34	0.558824	24	1	NA	NA	22	0.954545	20	0.5	26	1	15	1	18	0.388889	11	0.454545	8.58887e-08	-31.4414	hypometh	ENSBTAG00000013336	0	intron	EYA transcriptional coactivator and phosphatase 2 [Source:VGNC Symbol;Acc:VGNC:28671]
13	79039243	79039244	45	0	21	0	26	0	14	0.428571	NA	NA	12	0	24	0	32	0	22	0	17	0.941176	20	0.55	35	0.571429	38	0.526316	24	0	20	1	24	0	30	0.5	17	0.0588235	10	0	11	0.636364	4.45084e-11	-30.7194	hypometh	ENSBTAG00000049099	0	intron
13	80944376	80944377	37	0.378378	17	0.941176	29	0.965517	17	0.941176	NA	NA	17	1	32	0.8125	32	0.34375	21	0.333333	22	1	42	1	28	1	43	0.976744	31	1	24	1	24	1	29	1	21	0.571429	12	1	19	0.947368	5.73223e-13	-25.8814	hypometh	ENSBTAG00000007917	0	intron	teashirt zinc finger homeobox 2 [Source:VGNC Symbol;Acc:VGNC:59371]
13	81983595	81983596	10	1	23	1	NA	NA	NA	NA	NA	NA	NA	NA	22	1	15	1	NA	NA	15	1	27	0.37037	26	0.884615	16	1	NA	NA	11	1	NA	NA	14	0.571429	18	0.5	15	1	12	1	5.12142e-07	25.1799	hypermeth	ENSBTAG00000047975	0	intron	docking protein 5 [Source:VGNC Symbol;Acc:VGNC:56184]
13	81994791	81994792	14	1	11	0.909091	12	1	NA	NA	10	1	NA	NA	NA	NA	21	1	NA	NA	NA	NA	31	0.290323	14	1	18	1	21	0.47619	11	1	21	1	10	0.2	10	0.4	NA	NA	NA	NA	6.34322e-07	33.0882	hypermeth	ENSBTAG00000047975	0	intron	docking protein 5 [Source:VGNC Symbol;Acc:VGNC:56184]
13	82016989	82016990	34	0.941176	20	0	24	0	15	1	17	0	12	0	33	0.545455	27	1	12	1	24	0.5	25	0	29	0.586207	31	0	19	0.315789	23	0.26087	28	0	12	0.5	NA	NA	22	1	20	0	1.32226e-05	25.9383	hypermeth	ENSBTAG00000047975	0	intron	docking protein 5 [Source:VGNC Symbol;Acc:VGNC:56184]
13	42530035	42530036	NA	NA	NA	NA	14	0	12	0.416667	NA	NA	15	0.933333	21	0.904762	32	1	12	1	22	1	14	0.285714	24	0.625	21	0.571429	11	1	13	0	NA	NA	15	0.533333	12	1	13	0.538462	NA	NA	0.00230711	25.1524	hypermeth	ENSBTAG00000048969	4130	gene upstream
13	78682084	78682085	10	0	NA	NA	10	0	12	0.583333	NA	NA	NA	NA	29	0.517241	12	0	NA	NA	NA	NA	22	0.681818	25	1	22	0.590909	17	0	NA	NA	24	0.875	10	0	NA	NA	NA	NA	11	0.727273	0.00128937	-32.4584	hypometh	ENSBTAG00000012297	7185	gene upstream	RIPOR family member 3 [Source:VGNC Symbol;Acc:VGNC:33984]
13	72141055	72141056	27	1	38	1	25	0.6	23	0.956522	19	1	20	0.4	27	1	35	0.914286	18	0.944444	32	0.28125	37	0.297297	56	0.571429	39	0	20	0.95	33	0.424242	14	1	28	0	29	0.413793	24	0.958333	20	0.75	1.67532e-14	34.3939	hypermeth	ENSBTAG00000048526	1477	gene downstream	L3MBTL histone methyl-lysine binding protein 1 [Source:NCBI gene (formerly Entrezgene);Acc:529298]
14	1718645	1718646	21	0.428571	11	0.0909091	18	0.222222	NA	NA	NA	NA	16	0.5	10	0.6	28	0.607143	NA	NA	NA	NA	NA	NA	19	0.0526316	34	0.0294118	10	0.3	15	0.0666667	23	0.0869565	NA	NA	12	0.333333	NA	NA	NA	NA	8.82261e-06	32.6498	hypermeth	ENSBTAG00000055204	-3376	gene upstream	Jrk helix-turn-helix protein [Source:NCBI gene (formerly Entrezgene);Acc:517625]
14	66083091	66083092	71	0.957746	31	0.612903	13	0	NA	NA	21	0.619048	21	1	54	0.888889	50	0.74	11	0	30	0.633333	23	0	41	0.780488	51	0.72549	18	0	11	0	25	0.84	12	0	NA	NA	16	0	23	0.73913	6.43279e-07	25.8669	hypermeth	ENSBTAG00000012596	-3146	gene downstream	POP1 homolog, ribonuclease P/MRP subunit [Source:VGNC Symbol;Acc:VGNC:33163]
14	711035	711036	23	0	19	1	25	1	NA	NA	12	0.166667	16	1	15	0.733333	18	1	NA	NA	11	1	15	1	20	0.4	28	0.428571	19	1	15	0	21	0.333333	12	0	10	0.5	12	0.5	NA	NA	0.000975302	26.0129	hypermeth	ENSBTAG00000039978	0	exon	testis-specific serine/threonine-protein kinase 5-like [Source:NCBI gene (formerly Entrezgene);Acc:112449560]
14	872518	872519	NA	NA	12	0.916667	15	0.933333	NA	NA	NA	NA	11	1	16	0.9375	18	1	NA	NA	20	0.95	NA	NA	20	0.5	11	0.818182	17	1	NA	NA	12	0.5	NA	NA	10	0.7	NA	NA	10	0.5	0.00012154	28.1522	hypermeth	ENSBTAG00000011922	0	intron	plectin [Source:VGNC Symbol;Acc:VGNC:53873]
14	2670360	2670361	26	0	13	0	14	0	12	0	NA	NA	10	0	30	0	16	0	15	0	13	0	24	0	32	0.03125	20	0	15	0	NA	NA	28	0.714286	24	0.0416667	11	0	17	0.647059	26	0.692308	1.75406e-12	-25.8883	hypometh	ENSBTAG00000008597	0	utr5	solute carrier family 45 member 4 [Source:VGNC Symbol;Acc:VGNC:34883]
14	3262291	3262292	NA	NA	22	0.636364	11	0.636364	NA	NA	14	0.785714	NA	NA	13	0.461538	16	0	NA	NA	11	0.727273	15	0.666667	17	0.764706	22	1	NA	NA	NA	NA	NA	NA	NA	NA	10	0.8	10	0.8	NA	NA	0.00706979	-29.5589	hypometh	ENSBTAG00000013955	0	intron	trafficking protein particle complex 9 [Source:VGNC Symbol;Acc:VGNC:36294]
14	3776841	3776842	11	1	11	1	13	1	16	0.1875	NA	NA	NA	NA	14	1	14	0.857143	13	0.230769	NA	NA	17	0.294118	48	0.291667	25	0.36	NA	NA	13	1	25	0.28	14	1	11	1	NA	NA	NA	NA	0.0113148	25.1137	hypermeth			intergenic
14	3976400	3976401	12	0	11	0	19	0.736842	19	0.473684	23	0	NA	NA	11	0	29	0	NA	NA	12	0.666667	28	0.75	27	0	31	0.548387	17	0.529412	NA	NA	20	0.5	14	0	21	0.666667	17	0.647059	20	0.85	5.28618e-05	-27.9751	hypometh			intergenic
14	3390283	3390284	43	1	32	1	15	0.733333	NA	NA	NA	NA	19	1	31	0.612903	30	1	11	0.545455	NA	NA	27	0.555556	19	0.684211	28	0	15	0.4	24	1	38	0.605263	19	0.947368	28	0.678571	19	0.631579	17	0.470588	5.70376e-09	29.4234	hypermeth	ENSBTAG00000013955	0	intron	trafficking protein particle complex 9 [Source:VGNC Symbol;Acc:VGNC:36294]
14	3390336	3390337	44	0.977273	33	1	15	0.8	NA	NA	NA	NA	19	1	31	0.645161	30	1	11	0.545455	NA	NA	27	0.555556	19	0.684211	28	0	15	0.466667	24	1	38	0.552632	19	0.947368	27	0.703704	19	0.631579	17	0.470588	1.10791e-09	30.2728	hypermeth	ENSBTAG00000013955	0	intron	trafficking protein particle complex 9 [Source:VGNC Symbol;Acc:VGNC:36294]
14	8201285	8201286	18	0.611111	NA	NA	12	1	NA	NA	NA	NA	NA	NA	16	0	11	1	NA	NA	11	0.818182	12	1	11	1	NA	NA	NA	NA	10	1	11	1	NA	NA	NA	NA	14	1	NA	NA	8.89814e-07	-36.7647	hypometh			intergenic
14	3390342	3390343	44	0.977273	33	1	15	0.733333	NA	NA	NA	NA	19	1	31	0.645161	30	0.933333	11	0.545455	NA	NA	27	0.555556	19	0.684211	28	0	15	0.466667	24	1	38	0.605263	19	1	28	0.607143	19	0.631579	17	0.529412	4.70695e-08	28.03	hypermeth	ENSBTAG00000013955	0	intron	trafficking protein particle complex 9 [Source:VGNC Symbol;Acc:VGNC:36294]
14	3390414	3390415	44	1	33	0.939394	15	0.8	NA	NA	NA	NA	19	1	31	0.548387	30	1	11	0.545455	NA	NA	27	0.555556	19	0.684211	28	0	15	0.466667	24	0.958333	38	0.631579	19	0.894737	28	0.642857	19	0.631579	17	0.529412	7.18481e-08	27.9109	hypermeth	ENSBTAG00000013955	0	intron	trafficking protein particle complex 9 [Source:VGNC Symbol;Acc:VGNC:36294]
14	3578710	3578711	12	0.666667	16	0.4375	16	0.8125	20	0.4	NA	NA	10	0.5	29	0.586207	20	1	NA	NA	25	0.32	14	1	17	0.882353	27	0.925926	NA	NA	NA	NA	NA	NA	12	0.916667	11	0.818182	13	0.846154	NA	NA	5.15894e-06	-32.3174	hypometh	ENSBTAG00000013955	0	intron	trafficking protein particle complex 9 [Source:VGNC Symbol;Acc:VGNC:36294]
14	14077865	14077866	24	0.458333	10	0.4	14	0.642857	15	0	12	0.5	10	0.4	19	0.315789	18	0	14	0.5	11	0.727273	16	0	16	0.5625	22	1	12	0.75	NA	NA	19	1	16	0.1875	12	1	16	0.3125	10	1	0.00111757	-26.6138	hypometh			intergenic
14	7917242	7917243	27	0.296296	29	0.241379	18	0.277778	30	0.5	NA	NA	22	0.545455	39	0.153846	18	0.555556	25	0.28	18	0.277778	28	0.428571	21	1	39	0.25641	33	0.424242	15	0.866667	14	0.928571	14	0.928571	19	0.368421	15	1	15	1	3.39116e-07	-29.2555	hypometh	ENSBTAG00000001156	0	utr5	ST3 beta-galactoside alpha-2,3-sialyltransferase 1 [Source:VGNC Symbol;Acc:VGNC:35331]
14	16590776	16590777	45	0.511111	43	0.0232558	32	0	29	0.551724	18	0.444444	15	0.333333	36	0	34	0.470588	27	0.407407	35	0.971429	59	0	45	1	62	0.967742	32	0.59375	28	1	27	1	37	0.405405	19	0.684211	20	0.55	20	1	2.04742e-13	-31.8891	hypometh	ENSBTAG00000005877	0	exon	family with sequence similarity 83 member A [Source:VGNC Symbol;Acc:VGNC:28832]
14	19132255	19132256	14	1	12	1	10	1	NA	NA	NA	NA	10	1	12	1	10	1	10	1	11	1	15	1	24	0.416667	18	0.444444	NA	NA	NA	NA	20	1	11	0.545455	10	1	NA	NA	10	0.9	1.15652e-07	27.7778	hypermeth	ENSBTAG00000044106	0	intron	scaffold protein involved in DNA repair [Source:VGNC Symbol;Acc:VGNC:35216]
14	19529617	19529618	40	0	36	0.944444	36	0.472222	23	0.652174	18	1	27	0.888889	47	0	31	0.645161	19	0	32	0.03125	45	0.666667	38	0.631579	64	0.984375	43	0.953488	36	0.611111	25	0	33	0.909091	23	0.695652	30	1	27	0.555556	8.73467e-15	-32.703	hypometh	ENSBTAG00000017019	0	intron	protein kinase, DNA-activated, catalytic subunit [Source:VGNC Symbol;Acc:VGNC:33339]
14	8092518	8092519	NA	NA	21	1	18	0.333333	11	0	NA	NA	20	0.45	NA	NA	27	0.888889	NA	NA	NA	NA	13	1	53	0	26	1	22	0.227273	NA	NA	NA	NA	16	0	14	0.0714286	NA	NA	NA	NA	0.000504272	30.6057	hypermeth	ENSBTAG00000000711	0	intron	N-myc downstream regulated 1 [Source:VGNC Symbol;Acc:VGNC:53868]
14	20017965	20017966	37	1	26	0.961538	22	1	23	1	14	1	14	0.5	34	1	25	0.96	17	0.411765	28	1	36	0.972222	45	0.444444	47	0	29	1	25	1	29	0.275862	17	1	30	1	19	0.526316	35	0.4	1.18371e-15	31.8269	hypermeth			intergenic
14	20978206	20978207	34	0.382353	32	0	23	0.347826	24	0.5	19	0.368421	27	0.407407	33	0.69697	55	0	33	0.363636	29	0.137931	51	0.941176	55	0.781818	75	0.88	29	0	28	0.892857	30	0.266667	26	0.461538	35	0.285714	32	0.4375	24	0.333333	8.2971e-14	-31.653	hypometh			intergenic
14	8794729	8794730	29	0	21	0	15	0.6	16	1	NA	NA	12	0.5	NA	NA	14	0.571429	14	0	14	0.857143	18	0	17	1	29	0.965517	12	0.666667	15	0.4	16	0.875	12	0.583333	11	0.272727	NA	NA	11	0.727273	0.00138503	-26.7612	hypometh	ENSBTAG00000020667	0	intron	potassium voltage-gated channel subfamily Q member 3 [Source:VGNC Symbol;Acc:VGNC:30488]
14	36539814	36539815	17	0.647059	14	0.0714286	10	0.7	14	1	14	1	NA	NA	NA	NA	21	0	NA	NA	NA	NA	11	1	25	0.4	22	0.954545	16	0.9375	NA	NA	18	1	14	0.642857	NA	NA	NA	NA	NA	NA	0.00741653	-27.0231	hypometh			intergenic
14	36679500	36679501	12	1	NA	NA	13	0.615385	NA	NA	NA	NA	15	0.333333	12	1	10	0	NA	NA	NA	NA	13	1	22	0.545455	17	1	17	0.941176	10	1	21	1	10	0.6	NA	NA	NA	NA	12	1	0.00324392	-28.0275	hypometh			intergenic
14	37488131	37488132	26	0	23	0	20	0	18	1	15	0	NA	NA	26	0	22	0	12	0	18	0	23	0	27	0	23	0.391304	26	0.461538	18	1	20	0	20	0.55	12	0	10	0.5	28	0.642857	7.7357e-07	-25.2657	hypometh			intergenic
14	39003262	39003263	12	0.916667	20	0.65	NA	NA	NA	NA	NA	NA	NA	NA	11	0.636364	13	0.384615	NA	NA	19	0.684211	14	0.928571	18	0.888889	12	0.75	NA	NA	16	1	NA	NA	12	1	NA	NA	16	0.875	NA	NA	0.00646451	-25.5758	hypometh			intergenic
14	10589664	10589665	20	0.7	17	0.941176	21	1	NA	NA	NA	NA	13	1	17	1	23	1	13	0.615385	14	1	15	0.266667	24	1	16	1	16	1	NA	NA	18	0.444444	21	0.47619	NA	NA	NA	NA	21	0.333333	2.24102e-05	26.4189	hypermeth	ENSBTAG00000003185	0	intron	ArfGAP with SH3 domain, ankyrin repeat and PH domain 1 [Source:VGNC Symbol;Acc:VGNC:26184]
14	10589744	10589745	20	0.7	17	1	21	1	NA	NA	NA	NA	14	1	17	1	23	0.956522	13	0.615385	14	1	15	0.266667	24	1	16	1	16	0.9375	NA	NA	18	0.444444	21	0.47619	NA	NA	NA	NA	21	0.333333	1.03588e-05	27.2448	hypermeth	ENSBTAG00000003185	0	intron	ArfGAP with SH3 domain, ankyrin repeat and PH domain 1 [Source:VGNC Symbol;Acc:VGNC:26184]
14	15409231	15409232	11	0.636364	10	0.4	NA	NA	10	0.5	NA	NA	NA	NA	10	0.2	11	0.636364	11	0.454545	NA	NA	10	0.6	20	1	16	1	11	0	10	1	NA	NA	15	0.733333	NA	NA	10	1	NA	NA	0.00555384	-31.7288	hypometh	ENSBTAG00000020407	0	intron	MTSS I-BAR domain containing 1 [Source:VGNC Symbol;Acc:VGNC:31752]
14	43409267	43409268	20	0.4	16	1	12	1	12	1	NA	NA	10	0.5	16	0	21	1	NA	NA	10	0.7	19	0.473684	34	0.558824	25	0.44	10	0.7	NA	NA	18	0.277778	10	0.2	10	0.1	10	0.3	NA	NA	0.00195942	27.319	hypermeth			intergenic
14	46680807	46680808	25	0.96	22	0.5	15	1	12	0.416667	NA	NA	13	1	28	0.964286	27	1	13	1	23	1	43	0.395349	24	1	27	0.296296	23	1	16	0	34	0.941176	15	0.6	19	1	18	0.5	23	0.347826	6.74183e-08	27.1938	hypermeth			intergenic
14	53939200	53939201	23	0	21	0.285714	22	0	NA	NA	14	0.857143	NA	NA	24	0.458333	21	0.666667	25	0.88	26	0.576923	35	0.428571	42	0.952381	33	0.909091	16	0.9375	25	0.84	NA	NA	18	0.5	27	0.259259	24	0.958333	20	0.55	3.22684e-05	-25.7955	hypometh			intergenic
14	27985654	27985655	35	0.942857	22	0.454545	23	1	27	0.888889	11	0.636364	19	0.578947	13	0	24	1	11	0	NA	NA	23	0.391304	38	0	30	0.566667	24	0.333333	23	0.521739	19	0.631579	19	0.421053	16	0.5625	19	0.789474	13	0.692308	9.42955e-06	27.1549	hypermeth	ENSBTAG00000054400	0	intron	sodium/potassium transporting ATPase interacting 3 [Source:NCBI gene (formerly Entrezgene);Acc:788352]
14	61687817	61687818	29	0.965517	22	0.954545	24	0	16	0	NA	NA	19	0.526316	24	0.291667	28	0.428571	16	0.5	15	0	23	0.956522	28	0.857143	33	0.575758	16	0.5	12	1	26	0.423077	12	1	16	0.6875	15	1	18	0.333333	5.82557e-05	-25.7922	hypometh			intergenic
14	68493079	68493080	36	0	10	0.4	13	1	23	1	NA	NA	10	0.8	17	0.411765	NA	NA	11	0.272727	13	0.230769	19	0.421053	23	0.434783	29	1	19	0.947368	10	1	23	0.304348	15	0.933333	15	1	NA	NA	27	0.962963	1.32521e-05	-30.2464	hypometh			intergenic
14	69270138	69270139	29	1	12	1	17	0.647059	14	1	10	0.9	NA	NA	22	1	19	1	14	0.928571	17	1	10	1	15	1	22	1	16	0	18	0.5	19	1	14	0.571429	12	0.75	12	0.583333	16	0.5	6.86236e-07	25.3247	hypermeth	ENSBTAG00000007570	0	intron	NADH:ubiquinone oxidoreductase complex assembly factor 6 [Source:VGNC Symbol;Acc:VGNC:31958]
14	69489518	69489519	33	0	35	0	17	0.764706	11	1	21	0	20	0	28	0	46	0.521739	22	1	42	0	38	0.605263	40	0.5	30	0.5	19	1	22	0.5	18	1	22	0.681818	22	0.954545	26	0.346154	13	0.230769	5.26735e-14	-36.1455	hypometh	ENSBTAG00000004902	0	intron	integrator complex subunit 8 [Source:VGNC Symbol;Acc:VGNC:55054]
14	70718072	70718073	19	0.947368	33	0.969697	40	0.325	20	0.9	25	1	16	1	17	0.941176	47	0.93617	14	1	17	0.941176	39	0.384615	47	0.297872	39	0.948718	45	0	30	0.966667	10	1	14	1	34	0	21	1	22	1	6.05846e-13	31.6633	hypermeth			intergenic
14	80713891	80713892	21	0.761905	NA	NA	10	0.2	14	0	10	1	11	1	15	0.866667	22	0	15	0.133333	11	0	17	1	30	0.4	27	1	13	1	NA	NA	22	0.954545	12	0.416667	10	0.9	11	0.272727	10	0	0.000292135	-28.5343	hypometh			intergenic
14	39873979	39873980	15	0.666667	19	0.526316	19	0.631579	NA	NA	NA	NA	13	0.692308	14	0.714286	21	0.666667	NA	NA	NA	NA	NA	NA	18	0.333333	16	0.375	22	0.409091	13	0.461538	20	0.25	12	0.666667	NA	NA	NA	NA	12	0.25	0.0126645	26.3033	hypermeth	ENSBTAG00000033268	0	exon	zinc finger homeobox 4 [Source:VGNC Symbol;Acc:VGNC:37158]
14	39873994	39873995	15	0.733333	19	0.473684	19	0.631579	NA	NA	NA	NA	13	0.769231	14	0.714286	21	0.666667	NA	NA	NA	NA	NA	NA	18	0.333333	16	0.375	22	0.409091	13	0.384615	20	0.25	12	0.583333	NA	NA	NA	NA	12	0.166667	0.0018006	29.9483	hypermeth	ENSBTAG00000033268	0	exon	zinc finger homeobox 4 [Source:VGNC Symbol;Acc:VGNC:37158]
14	39874014	39874015	15	0.6	19	0.315789	19	0.631579	NA	NA	NA	NA	13	0.769231	14	0.714286	21	0.52381	NA	NA	NA	NA	NA	NA	18	0.333333	16	0.3125	22	0.272727	13	0.230769	20	0.2	12	0.666667	NA	NA	NA	NA	12	0.0833333	0.00407693	28.2222	hypermeth	ENSBTAG00000033268	0	exon	zinc finger homeobox 4 [Source:VGNC Symbol;Acc:VGNC:37158]
14	60219647	60219648	22	0	21	0	NA	NA	11	1	NA	NA	NA	NA	17	0.529412	11	1	13	0.846154	NA	NA	21	0.428571	23	0.956522	17	1	13	1	NA	NA	24	0.625	NA	NA	11	0.909091	NA	NA	15	0.533333	0.000361351	-31.5959	hypometh	ENSBTAG00000021887	0	intron	dihydropyrimidinase [Source:VGNC Symbol;Acc:VGNC:28194]
14	16612095	16612096	31	0.451613	22	0	24	0	15	0.4	12	0.166667	18	0.222222	36	0	23	0.695652	21	0.571429	20	0.9	25	0	34	0.970588	36	0.972222	31	0.419355	16	1	31	0.903226	17	0.352941	12	0.166667	18	0.277778	21	0.952381	5.9749e-10	-33.1277	hypometh	ENSBTAG00000005877	2629	gene upstream	family with sequence similarity 83 member A [Source:VGNC Symbol;Acc:VGNC:28832]
14	61682072	61682073	37	0.540541	22	0.318182	21	0	10	0.9	NA	NA	20	0.35	30	0.466667	14	0.428571	NA	NA	17	0	26	0.961538	29	0.482759	26	0.615385	26	1	14	0.357143	28	1	12	0.666667	16	0.5	NA	NA	NA	NA	2.94045e-09	-36.6042	hypometh	ENSBTAG00000052148	5587	gene upstream
14	2516489	2516490	17	0.352941	NA	NA	10	0.3	NA	NA	NA	NA	14	0.428571	14	0.714286	17	0.352941	NA	NA	NA	NA	11	0.0909091	15	0.333333	19	0.210526	10	0.1	15	0.0666667	NA	NA	NA	NA	NA	NA	NA	NA	NA	NA	0.0486628	25.9127	hypermeth	ENSBTAG00000046739	608	gene downstream
14	19701707	19701708	36	0.944444	29	0	21	0.619048	22	0.454545	26	0.769231	16	0	39	0.461538	38	0.578947	26	0.961538	31	1	37	0	40	0.6	45	0	23	0	25	0	24	0.958333	19	0	23	0.695652	16	0	22	0.363636	6.14363e-14	35.0031	hypermeth	ENSBTAG00000055270	7653	gene downstream
15	37879327	37879328	12	0.166667	10	0.2	NA	NA	15	0.0666667	11	0.0909091	NA	NA	10	0	NA	NA	11	0.363636	NA	NA	18	0.555556	20	0.4	19	0.368421	12	0.5	NA	NA	NA	NA	NA	NA	14	0.357143	10	0.3	NA	NA	0.0123938	-27.4427	hypometh	ENSBTAG00000048777	-3457	gene upstream
15	24237984	24237985	37	1	34	0.970588	32	0.4375	29	1	20	0.3	21	0.619048	45	0.4	39	0.487179	16	0	45	0.666667	41	0	57	1	52	0.519231	36	0	26	0.5	25	0.68	24	0.458333	39	0	28	0.0357143	40	0	9.34145e-11	28.3395	hypermeth	ENSBTAG00000051043	-8369	gene downstream
15	48966990	48966991	21	0.857143	17	0.764706	21	0.0952381	29	0.482759	22	0.181818	NA	NA	22	0.727273	39	0.820513	29	0	24	0.416667	40	0	52	0	49	0.163265	26	0	16	0	15	0.733333	21	0.190476	34	0	17	0.941176	20	0.3	4.4876e-13	33.1435	hypermeth	ENSBTAG00000038161	-8189	gene downstream	olfactory receptor, family 52, subfamily E, member 2 [Source:NCBI gene (formerly Entrezgene);Acc:616558]
15	26427571	26427572	45	0	23	0.347826	14	1	18	0.944444	15	0.666667	12	0.833333	27	0.259259	20	0.8	20	0.35	14	0.142857	20	0.95	19	0.842105	32	0.6875	21	0.904762	24	0.916667	21	0.857143	14	0.714286	NA	NA	11	1	NA	NA	2.37226e-13	-40.8179	hypometh			intergenic
15	27365808	27365809	30	1	24	1	17	0.470588	17	1	NA	NA	NA	NA	41	0.487805	34	0.970588	NA	NA	11	1	29	0.62069	21	0.428571	26	0.384615	17	0.647059	NA	NA	24	0	21	0.47619	18	0.444444	11	0.454545	16	1	2.76496e-09	34.6429	hypermeth			intergenic
15	28162865	28162866	32	0.9375	28	1	17	0.470588	13	0	12	0.166667	13	0	25	0.76	15	0.466667	16	0	19	1	13	0	26	0	44	0.522727	31	0.612903	19	0	36	0.0277778	NA	NA	11	0.454545	22	0.454545	12	0	2.32291e-08	32.3709	hypermeth	ENSBTAG00000016692	0	intron	DS cell adhesion molecule like 1 [Source:VGNC Symbol;Acc:VGNC:28216]
15	28836592	28836593	25	0.96	10	0.5	10	0	NA	NA	NA	NA	11	0.363636	NA	NA	NA	NA	NA	NA	14	0.857143	16	0.625	16	0	16	0	20	0	NA	NA	14	1	NA	NA	NA	NA	10	0.7	NA	NA	0.0116323	30.5901	hypermeth	ENSBTAG00000039340	0	intron	sodium voltage-gated channel beta subunit 4 [Source:VGNC Symbol;Acc:VGNC:34351]
15	28996790	28996791	10	1	21	0.904762	23	0.0869565	NA	NA	11	1	NA	NA	23	1	26	1	27	0.37037	20	0.95	24	0.916667	51	0.333333	29	1	25	0.12	18	0.222222	10	1	23	0.217391	17	0.235294	NA	NA	26	0.230769	1.71711e-06	29.6911	hypermeth	ENSBTAG00000033510	0	intron	myelin protein zero like 2 [Source:VGNC Symbol;Acc:VGNC:31593]
15	30697534	30697535	13	0.0769231	23	0.695652	15	0.666667	14	0.428571	13	1	16	0.5	30	0	22	0.545455	19	0.421053	29	0.344828	44	0.977273	32	0.34375	33	1	20	0.45	16	0.625	16	0	24	0.958333	14	0.714286	25	0.96	17	1	1.47684e-08	-31.3898	hypometh	ENSBTAG00000009419	0	intron	tripartite motif containing 29 [Source:VGNC Symbol;Acc:VGNC:36325]
15	28032084	28032085	14	0.285714	18	0.722222	NA	NA	NA	NA	NA	NA	NA	NA	18	0.555556	16	0.875	NA	NA	11	0.545455	17	1	12	1	27	0.962963	NA	NA	NA	NA	NA	NA	16	1	12	1	11	0.454545	NA	NA	8.62976e-05	-31.5926	hypometh	ENSBTAG00000014137	0	intron	centrosomal protein 164 [Source:VGNC Symbol;Acc:VGNC:27196]
15	28032094	28032095	14	0.285714	18	0.666667	NA	NA	NA	NA	NA	NA	NA	NA	18	0.5	16	0.75	NA	NA	11	0.545455	17	0.823529	12	1	27	0.851852	NA	NA	NA	NA	NA	NA	16	0.75	11	0.909091	11	0.454545	NA	NA	0.0332464	-25.0069	hypometh	ENSBTAG00000014137	0	intron	centrosomal protein 164 [Source:VGNC Symbol;Acc:VGNC:27196]
15	37852869	37852870	21	0.47619	NA	NA	13	0.461538	NA	NA	12	0.583333	11	0.363636	15	0.266667	13	0.538462	13	0.538462	15	0.4	20	0.8	32	0.8125	26	0.692308	14	0.714286	14	0.785714	18	0.5	NA	NA	10	0.5	12	0.916667	11	0.454545	0.00350234	-25.5679	hypometh			intergenic
15	30043569	30043570	33	0.969697	19	1	29	0.482759	24	0.708333	16	0.6875	11	0.363636	40	1	26	1	NA	NA	20	1	43	0.418605	35	0.542857	34	0.970588	30	0.466667	25	0.4	26	1	34	0.323529	28	0.357143	20	1	30	0	2.92987e-11	31.1581	hypermeth	ENSBTAG00000054648	0	exon
15	40436578	40436579	15	0.933333	NA	NA	NA	NA	NA	NA	10	1	NA	NA	19	1	14	1	13	0.769231	18	0.444444	26	0.153846	17	1	12	1	11	0.0909091	NA	NA	NA	NA	15	1	10	0.4	NA	NA	NA	NA	0.0109443	26.0279	hypermeth	ENSBTAG00000014855	0	exon	microtubule associated monooxygenase, calponin and LIM domain containing 2 [Source:VGNC Symbol;Acc:VGNC:31458]
15	32083275	32083276	27	0.037037	30	0.333333	27	1	17	1	10	1	18	1	34	0	33	0.878788	21	1	30	0.466667	36	1	27	0.814815	30	0.966667	22	0.5	14	1	12	0.75	17	1	34	0.470588	27	1	29	1	1.41299e-07	-25.1632	hypometh	ENSBTAG00000014611	0	intron	sortilin related receptor 1 [Source:VGNC Symbol;Acc:VGNC:35132]
15	34096044	34096045	24	1	21	1	14	0	11	0.727273	14	0.571429	15	0.533333	19	1	16	0.4375	18	0.0555556	18	0.388889	35	0	36	0	33	0.606061	20	0.5	23	0	36	0.583333	18	0	NA	NA	16	0.5625	18	0.444444	9.58668e-08	31.6521	hypermeth	ENSBTAG00000001410	0	intron	GRAM domain containing 1B [Source:VGNC Symbol;Acc:VGNC:29623]
15	54496136	54496137	27	1	32	0.90625	23	1	18	1	15	0.333333	17	0.941176	42	0.428571	30	0.4	17	0.411765	21	1	45	0.977778	59	1	44	0.954545	31	1	14	1	39	1	21	1	17	1	28	0.964286	28	1	2.21023e-19	-26.0457	hypometh	ENSBTAG00000020485	0	exon	arrestin beta 1 [Source:VGNC Symbol;Acc:VGNC:26169]
15	34146112	34146113	13	1	16	1	NA	NA	NA	NA	NA	NA	NA	NA	19	1	19	0.526316	NA	NA	17	0.588235	15	0	10	0	14	0.714286	11	0.272727	14	0	11	0.545455	NA	NA	NA	NA	NA	NA	NA	NA	4.49883e-10	55.619	hypermeth	ENSBTAG00000001410	0	intron	GRAM domain containing 1B [Source:VGNC Symbol;Acc:VGNC:29623]
15	64747927	64747928	21	1	21	0.952381	18	0.277778	15	0.266667	15	0.133333	14	0.928571	32	0.40625	34	0.176471	15	0.333333	20	1	19	1	22	1	31	1	25	0.32	19	1	15	1	18	1	18	0.277778	13	0.846154	18	1	1.23101e-08	-30.6677	hypometh	ENSBTAG00000005923	0	utr3	ankyrin repeat and BTB domain containing 2 [Source:VGNC Symbol;Acc:VGNC:25516]
15	57798614	57798615	25	0.44	20	0	NA	NA	NA	NA	10	0	15	0	51	0.431373	18	1	NA	NA	14	0.928571	36	0.611111	40	1	27	0	NA	NA	NA	NA	NA	NA	11	1	27	1	NA	NA	NA	NA	0.000110367	-29.0919	hypometh	ENSBTAG00000014847	0	intron	gamma-butyrobetaine hydroxylase 1 [Source:VGNC Symbol;Acc:VGNC:26432]
15	74940983	74940984	15	1	NA	NA	18	0.722222	11	0	NA	NA	13	0	NA	NA	19	0.473684	17	0	NA	NA	NA	NA	16	0	11	0	20	0.45	NA	NA	NA	NA	10	0	NA	NA	NA	NA	13	0	0.0111083	26.9278	hypermeth	ENSBTAG00000021484	0	utr5	tetraspanin 18 [Source:VGNC Symbol;Acc:VGNC:36433]
15	75926927	75926928	NA	NA	NA	NA	10	0	NA	NA	NA	NA	NA	NA	13	0	10	0	11	0	10	0	11	0	11	0	19	0.894737	NA	NA	NA	NA	26	1	16	0.5625	NA	NA	NA	NA	NA	NA	3.71341e-14	-62.6506	hypometh	ENSBTAG00000000317	0	intron	mitogen-activated protein kinase 8 interacting protein 1 [Source:VGNC Symbol;Acc:VGNC:31224]
15	76361731	76361732	21	0.952381	14	0.714286	26	0.615385	NA	NA	NA	NA	13	0.692308	31	0.548387	23	0.434783	14	0	24	0.458333	24	0.75	32	0.21875	24	0.291667	18	0.5	16	0.25	28	0.142857	30	0.2	NA	NA	11	0.272727	16	0	5.39129e-05	26.8784	hypermeth	ENSBTAG00000013636	0	exon	diacylglycerol kinase zeta [Source:VGNC Symbol;Acc:VGNC:54417]
15	80338253	80338254	26	1	18	0.944444	11	0.727273	NA	NA	NA	NA	12	0.833333	17	1	19	1	NA	NA	10	0.9	19	1	16	0.5625	26	0.230769	19	0.894737	14	0.857143	18	0.722222	17	0.823529	NA	NA	12	0.833333	13	0	1.514e-06	28.8702	hypermeth			intergenic
15	80653298	80653299	NA	NA	10	0.9	NA	NA	27	0.111111	11	0.909091	26	0.153846	10	1	38	0.368421	16	1	18	0.333333	19	1	20	0.95	NA	NA	NA	NA	16	1	10	1	NA	NA	10	1	NA	NA	NA	NA	2.37416e-15	-52.5128	hypometh	ENSBTAG00000002007	0	promoter	proteoglycan 3 [Source:NCBI gene (formerly Entrezgene);Acc:783660]
15	77026085	77026086	15	0.4	10	1	12	1	NA	NA	10	0.7	NA	NA	12	0.833333	11	1	11	0.727273	12	1	28	0.464286	19	1	15	0.4	11	1	NA	NA	13	0.0769231	10	0	15	0.333333	NA	NA	10	0.9	0.0012847	28.8279	hypermeth	ENSBTAG00000009573	0	intron	chromosome 15 C11orf49 homolog [Source:VGNC Symbol;Acc:VGNC:54857]
15	80862098	80862099	18	0.777778	10	0.6	15	0.6	NA	NA	NA	NA	NA	NA	14	1	11	0	10	0.5	NA	NA	NA	NA	22	1	36	0.944444	21	0.428571	15	1	22	1	27	0.925926	14	1	13	0.923077	19	1	1.33322e-05	-29.4668	hypometh	ENSBTAG00000016267	0	intron	serpin family G member 1 [Source:VGNC Symbol;Acc:VGNC:54891]
15	83530759	83530760	20	1	NA	NA	11	0.909091	NA	NA	NA	NA	10	1	14	0.928571	NA	NA	14	1	NA	NA	22	1	14	1	20	0.55	12	0.916667	10	0.4	10	0.1	15	0.733333	NA	NA	NA	NA	NA	NA	0.000642015	25.2568	hypermeth	ENSBTAG00000012937	0	intron	acyl-CoA dehydrogenase family member 8 [Source:VGNC Symbol;Acc:VGNC:25522]
15	83451078	83451079	20	0.95	20	0.95	12	1	17	0.941176	13	1	12	1	15	0.666667	24	0.916667	11	1	21	0.952381	38	0.394737	26	0.961538	24	0.5	NA	NA	14	0.714286	11	0.363636	22	0.590909	17	1	20	1	12	0.5	5.68046e-08	27.029	hypermeth	ENSBTAG00000002260	0	intron	non-SMC condensin II complex subunit D3 [Source:VGNC Symbol;Acc:VGNC:31902]
15	83636378	83636379	20	0.9	13	1	15	0.866667	NA	NA	16	1	11	0.818182	11	1	23	1	NA	NA	14	0.928571	12	1	26	0.923077	18	0.222222	17	0.882353	22	0.409091	NA	NA	NA	NA	11	0.636364	NA	NA	NA	NA	1.45102e-05	27.3278	hypermeth	ENSBTAG00000018390	0	intron	galactosidase beta 1 like 2 [Source:VGNC Symbol;Acc:VGNC:54872]
15	83683733	83683734	29	0.965517	20	0.9	19	1	NA	NA	12	1	14	1	15	1	32	1	NA	NA	22	0.954545	26	1	17	1	50	0.3	24	1	24	0.25	25	0.96	23	0.521739	15	1	16	1	17	0.882353	1.80046e-10	25.8161	hypermeth	ENSBTAG00000027477	0	intron	beta-1,3-glucuronyltransferase 1 [Source:VGNC Symbol;Acc:VGNC:26376]
15	83869441	83869442	34	1	22	1	21	1	13	1	15	1	18	1	31	1	21	1	14	1	16	1	13	1	36	1	39	0	18	1	25	0.36	20	0.55	20	0.8	NA	NA	16	1	21	1	2.66938e-21	32.6923	hypermeth			intergenic
15	80738986	80738987	NA	NA	NA	NA	NA	NA	10	0.2	NA	NA	10	0.3	10	1	10	0.4	NA	NA	21	0.380952	13	0.923077	16	1	18	0.888889	11	0.909091	11	1	NA	NA	11	1	10	1	12	1	NA	NA	1.49802e-11	-51.8161	hypometh	ENSBTAG00000012621	1294	gene downstream	reticulon 4 receptor like 2 [Source:VGNC Symbol;Acc:VGNC:34208]
15	83589840	83589841	13	1	21	0.714286	NA	NA	10	0.6	18	0.944444	21	0.952381	26	0.846154	26	0.923077	13	0.538462	30	0.733333	33	0.909091	37	0.567568	30	0.433333	17	0.470588	21	0.428571	17	0.882353	23	0	10	0	15	0.933333	15	0.4	3.97169e-07	28.8115	hypermeth	ENSBTAG00000012229	1472	gene downstream	beta-galactosidase-1-like protein 2 [Source:NCBI gene (formerly Entrezgene);Acc:613282]
15	80739217	80739218	15	0.866667	16	1	10	0.9	14	0.357143	13	1	NA	NA	12	1	17	1	NA	NA	16	0.9375	13	0.846154	30	0.466667	36	0.444444	12	1	18	0.388889	NA	NA	16	0.375	12	1	10	0.9	14	0.571429	1.15608e-05	29.4894	hypermeth	ENSBTAG00000012621	1525	gene downstream	reticulon 4 receptor like 2 [Source:VGNC Symbol;Acc:VGNC:34208]
15	83590521	83590522	33	0.939394	33	0.393939	30	0.5	14	0.5	20	0.95	26	0.961538	51	0.705882	50	0.92	34	0.558824	25	0.76	44	0.931818	44	0.363636	48	0.416667	27	0.518519	24	0.25	30	0.766667	27	0	20	0.05	22	0.818182	29	0.241379	7.11168e-09	26.4356	hypermeth	ENSBTAG00000012229	2153	gene downstream	beta-galactosidase-1-like protein 2 [Source:NCBI gene (formerly Entrezgene);Acc:613282]
15	83591154	83591155	22	1	31	0.967742	24	0.916667	27	0.444444	16	1	21	1	48	0.9375	26	1	12	1	25	0.92	37	0.972973	42	0.880952	55	0.436364	29	0.965517	28	0.357143	16	0.875	29	0	20	0.4	15	0.933333	19	0.421053	5.8776e-13	29.1489	hypermeth	ENSBTAG00000012229	2786	gene downstream	beta-galactosidase-1-like protein 2 [Source:NCBI gene (formerly Entrezgene);Acc:613282]
15	49644302	49644303	14	0	12	0	NA	NA	16	0	NA	NA	10	0	19	0	NA	NA	NA	NA	NA	NA	19	0.894737	19	1	23	0.304348	14	1	13	0	28	0.392857	11	0	NA	NA	NA	NA	NA	NA	1.24582e-15	-53.5433	hypometh	ENSBTAG00000053514	6604	gene downstream	olfactory receptor 52D1-like [Source:NCBI gene (formerly Entrezgene);Acc:107131374]
15	49644308	49644309	14	1	12	1	NA	NA	16	1	NA	NA	10	1	19	0.894737	NA	NA	NA	NA	NA	NA	19	1	19	0	23	0.695652	14	0.357143	13	0.846154	28	1	11	1	NA	NA	NA	NA	NA	NA	0.000145766	26.317	hypermeth	ENSBTAG00000053514	6610	gene downstream	olfactory receptor 52D1-like [Source:NCBI gene (formerly Entrezgene);Acc:107131374]
16	79705985	79705986	12	0.75	30	1	21	1	16	1	13	0.230769	25	1	36	1	18	0.388889	24	1	47	0.957447	42	0.428571	57	0.526316	63	0.984127	24	0.458333	20	0	20	0.55	25	0.52	12	0.416667	15	0.6	17	1	2.31982e-12	29.5952	hypermeth	ENSBTAG00000046177	-8765	gene upstream	immunoglobulin like and fibronectin type III domain containing 1 [Source:VGNC Symbol;Acc:VGNC:59401]
16	45120787	45120788	40	0.95	39	0.641026	23	1	24	1	25	0	13	0.307692	29	1	34	0.470588	23	0.26087	32	0	34	0.941176	42	0.97619	47	0.978723	29	0.931034	21	1	29	0.965517	26	0.961538	33	1	20	1	20	1	3.0133e-30	-38.8316	hypometh	ENSBTAG00000053468	-6671	gene upstream	chromosome 20 open reading frame 106 homolog [Source:NCBI gene (formerly Entrezgene);Acc:786597]
16	71910139	71910140	63	1	39	0.025641	28	0.535714	33	0	25	0	29	0.344828	57	0	59	0.423729	36	0.472222	36	0.972222	61	0.983607	49	0.979592	55	0.472727	36	0.555556	24	0.416667	43	0.976744	35	0.571429	37	0.945946	30	0.666667	35	0.542857	2.03903e-18	-33.0864	hypometh	ENSBTAG00000048697	-9022	gene downstream
16	2799049	2799050	11	0	18	0	13	0.384615	NA	NA	14	0	15	0.666667	NA	NA	14	1	NA	NA	10	0.1	16	0.5	20	0	25	0.52	19	1	17	1	14	0	19	0.947368	NA	NA	15	0.6	NA	NA	0.00720106	-26.3521	hypometh	ENSBTAG00000045895	0	intron	neurofascin [Source:VGNC Symbol;Acc:VGNC:32028]
16	3270297	3270298	59	0	43	0.0465116	40	0	26	0	19	0	30	0	62	0	44	0	44	0.454545	26	0	59	0.559322	65	0.430769	64	0.5	36	0	31	0.419355	38	0.842105	46	0	32	0.03125	29	0.0344828	31	0	1.00592e-20	-26.8846	hypometh	ENSBTAG00000012673	0	exon	cyclin dependent kinase 18 [Source:VGNC Symbol;Acc:VGNC:27121]
16	3274328	3274329	32	0	15	0	14	0	15	0	10	0	11	0	20	0	26	0	17	0.588235	21	0	19	0.578947	30	0.433333	44	0.386364	23	0	31	1	33	0.969697	23	0.304348	NA	NA	15	0	23	0	4.66713e-19	-40.5332	hypometh	ENSBTAG00000012673	0	utr3	cyclin dependent kinase 18 [Source:VGNC Symbol;Acc:VGNC:27121]
16	3797899	3797900	33	1	18	1	18	1	14	1	18	1	12	1	20	0.9	29	0.482759	16	1	10	1	30	0	28	0.392857	24	1	36	0	19	1	22	0.5	25	1	14	0.357143	22	0.454545	21	1	3.67133e-16	38.6753	hypermeth	ENSBTAG00000050953	0	intron	uncharacterized LOC515828 [Source:NCBI gene (formerly Entrezgene);Acc:515828]
16	2039907	2039908	13	1	28	0.357143	NA	NA	21	0.285714	NA	NA	NA	NA	11	1	25	0.44	17	0.470588	19	1	14	1	20	0.95	20	0.95	10	1	21	0.428571	NA	NA	11	1	14	1	13	0.923077	NA	NA	1.79167e-05	-29.5959	hypometh	ENSBTAG00000004641	0	intron	pleckstrin homology domain containing A6 [Source:VGNC Symbol;Acc:VGNC:59357]
16	2230400	2230401	NA	NA	16	0.875	11	0.181818	11	0.363636	NA	NA	13	0.307692	10	1	13	0.538462	11	0.363636	NA	NA	18	0.388889	12	0.916667	35	0	NA	NA	11	0	12	0.166667	14	0	14	0.642857	NA	NA	12	0.333333	0.00744328	27.1599	hypermeth	ENSBTAG00000024633	0	utr5	phosphatidylinositol-4-phosphate 3-kinase catalytic subunit type 2 beta [Source:VGNC Symbol;Acc:VGNC:32886]
16	2531149	2531150	52	1	38	0.315789	22	1	21	1	24	1	26	0.384615	69	0	39	0.435897	31	1	38	0.394737	36	1	56	0.964286	62	0.967742	13	0	NA	NA	43	1	35	1	39	0.564103	17	1	47	1	1.22038e-21	-33.5632	hypometh			intergenic
16	4238487	4238488	45	0.511111	29	1	36	1	15	0.266667	NA	NA	20	0.5	35	1	39	0.461538	18	1	15	0.466667	35	0	53	0.490566	36	1	38	0	22	0.0454545	47	0	24	0.416667	18	0	NA	NA	30	0.5	2.32395e-20	42.3857	hypermeth	ENSBTAG00000001483	0	intron	SLIT-ROBO Rho GTPase activating protein 2 [Source:NCBI gene (formerly Entrezgene);Acc:519843]
16	4316278	4316279	29	0.482759	15	1	26	1	NA	NA	NA	NA	12	0.25	12	0.833333	18	0.277778	NA	NA	25	0.44	38	0	24	0.208333	41	0.97561	32	0	16	0	28	0.535714	15	0.2	26	0	13	0.384615	25	0.48	2.53054e-06	30.3061	hypermeth	ENSBTAG00000010427	0	intron	Ras association domain family member 5 [Source:VGNC Symbol;Acc:VGNC:33761]
16	28872333	28872334	71	0.394366	38	1	35	0.971429	31	1	26	0.961538	17	1	58	0.396552	36	0.305556	31	0.967742	39	0.974359	57	0.964912	66	1	54	0.962963	37	0.972973	43	0.930233	42	1	40	0.975	40	1	28	0.964286	30	0.966667	5.44931e-24	-25.4933	hypometh	ENSBTAG00000000140	0	utr3	epoxide hydrolase 1 [Source:VGNC Symbol;Acc:VGNC:28541]
16	3733306	3733307	26	1	34	0.294118	16	1	11	0.545455	12	0.666667	17	0.705882	50	0	34	0.882353	15	0.733333	15	0	36	1	23	0.956522	47	0.468085	20	0.95	13	0.923077	36	0.444444	27	1	21	1	16	0.9375	21	1	2.31994e-09	-29.4147	hypometh	ENSBTAG00000012774	0	intron	RAB7B, member RAS oncogene family [Source:VGNC Symbol;Acc:VGNC:33661]
16	3739693	3739694	54	0.944444	48	0.520833	36	1	24	0.583333	29	0.586207	30	0.566667	46	0	50	0.98	50	0.44	39	0	57	0.964912	57	0.982456	57	0.508772	29	1	40	1	27	0.407407	43	0.976744	36	1	29	1	36	0.944444	2.09463e-20	-30.938	hypometh	ENSBTAG00000012774	0	intron	RAB7B, member RAS oncogene family [Source:VGNC Symbol;Acc:VGNC:33661]
16	29551742	29551743	37	0.567568	15	0.8	10	0.6	27	0.185185	18	0.5	17	0.882353	42	0.52381	32	0.28125	34	0	31	0	38	0.473684	51	0.352941	31	0.83871	33	0.818182	26	0.461538	27	0.62963	33	0.454545	26	0.923077	27	0.925926	32	0.75	1.79365e-07	-25.9377	hypometh	ENSBTAG00000024560	0	intron	stum, mechanosensory transduction mediator homolog [Source:VGNC Symbol;Acc:VGNC:35429]
16	29916057	29916058	39	0.564103	23	1	35	1	14	0.928571	19	0	21	0.571429	33	0.272727	30	0.633333	27	0.37037	18	1	39	1	44	1	54	0.944444	41	0.95122	22	1	29	0.586207	21	1	24	1	27	0.703704	21	0.952381	2.15384e-15	-29.7633	hypometh	ENSBTAG00000021880	0	utr5	coenzyme Q8A [Source:VGNC Symbol;Acc:VGNC:27616]
16	29925406	29925407	59	0.559322	34	0	25	0	25	0	12	0.583333	16	0	44	1	36	0.916667	31	0.516129	30	0.666667	54	0.0185185	53	0.490566	54	0	42	0.333333	25	0	37	0	26	0.423077	28	0.464286	30	0.533333	36	0	7.35725e-12	27.9995	hypermeth	ENSBTAG00000021880	0	utr5	coenzyme Q8A [Source:VGNC Symbol;Acc:VGNC:27616]
16	39193787	39193788	31	1	37	0.405405	21	1	25	1	24	0	23	0.695652	43	0.976744	51	0.941176	43	0.418605	34	0.382353	58	1	60	0.983333	54	0.962963	22	0.954545	27	1	37	0.918919	33	0.909091	40	0.95	33	1	30	1	3.02258e-23	-27.9784	hypometh	ENSBTAG00000017721	0	exon	eEF1A lysine and N-terminal methyltransferase [Source:VGNC Symbol;Acc:VGNC:31403]
16	4716396	4716397	68	0.426471	36	0.527778	33	0.969697	38	1	27	0.666667	20	0.55	49	0	36	0.361111	28	0.535714	35	1	50	1	56	0.5	71	0.985915	29	1	27	1	37	0.972973	32	0.96875	31	1	37	0.972973	32	0.96875	5.57158e-27	-35.0343	hypometh	ENSBTAG00000019798	0	intron	polymeric immunoglobulin receptor [Source:VGNC Symbol;Acc:VGNC:32876]
16	4716424	4716425	69	0.434783	37	0.540541	34	0.588235	39	0	27	0	20	0	49	0	35	0.4	28	0.535714	35	0.971429	49	1	54	0.444444	71	0.464789	30	1	27	0	37	0.972973	32	0	31	1	37	0.972973	31	0.645161	4.42049e-13	-29.2554	hypometh	ENSBTAG00000019798	0	intron	polymeric immunoglobulin receptor [Source:VGNC Symbol;Acc:VGNC:32876]
16	4722960	4722961	53	0.528302	40	0.425	31	0.419355	17	0.941176	26	1	31	0.967742	45	0.955556	47	0.425532	22	0.818182	34	0	43	0	50	0.46	50	0.46	37	0	26	0.884615	41	0.0243902	34	0.941176	26	0	30	0.0333333	29	0.310345	3.8602e-13	30.3816	hypermeth	ENSBTAG00000019798	0	exon	polymeric immunoglobulin receptor [Source:VGNC Symbol;Acc:VGNC:32876]
16	7951815	7951816	14	0.0714286	11	0.636364	15	0.333333	12	0	NA	NA	NA	NA	12	0	NA	NA	NA	NA	16	0.375	14	0.285714	19	0.631579	13	0.692308	15	0.666667	12	0.333333	23	0.478261	23	0.521739	NA	NA	12	0.666667	NA	NA	0.00257401	-29.6851	hypometh			intergenic
16	8155451	8155452	34	0.970588	32	0.625	30	0.433333	23	0.73913	15	0.466667	16	0.5	38	0.789474	32	0.625	21	0.571429	16	0.625	42	0.309524	28	0.142857	62	0.290323	30	0.333333	22	0.863636	43	0.186047	24	0.708333	18	0.5	24	0.375	16	0.8125	4.51813e-08	27.3129	hypermeth			intergenic
16	9859888	9859889	10	0.5	14	0.357143	NA	NA	13	0.307692	11	0.0909091	NA	NA	NA	NA	NA	NA	15	0.133333	NA	NA	NA	NA	NA	NA	39	0.435897	NA	NA	12	0.666667	NA	NA	13	0.769231	NA	NA	10	0.9	21	0.52381	0.0123413	-30.9106	hypometh			intergenic
16	10742969	10742970	25	0.32	16	0.9375	14	0.428571	10	0.8	11	0	NA	NA	21	0.380952	14	0.714286	13	0.384615	NA	NA	18	1	22	0.636364	30	1	18	1	10	0.6	28	0.821429	13	1	10	1	12	0.666667	NA	NA	8.80464e-10	-38.5694	hypometh			intergenic
16	11977593	11977594	37	0.918919	NA	NA	NA	NA	15	0.733333	18	0.5	16	0	22	0	22	0.909091	25	0.48	15	0.533333	26	0.461538	23	0	40	0	21	0	NA	NA	21	0	12	0	17	0	11	0.909091	19	0	2.61936e-16	43.7152	hypermeth			intergenic
16	42568160	42568161	15	1	21	1	19	1	NA	NA	17	0.882353	12	1	23	1	17	1	NA	NA	19	1	25	1	30	1	37	0.27027	15	0.933333	37	0.297297	22	0.181818	29	0.275862	20	0.85	21	0.904762	NA	NA	4.20172e-19	40.1268	hypermeth	ENSBTAG00000005304	0	utr3	spermidine synthase [Source:VGNC Symbol;Acc:VGNC:35282]
16	47025194	47025195	16	1	19	0.947368	14	0.928571	NA	NA	NA	NA	11	1	NA	NA	12	1	NA	NA	14	1	17	0.941176	18	1	34	0.264706	11	1	21	0.380952	NA	NA	16	1	NA	NA	18	1	NA	NA	1.07468e-05	26.5633	hypermeth	ENSBTAG00000021202	0	intron	acyl-CoA thioesterase 7 [Source:NCBI gene (formerly Entrezgene);Acc:514788]
16	49283946	49283947	56	1	34	0.588235	59	0.983051	31	0.935484	21	0	27	0.518519	60	0.566667	55	0.454545	42	0.428571	48	0.5	60	0.966667	57	0.964912	66	0.984848	44	0.977273	26	1	51	1	49	0.979592	30	0.966667	34	1	42	0.5	1.62449e-25	-29.4787	hypometh	ENSBTAG00000004738	0	utr3	leucine rich repeat containing 47 [Source:VGNC Symbol;Acc:VGNC:31018]
16	56105479	56105480	43	1	12	0	12	0	17	0.529412	18	0.666667	17	1	11	0	29	1	24	1	18	0.722222	26	0	21	0	16	0	NA	NA	12	0	27	0.592593	26	0.730769	17	0.529412	NA	NA	10	0	2.85994e-14	44.7472	hypermeth	ENSBTAG00000024482	0	intron	RAB GTPase activating protein 1 like [Source:NCBI gene (formerly Entrezgene);Acc:540101]
16	34863742	34863743	24	0.416667	20	0.4	17	1	19	1	17	0	17	0	39	0.923077	32	0.53125	16	0.1875	11	1	17	1	31	0.967742	24	1	19	0.526316	22	0.5	17	1	14	0.428571	19	1	NA	NA	15	1	2.8503e-06	-26.6324	hypometh			intergenic
16	75127674	75127675	12	1	12	1	NA	NA	NA	NA	NA	NA	NA	NA	12	1	37	0.405405	12	1	16	0.5625	12	1	16	0.9375	22	1	12	1	14	1	NA	NA	11	1	12	1	15	0.933333	NA	NA	8.80465e-07	-26.9585	hypometh	ENSBTAG00000001173	0	utr5	plexin A2 [Source:VGNC Symbol;Acc:VGNC:58398]
16	75157074	75157075	20	0	17	0	17	0.470588	11	0.636364	NA	NA	NA	NA	24	0.333333	17	0.588235	12	0	13	0.307692	13	0.461538	17	0.705882	15	0	11	0.636364	12	0.75	17	1	12	0.666667	NA	NA	13	0	13	1	0.000216934	-30.2923	hypometh	ENSBTAG00000001173	0	intron	plexin A2 [Source:VGNC Symbol;Acc:VGNC:58398]
16	42798537	42798538	22	0.954545	10	0.4	22	0.727273	NA	NA	NA	NA	NA	NA	18	1	17	0.941176	NA	NA	NA	NA	23	0	NA	NA	19	0.421053	13	0.615385	NA	NA	16	0.375	14	0.857143	19	0.421053	11	0.636364	14	0	1.85837e-09	46.2852	hypermeth			intergenic
16	78853373	78853374	17	0.411765	14	0.5	11	0	NA	NA	NA	NA	14	0.571429	14	0	12	0	10	0	13	0	23	1	16	0.75	31	0	21	0	15	0.333333	27	1	19	0.526316	10	0	11	0.727273	23	0.565217	0.000127031	-29.0476	hypometh	ENSBTAG00000009265	0	intron	nuclear receptor subfamily 5 group A member 2 [Source:VGNC Symbol;Acc:VGNC:32249]
16	45983618	45983619	33	0	24	0	24	0	14	0.571429	16	0	21	0	31	0	26	0	14	0.5	12	0.333333	36	0.972222	20	0	46	0	32	0	14	0.428571	23	1	26	0.615385	14	0	NA	NA	18	1	6.74807e-14	-33.9576	hypometh			intergenic
16	47130575	47130576	22	1	29	1	15	0.933333	17	0.588235	16	1	NA	NA	21	1	25	1	21	0.857143	29	1	26	0	37	0.513514	34	1	18	1	23	0.478261	10	1	28	0.714286	19	0.947368	23	0	15	0.0666667	7.22477e-18	38.1358	hypermeth	ENSBTAG00000009075	0	intron	ring finger protein 207 [Source:VGNC Symbol;Acc:VGNC:34048]
16	48932647	48932648	15	0	13	0.461538	NA	NA	13	0.692308	12	0	12	0	19	0.894737	34	0	NA	NA	15	0	30	1	28	0	15	0.466667	NA	NA	16	0.5	12	0	11	0.636364	16	0.75	20	1	NA	NA	6.69554e-06	-32.6966	hypometh			intergenic
16	49297748	49297749	24	1	23	0.434783	35	1	22	0.909091	21	0	21	0.619048	28	0.5	31	0.451613	17	0.352941	17	0.647059	53	0.924528	20	1	36	1	22	1	27	1	20	1	29	1	25	1	25	1	26	0.461538	8.27537e-17	-32.1333	hypometh	ENSBTAG00000054042	0	intron
16	49917446	49917447	22	0	16	0	17	0	11	0	NA	NA	NA	NA	51	0.764706	27	0	16	0.5625	17	0	20	0	30	0	15	0	12	0	NA	NA	13	0	NA	NA	13	0	19	0	17	0	3.98506e-12	27.1186	hypermeth			intergenic
16	50426496	50426497	NA	NA	10	1	NA	NA	NA	NA	10	0.3	NA	NA	13	1	24	0.583333	17	0.117647	26	0.153846	20	1	NA	NA	20	1	NA	NA	14	0.928571	NA	NA	NA	NA	11	1	10	0.8	NA	NA	3.5347e-11	-50	hypometh	ENSBTAG00000002464	0	tss	phospholipase C eta 2 [Source:VGNC Symbol;Acc:VGNC:32991]
16	50679904	50679905	NA	NA	10	0.4	NA	NA	11	0.363636	NA	NA	NA	NA	NA	NA	12	0.916667	12	0	11	0.272727	18	0.944444	NA	NA	19	0.578947	NA	NA	10	0.3	NA	NA	NA	NA	13	0.769231	15	1	NA	NA	0.00556121	-35.381	hypometh	ENSBTAG00000014119	0	intron	protein kinase C zeta [Source:VGNC Symbol;Acc:VGNC:33336]
16	51436131	51436132	11	0.909091	NA	NA	10	0.7	NA	NA	NA	NA	NA	NA	NA	NA	12	1	20	0.65	10	0.5	NA	NA	13	0.538462	15	0.8	12	0.5	NA	NA	22	0.318182	NA	NA	NA	NA	NA	NA	16	0.25	0.0426017	28.4493	hypermeth	ENSBTAG00000013191	0	exon	agrin [Source:VGNC Symbol;Acc:VGNC:25742]
16	58160699	58160700	17	1	22	1	14	1	14	1	25	0.96	10	1	25	1	40	1	10	0.9	16	1	30	1	16	0.875	47	0.340426	10	1	23	0.391304	15	1	32	0.15625	24	1	13	1	21	0.952381	1.69474e-17	31.4313	hypermeth	ENSBTAG00000012953	0	exon	astrotactin 1 [Source:VGNC Symbol;Acc:VGNC:26227]
16	59359738	59359739	55	0	32	0.53125	33	0.969697	27	0.407407	24	0	31	0.193548	31	0.483871	38	0.552632	42	0.571429	33	0.515152	49	0.408163	47	1	65	0.984615	31	1	32	0.4375	37	0	42	1	39	0.410256	26	0.5	30	0.6	3.24726e-09	-25.2534	hypometh	ENSBTAG00000000854	0	intron	SEC16 homolog B, endoplasmic reticulum export factor [Source:VGNC Symbol;Acc:VGNC:34407]
16	70980860	70980861	44	0.477273	20	1	32	1	NA	NA	17	1	24	1	40	0.3	30	1	29	0.37931	25	0.44	47	1	58	1	45	0.933333	26	1	31	1	33	1	24	0.916667	39	0.923077	21	1	29	1	1.59099e-22	-29.5345	hypometh			intergenic
16	71111985	71111986	26	0.615385	19	0.0526316	15	0	17	0	13	0.384615	11	0	21	1	21	0.333333	11	0.181818	NA	NA	28	0	21	0	34	0	18	0	17	0	28	0	17	0.117647	14	0.0714286	17	0.352941	16	0	3.36948e-11	29.4805	hypermeth			intergenic
16	71111994	71111995	26	0.615385	19	0	15	0	17	0	13	0.384615	11	0	21	1	21	0.333333	11	0.272727	NA	NA	28	0	21	0	34	0	18	0	17	0	28	0	17	0	14	0	17	0.352941	16	0	2.95149e-13	30.9091	hypermeth			intergenic
16	74438581	74438582	24	0.375	12	0.166667	16	0.4375	NA	NA	11	0.909091	NA	NA	17	0.352941	23	0.695652	10	0	NA	NA	14	1	32	0.96875	18	0.666667	24	0.625	13	0.846154	20	0.65	12	0.833333	NA	NA	12	0	NA	NA	0.000500327	-28.8557	hypometh			intergenic
16	76486811	76486812	32	0.53125	30	0.966667	22	0.5	22	0	17	0.470588	29	0.931034	33	0.484848	15	0.4	25	1	20	1	26	0.538462	45	0.511111	54	0.592593	30	0	24	0	37	0.378378	24	0	20	0.1	28	0	30	0	1.5535e-16	38.1684	hypermeth	ENSBTAG00000012433	0	intron	DENN domain containing 1B [Source:NCBI gene (formerly Entrezgene);Acc:515939]
16	76493770	76493771	17	1	10	1	14	0.357143	10	0.1	NA	NA	11	0.909091	21	0.52381	16	1	10	1	NA	NA	36	0.277778	28	0.285714	21	0.333333	11	0.545455	NA	NA	NA	NA	19	0.368421	10	0.6	19	0.368421	16	0.25	1.03995e-07	39.0195	hypermeth	ENSBTAG00000012433	0	intron	DENN domain containing 1B [Source:NCBI gene (formerly Entrezgene);Acc:515939]
16	76493876	76493877	34	1	24	1	21	0.52381	19	0.526316	13	0.307692	30	1	33	0.69697	50	1	29	1	29	1	48	0.416667	45	0.555556	35	0.6	22	0.681818	23	0.695652	NA	NA	29	0.586207	18	0.777778	34	0.676471	26	0.538462	8.1675e-11	27.5963	hypermeth	ENSBTAG00000012433	0	intron	DENN domain containing 1B [Source:NCBI gene (formerly Entrezgene);Acc:515939]
16	77825175	77825176	44	0.909091	25	0.92	20	1	27	1	23	0.391304	26	1	39	1	27	1	29	1	26	1	35	0.457143	51	1	55	0.945455	28	1	30	0.4	46	0.391304	25	0	24	0.791667	31	0.548387	29	0.827586	8.54831e-14	26.0578	hypermeth	ENSBTAG00000050713	0	intron
16	77998415	77998416	11	1	14	0.785714	15	0.866667	12	0.833333	NA	NA	NA	NA	14	0.642857	23	0.956522	11	0.545455	NA	NA	NA	NA	10	0.8	15	0.666667	10	0.7	16	0.3125	14	0.5	19	0.578947	16	0.375	NA	NA	11	0.727273	0.00498088	26.1441	hypermeth			intergenic
16	79021555	79021556	49	0.55102	37	0.432432	32	0.46875	21	1	17	0	15	0.933333	24	1	36	1	23	0.956522	NA	NA	17	0	48	0.645833	50	0	36	0.583333	20	0.5	17	0	28	0.428571	32	1	15	0.466667	19	0	1.1536e-08	28.8267	hypermeth			intergenic
16	79073470	79073471	13	0.923077	11	0.727273	13	0.615385	10	1	NA	NA	14	0.928571	NA	NA	17	1	NA	NA	11	1	NA	NA	16	1	19	0.578947	22	1	NA	NA	21	0.142857	15	0.6	NA	NA	10	0.6	10	0.5	0.00390834	25.0472	hypermeth			intergenic
16	79074869	79074870	30	0.966667	19	0.421053	NA	NA	12	1	NA	NA	NA	NA	18	1	19	1	12	1	15	1	29	0	20	1	36	0.527778	20	1	NA	NA	14	0.571429	13	0.461538	19	1	14	0.285714	14	0.571429	7.05301e-08	32.2994	hypermeth			intergenic
16	79776288	79776289	43	1	24	1	37	0.540541	17	0	NA	NA	21	1	45	0.0222222	25	0.56	21	0	17	0.588235	36	1	48	0.375	59	0.983051	23	0.478261	19	0.947368	30	1	24	1	23	0.652174	19	0.526316	27	0.962963	1.18733e-08	-26.6701	hypometh			intergenic
16	80233121	80233122	21	0.857143	15	0.6	23	0.521739	16	0.5625	18	0.888889	NA	NA	37	0.810811	31	0.967742	18	0.777778	29	0.965517	40	0.6	32	0.78125	28	0.642857	19	0.684211	17	1	15	0.2	24	0.166667	23	0.26087	17	0.294118	20	0.6	2.79739e-06	25.7651	hypermeth	ENSBTAG00000011772	0	intron	protein phosphatase 1 regulatory subunit 12B [Source:NCBI gene (formerly Entrezgene);Acc:107131237]
16	80465132	80465133	27	0.518519	18	0.611111	15	0.533333	11	0	NA	NA	NA	NA	26	0.423077	12	0.5	NA	NA	15	0.533333	NA	NA	12	0.166667	23	0.217391	12	0.25	10	0.4	NA	NA	NA	NA	NA	NA	10	0	NA	NA	0.0279392	25.8787	hypermeth			intergenic
16	80610470	80610471	14	1	24	0.958333	17	1	10	1	16	0.5	19	1	11	1	23	1	10	0.9	26	1	26	0	25	1	29	1	16	0.9375	19	0.473684	17	0.352941	25	0.52	19	1	14	0.642857	16	0.625	1.09948e-09	28.5837	hypermeth	ENSBTAG00000004452	0	intron	importin 9 [Source:VGNC Symbol;Acc:VGNC:30246]
16	80835081	80835082	25	0.72	19	0.842105	13	0.384615	12	0.833333	NA	NA	NA	NA	13	0.692308	NA	NA	12	0.25	NA	NA	18	0.444444	18	0.388889	23	0.565217	11	0.818182	14	0.5	19	0.157895	23	0.26087	14	0.142857	NA	NA	12	0.333333	0.00809941	26.0778	hypermeth			intergenic
16	58056805	58056806	21	0	15	0.733333	10	0	10	0.7	NA	NA	14	0.571429	20	1	27	0.740741	NA	NA	16	1	18	0.777778	39	0.948718	18	0.611111	15	0.4	21	1	29	1	NA	NA	NA	NA	13	1	24	1	3.04829e-05	-25.9165	hypometh	ENSBTAG00000012953	-2091	gene downstream	astrotactin 1 [Source:VGNC Symbol;Acc:VGNC:26227]
16	69232788	69232789	NA	NA	22	0	19	0.842105	NA	NA	NA	NA	NA	NA	12	0	12	0	14	0	NA	NA	11	0	27	0	36	0.694444	20	1	NA	NA	15	0.866667	25	0.72	18	0.777778	10	0	NA	NA	3.08268e-05	-35.3024	hypometh	ENSBTAG00000013166	-1428	gene downstream	SET and MYND domain containing 2 [Source:VGNC Symbol;Acc:VGNC:35043]
16	63424084	63424085	16	0.4375	11	0.0909091	14	0.5	10	0.6	NA	NA	NA	NA	16	0	27	0.592593	NA	NA	10	0.6	13	1	17	0	30	0.6	15	1	15	1	26	1	11	0.636364	16	1	NA	NA	11	0.363636	3.80876e-05	-32.6798	hypometh	ENSBTAG00000053265	4314	gene upstream
16	80791938	80791939	42	1	43	1	21	1	12	1	11	0.454545	13	0.923077	23	0.913043	43	0.953488	20	1	24	0.958333	27	0	36	0.972222	30	0.966667	18	0.944444	15	0.4	19	0.789474	23	0.521739	NA	NA	25	0.6	14	0.428571	2.64621e-14	30.0207	hypermeth	ENSBTAG00000050642	7056	gene upstream
16	4288098	4288099	22	0.5	15	1	26	1	13	0.461538	16	1	27	0.444444	40	1	35	0.6	16	0.9375	11	0.727273	NA	NA	31	0.516129	41	0.97561	18	0	20	0	31	0.0322581	17	0.294118	NA	NA	13	0.384615	14	0.571429	5.53377e-11	36.3825	hypermeth	ENSBTAG00000010408	3507	gene downstream	inhibitor of nuclear factor kappa B kinase subunit epsilon [Source:VGNC Symbol;Acc:VGNC:30101]
16	80883563	80883564	12	1	18	0.611111	NA	NA	NA	NA	NA	NA	NA	NA	11	0.818182	13	1	NA	NA	11	0.272727	20	1	15	1	13	1	NA	NA	17	0.941176	NA	NA	11	1	NA	NA	15	1	NA	NA	9.90872e-05	-25.0549	hypometh	ENSBTAG00000053086	6100	gene downstream	pleckstrin homology like domain family A member 3 [Source:NCBI gene (formerly Entrezgene);Acc:112441889]
16	63661444	63661445	NA	NA	10	0.9	NA	NA	18	0.444444	13	0.538462	14	0.928571	10	0	14	1	20	1	22	0.409091	19	0.947368	NA	NA	23	0.956522	17	0.941176	10	1	18	1	NA	NA	NA	NA	NA	NA	28	0.964286	1.26321e-07	-30.406	hypometh	ENSBTAG00000004305	9199	gene upstream	regulator of G protein signaling 16 [Source:VGNC Symbol;Acc:VGNC:33915]
16	80951622	80951623	NA	NA	19	0.473684	NA	NA	NA	NA	NA	NA	14	0.357143	14	1	NA	NA	10	0.8	13	0.769231	15	1	NA	NA	20	0.9	NA	NA	NA	NA	11	0.909091	14	0.857143	NA	NA	11	1	NA	NA	0.00496797	-27.2435	hypometh	ENSBTAG00000045789	8765	gene downstream	troponin T2, cardiac type [Source:VGNC Symbol;Acc:VGNC:36195]
16	80951677	80951678	NA	NA	19	0.421053	NA	NA	NA	NA	NA	NA	14	0.5	14	0.428571	NA	NA	10	0.9	13	0.230769	15	1	NA	NA	20	0.85	NA	NA	NA	NA	11	0.636364	14	0.857143	NA	NA	11	1	NA	NA	5.16782e-05	-40.1811	hypometh	ENSBTAG00000045789	8820	gene downstream	troponin T2, cardiac type [Source:VGNC Symbol;Acc:VGNC:36195]
16	80951683	80951684	NA	NA	19	0.421053	NA	NA	NA	NA	NA	NA	14	0.357143	14	0.714286	NA	NA	10	0.5	13	0.384615	15	1	NA	NA	20	0.7	NA	NA	NA	NA	11	0.727273	14	0.642857	NA	NA	11	1	NA	NA	0.00475334	-33.1388	hypometh	ENSBTAG00000045789	8826	gene downstream	troponin T2, cardiac type [Source:VGNC Symbol;Acc:VGNC:36195]
16	80951685	80951686	NA	NA	19	0.368421	NA	NA	NA	NA	NA	NA	14	0.214286	14	0.642857	NA	NA	10	0.8	13	0.692308	15	0.933333	NA	NA	20	0.85	NA	NA	NA	NA	11	0.818182	14	0.714286	NA	NA	11	1	NA	NA	0.00119369	-34.4869	hypometh	ENSBTAG00000045789	8828	gene downstream	troponin T2, cardiac type [Source:VGNC Symbol;Acc:VGNC:36195]
17	68844443	68844444	37	0.972973	27	1	18	1	11	0.727273	11	0.454545	19	1	64	0.96875	40	0.975	12	0	28	0.964286	32	0.40625	33	1	41	0	29	0.655172	25	1	30	1	31	1	25	0	25	1	17	0	4.10511e-13	29.1511	hypermeth	ENSBTAG00000017886	-9332	gene upstream	calcium binding protein 7 [Source:VGNC Symbol;Acc:VGNC:53894]
17	72539071	72539072	43	0	27	0.407407	26	0.538462	10	1	13	0.923077	16	0	43	0.953488	19	0.210526	20	1	19	0	40	1	29	0.655172	65	0.984615	38	0	24	1	39	0.974359	23	1	18	0.5	NA	NA	26	0.884615	9.08689e-12	-32.0126	hypometh	ENSBTAG00000016257	-5862	gene downstream	zinc finger protein 74 [Source:VGNC Symbol;Acc:VGNC:58432]
17	68900878	68900879	53	0	36	0.583333	31	0.387097	15	1	17	0.411765	17	0.647059	65	1	56	0.375	40	1	39	0.717949	56	0.982143	56	0.964286	64	0.96875	29	0.517241	26	1	38	0.947368	37	0.972973	34	0.941176	19	0.526316	31	1	1.7153e-22	-31.9179	hypometh	ENSBTAG00000002452	-5821	gene downstream	activating signal cointegrator 1 complex subunit 2 [Source:VGNC Symbol;Acc:VGNC:26204]
17	69257279	69257280	24	0	11	0.545455	14	0	NA	NA	15	0.333333	NA	NA	19	0.684211	25	0.64	11	1	15	0.666667	23	0.913043	18	1	23	1	13	0.0769231	15	1	18	1	12	1	11	0.909091	NA	NA	11	1	6.49309e-13	-44.0609	hypometh	ENSBTAG00000007424	-5674	gene downstream	LIF interleukin 6 family cytokine [Source:VGNC Symbol;Acc:VGNC:30880]
17	46027658	46027659	17	0.823529	14	0.571429	NA	NA	10	0.2	NA	NA	12	0.666667	NA	NA	NA	NA	NA	NA	13	0.615385	11	0.909091	20	0.8	12	1	18	0.833333	NA	NA	NA	NA	NA	NA	NA	NA	NA	NA	12	0.916667	0.0199423	-27.0652	hypometh	ENSBTAG00000013848	-2481	gene downstream	adhesion G protein-coupled receptor D1 [Source:VGNC Symbol;Acc:VGNC:53887]
17	50858698	50858699	49	0.469388	37	0.351351	21	1	16	0.5625	23	0.434783	25	0.52	26	0	44	0	23	0.608696	29	0	59	0.525424	49	0.44898	61	0.508197	41	0.97561	28	0.428571	47	0.382979	37	1	35	1	17	0.588235	31	0.387097	5.93043e-09	-26.081	hypometh	ENSBTAG00000020414	0	exon	DEAH-box helicase 37 [Source:VGNC Symbol;Acc:VGNC:28055]
17	50864647	50864648	23	0.478261	24	0.5	10	1	17	0.470588	14	0.428571	14	0.5	20	0	32	0	22	0.409091	29	0	30	0.633333	40	0.425	29	0.965517	12	1	16	0.3125	17	0.529412	10	1	20	0.9	27	0.444444	12	1	1.13591e-10	-35.935	hypometh	ENSBTAG00000020414	0	exon	DEAH-box helicase 37 [Source:VGNC Symbol;Acc:VGNC:28055]
17	50939447	50939448	46	0.717391	31	0.516129	36	1	19	0.578947	23	0.478261	24	0.375	41	0	35	0	33	0.969697	30	0	46	0.630435	53	0.54717	61	1	32	0.9375	47	0.957447	37	0.378378	38	0.947368	33	1	37	0.567568	28	1	1.0831e-16	-32.5853	hypometh	ENSBTAG00000014269	0	intron	scavenger receptor class B member 1 [Source:VGNC Symbol;Acc:VGNC:34324]
17	51261060	51261061	32	0.46875	33	0.606061	29	0.413793	17	0.764706	NA	NA	17	0	30	0	29	0.413793	20	0.35	24	0.5	27	0	24	0.708333	35	0.971429	13	1	21	0.52381	NA	NA	19	1	27	0.962963	22	0	14	0.857143	1.93981e-05	-25.9526	hypometh	ENSBTAG00000024603	0	utr5	nuclear receptor corepressor 2 [Source:VGNC Symbol;Acc:VGNC:58394]
17	55076296	55076297	37	0.540541	22	0.409091	19	0.421053	12	0	NA	NA	14	1	29	0	23	0.565217	18	0.944444	18	0.944444	18	1	20	0.6	31	1	18	0.944444	18	1	30	1	15	1	12	1	NA	NA	30	0.5	2.86016e-12	-36.4583	hypometh	ENSBTAG00000008571	0	exon	cut like homeobox 2 [Source:VGNC Symbol;Acc:VGNC:27840]
17	55728577	55728578	13	1	18	0.5	NA	NA	13	1	11	1	10	1	NA	NA	26	1	10	0.6	13	0.769231	21	0.333333	27	1	19	0.526316	12	0.5	19	0.631579	10	0.4	12	0	15	0.933333	19	0.368421	11	1	0.000200199	26.571	hypermeth	ENSBTAG00000008963	0	intron	citron rho-interacting serine/threonine kinase [Source:VGNC Symbol;Acc:VGNC:27375]
17	55739617	55739618	19	0.368421	12	0.833333	19	0.368421	10	0.9	10	0.7	NA	NA	22	0.909091	20	0.25	19	0.947368	NA	NA	30	1	16	0.75	23	0.826087	14	1	NA	NA	21	0.904762	19	0.947368	12	0.75	11	1	19	1	9.96116e-07	-28.1564	hypometh	ENSBTAG00000008963	0	intron	citron rho-interacting serine/threonine kinase [Source:VGNC Symbol;Acc:VGNC:27375]
17	60724599	60724600	41	0.365854	36	0.444444	22	0.363636	20	0.35	23	0.26087	22	0	58	0.965517	47	0.446809	33	0.969697	36	1	62	0.983871	41	0.97561	51	1	31	0.967742	26	0	17	0.529412	22	0.545455	31	1	29	1	33	0.969697	3.57563e-13	-27.7218	hypometh	ENSBTAG00000031824	0	intron	RNA binding motif protein 19 [Source:VGNC Symbol;Acc:VGNC:33790]
17	60738630	60738631	33	0.121212	19	0.368421	18	0.277778	13	0.153846	10	0.2	17	0.352941	NA	NA	38	0.131579	NA	NA	11	0.909091	14	1	16	0.9375	19	0.947368	13	1	29	0	NA	NA	25	0.16	15	1	12	1	NA	NA	1.47139e-08	-37.8502	hypometh	ENSBTAG00000031824	0	utr3	RNA binding motif protein 19 [Source:VGNC Symbol;Acc:VGNC:33790]
17	63261122	63261123	38	0.5	NA	NA	17	0.588235	NA	NA	NA	NA	12	0	17	0	14	0	13	1	NA	NA	NA	NA	49	0.959184	37	1	15	1	NA	NA	13	1	NA	NA	14	1	NA	NA	11	0	2.3753e-16	-52.8096	hypometh	ENSBTAG00000032047	0	exon
17	63426858	63426859	11	0.363636	10	1	14	0.142857	10	1	17	0.941176	NA	NA	21	1	11	0.818182	20	0.2	17	1	20	1	35	0	38	0.263158	16	0.3125	10	1	13	0.923077	13	0.923077	36	0.0277778	10	1	NA	NA	5.64085e-05	29.1075	hypermeth	ENSBTAG00000000031	0	exon	transient receptor potential cation channel subfamily V member 4 [Source:VGNC Symbol;Acc:VGNC:36400]
17	63820498	63820499	22	0.818182	NA	NA	12	1	NA	NA	13	1	10	0.9	13	0.846154	15	1	NA	NA	NA	NA	NA	NA	24	1	14	0	17	0.705882	15	0.733333	17	0.588235	NA	NA	NA	NA	NA	NA	NA	NA	0.00254555	26.2475	hypermeth	ENSBTAG00000010847	0	intron	forkhead box N4 [Source:VGNC Symbol;Acc:VGNC:29097]
17	4421425	4421426	20	0.85	NA	NA	14	0.5	11	0.818182	10	0.9	NA	NA	NA	NA	13	1	12	0.916667	10	1	14	0	NA	NA	21	1	11	1	NA	NA	NA	NA	14	0	NA	NA	NA	NA	13	0.307692	0.000277618	35.1294	hypermeth	ENSBTAG00000008816	0	utr5	tripartite motif containing 2 [Source:VGNC Symbol;Acc:VGNC:36318]
17	4431088	4431089	14	0.0714286	13	0.230769	12	0.333333	10	0.1	12	0.333333	NA	NA	19	0	NA	NA	NA	NA	NA	NA	22	0.636364	23	0.130435	19	0.421053	15	0.466667	NA	NA	NA	NA	10	0.9	23	0.478261	NA	NA	10	0	0.00702471	-26.373	hypometh	ENSBTAG00000008816	0	utr5	tripartite motif containing 2 [Source:VGNC Symbol;Acc:VGNC:36318]
17	4431179	4431180	NA	NA	14	0.357143	NA	NA	NA	NA	28	0.285714	NA	NA	23	0	12	0.583333	19	0.157895	23	0.173913	15	0.6	28	0.142857	34	0.529412	NA	NA	13	0.923077	NA	NA	NA	NA	NA	NA	19	0.736842	NA	NA	0.000628634	-29.6045	hypometh	ENSBTAG00000008816	0	utr5	tripartite motif containing 2 [Source:VGNC Symbol;Acc:VGNC:36318]
17	4431223	4431224	NA	NA	14	0.571429	NA	NA	NA	NA	28	0.357143	NA	NA	23	0.0434783	12	0.416667	19	0.0526316	23	0.130435	15	0.666667	28	0.178571	34	0.588235	NA	NA	13	0.923077	NA	NA	NA	NA	NA	NA	19	0.684211	NA	NA	0.000204392	-31.5165	hypometh	ENSBTAG00000008816	0	utr5	tripartite motif containing 2 [Source:VGNC Symbol;Acc:VGNC:36318]
17	4431229	4431230	NA	NA	10	0.4	NA	NA	NA	NA	28	0.214286	NA	NA	24	0	NA	NA	24	0.0833333	31	0.0967742	10	0.6	17	0.117647	33	0.515152	NA	NA	17	0.941176	NA	NA	13	0.461538	NA	NA	19	0.578947	NA	NA	2.13189e-08	-40.3905	hypometh	ENSBTAG00000008816	0	utr5	tripartite motif containing 2 [Source:VGNC Symbol;Acc:VGNC:36318]
17	4658275	4658276	NA	NA	38	0.289474	10	1	24	0.291667	17	0	10	0.8	NA	NA	NA	NA	26	0.153846	23	0.173913	16	1	36	0.222222	20	1	20	1	10	0.8	10	0.9	NA	NA	19	1	30	0	NA	NA	3.46935e-06	-32.3821	hypometh			intergenic
17	64140113	64140114	53	1	34	0.558824	49	1	39	0.974359	28	0.392857	20	0.95	66	1	34	1	22	0.954545	37	0	57	0.438596	66	0	65	0.969231	33	0.969697	24	0.916667	45	0	29	0.586207	25	0.96	35	0.514286	34	0.470588	1.02396e-14	28.6095	hypermeth	ENSBTAG00000018825	0	intron	slingshot protein phosphatase 1 [Source:VGNC Symbol;Acc:VGNC:35312]
17	7618546	7618547	26	0.961538	18	0.944444	17	0.941176	10	0.6	NA	NA	NA	NA	28	0.928571	15	1	12	0.416667	14	1	21	1	32	0	34	0.382353	12	1	NA	NA	21	1	29	0.482759	NA	NA	11	0.272727	30	0.966667	7.62543e-07	29.0977	hypermeth	ENSBTAG00000008098	0	intron	doublecortin like kinase 2 [Source:VGNC Symbol;Acc:VGNC:27915]
17	18977873	18977874	NA	NA	NA	NA	13	0	NA	NA	NA	NA	15	1	43	0.534884	26	0	17	1	14	0	29	0.965517	27	1	NA	NA	21	1	10	1	47	0	16	1	13	0.846154	NA	NA	21	1	3.27285e-05	-29.8573	hypometh			intergenic
17	28947116	28947117	27	0.851852	29	0	16	0.5	25	0.6	25	0.4	17	0	37	0.594595	45	0.488889	28	0.607143	28	0.607143	45	0.977778	42	1	42	0.452381	18	0.444444	32	0.4375	21	1	22	0.5	41	1	20	0.95	24	0.416667	3.52487e-08	-26.2174	hypometh	ENSBTAG00000017493	0	exon	jade family PHD finger 1 [Source:VGNC Symbol;Acc:VGNC:30358]
17	29247868	29247869	11	0.909091	19	0.947368	14	0.5	NA	NA	11	0.272727	13	1	34	0	27	0.407407	10	1	23	0.347826	19	1	27	0.962963	16	1	17	1	NA	NA	13	0.230769	NA	NA	NA	NA	NA	NA	NA	NA	6.2815e-08	-38.6608	hypometh	ENSBTAG00000054056	0	intron
17	45091265	45091266	23	1	38	1	22	1	25	0.96	22	0.0454545	20	0.55	29	1	37	1	25	0.44	35	1	49	0	56	0.946429	54	0.407407	35	0.971429	26	0.0384615	14	0.357143	28	0.392857	29	1	25	0	19	1	4.8618e-14	31.7554	hypermeth	ENSBTAG00000020423	0	exon	E1A binding protein p400 [Source:VGNC Symbol;Acc:VGNC:28517]
17	45091292	45091293	23	0	38	0	22	0.590909	25	0	22	0.909091	20	0.45	29	0	37	0	25	0.64	35	0	49	0.959184	56	0.0357143	54	0.981481	35	0	26	0.884615	14	0.642857	28	0.607143	29	0.0344828	25	1	19	0.526316	1.28974e-15	-34.8064	hypometh	ENSBTAG00000020423	0	exon	E1A binding protein p400 [Source:VGNC Symbol;Acc:VGNC:28517]
17	45165884	45165885	40	0.95	26	0	22	0.954545	25	0.44	10	1	22	0.227273	66	0.30303	27	1	26	0.461538	28	0	33	1	48	0.395833	52	1	23	1	21	0.952381	34	1	26	0.384615	21	0.952381	25	1	24	1	1.67461e-17	-35.3755	hypometh	ENSBTAG00000012990	0	intron	pseudouridine synthase 1 [Source:VGNC Symbol;Acc:VGNC:33574]
17	45165907	45165908	27	0.962963	26	0	15	0.866667	20	0.3	NA	NA	19	0.157895	58	0.206897	18	0.722222	23	0.347826	28	0	19	0.947368	43	0.302326	28	1	15	0.933333	10	1	17	0.764706	20	0.2	16	0.875	13	1	11	0.909091	2.48972e-11	-36.7388	hypometh	ENSBTAG00000012990	0	intron	pseudouridine synthase 1 [Source:VGNC Symbol;Acc:VGNC:33574]
17	45189906	45189907	19	0	19	0.526316	12	0.916667	16	0.25	NA	NA	10	0	19	0.315789	22	0.0454545	15	0.466667	22	0	21	1	17	0	35	1	NA	NA	NA	NA	NA	NA	15	0	13	0	26	0.384615	16	0.4375	0.000838856	-25.7243	hypometh	ENSBTAG00000012987	0	exon	unc-51 like autophagy activating kinase 1 [Source:VGNC Symbol;Acc:VGNC:36658]
17	46895163	46895164	NA	NA	14	0	10	0	NA	NA	NA	NA	11	0.818182	13	0	18	0.833333	NA	NA	11	0	11	0.545455	33	1	10	0	NA	NA	14	0.714286	NA	NA	NA	NA	10	0.6	13	0.692308	NA	NA	8.08008e-05	-39.1608	hypometh			intergenic
17	48272388	48272389	10	1	13	0.846154	NA	NA	NA	NA	NA	NA	NA	NA	16	0.5	12	0.5	17	0.294118	17	0.588235	15	0.933333	18	0.777778	14	0.714286	14	0.928571	13	0.923077	19	0.736842	NA	NA	NA	NA	14	1	NA	NA	0.00567606	-26.2232	hypometh	ENSBTAG00000020430	0	intron	glycosyltransferase 1 domain containing 1 [Source:VGNC Symbol;Acc:VGNC:29421]
17	64173191	64173192	34	0.352941	24	0.0416667	27	0.407407	23	0.130435	16	0.1875	22	0.590909	36	0.111111	40	0.65	25	0.44	37	0.027027	27	0.37037	33	0.30303	49	0.959184	31	0.83871	17	0.941176	48	0.1875	28	0.285714	28	0.678571	24	0.666667	23	0.565217	3.53098e-08	-26.5639	hypometh	ENSBTAG00000018825	0	exon	slingshot protein phosphatase 1 [Source:VGNC Symbol;Acc:VGNC:35312]
17	64173212	64173213	34	0.294118	24	0.125	27	0.37037	23	0.217391	16	0.25	22	0.681818	36	0.194444	40	0.75	25	0.56	37	0.135135	27	0.518519	33	0.333333	49	1	31	0.967742	17	1	48	0.229167	28	0.357143	28	0.821429	24	0.75	23	0.652174	5.39916e-09	-28.0181	hypometh	ENSBTAG00000018825	0	exon	slingshot protein phosphatase 1 [Source:VGNC Symbol;Acc:VGNC:35312]
17	64173231	64173232	34	0.411765	24	0.125	27	0.407407	23	0.304348	16	0.1875	22	0.681818	36	0.305556	40	0.75	25	0.6	37	0.0540541	27	0.444444	33	0.454545	49	0.979592	31	0.935484	17	1	48	0.333333	28	0.428571	28	0.785714	24	0.708333	23	0.652174	3.25102e-08	-26.8246	hypometh	ENSBTAG00000018825	0	exon	slingshot protein phosphatase 1 [Source:VGNC Symbol;Acc:VGNC:35312]
17	64173241	64173242	34	0.382353	24	0.333333	27	0.481481	23	0.217391	16	0.3125	22	0.681818	36	0.277778	40	0.825	25	0.56	37	0.0540541	25	0.52	32	0.40625	49	1	31	0.967742	17	1	48	0.395833	28	0.428571	28	0.857143	24	0.791667	22	0.681818	5.93038e-09	-27.8586	hypometh	ENSBTAG00000018825	0	exon	slingshot protein phosphatase 1 [Source:VGNC Symbol;Acc:VGNC:35312]
17	52688016	52688017	15	0.0666667	13	0.923077	13	0.230769	NA	NA	NA	NA	11	0.727273	21	1	17	1	NA	NA	NA	NA	17	0.882353	34	1	33	1	12	1	19	0.947368	20	0.95	NA	NA	NA	NA	16	0.9375	15	1	1.26124e-07	-28.0991	hypometh	ENSBTAG00000021595	0	intron	huntingtin interacting protein 1 related [Source:VGNC Symbol;Acc:VGNC:29858]
17	64173336	64173337	37	0.378378	43	0.162791	29	0.344828	31	0.290323	30	0.333333	29	0.655172	58	0.103448	30	0.666667	30	0.466667	45	0.0444444	54	0.314815	58	0.431034	66	0.984848	32	0.90625	28	0.928571	50	0.26	28	0.321429	39	0.794872	28	0.607143	30	0.566667	1.48329e-13	-29.6276	hypometh	ENSBTAG00000018825	0	exon	slingshot protein phosphatase 1 [Source:VGNC Symbol;Acc:VGNC:35312]
17	64173346	64173347	24	0.333333	35	0.171429	22	0.454545	25	0.4	21	0.285714	21	0.714286	44	0.136364	14	0.714286	24	0.5	30	0.1	45	0.422222	60	0.4	42	0.952381	26	0.846154	24	0.916667	26	0.153846	19	0.631579	29	0.758621	20	0.55	28	0.571429	3.89259e-08	-27.1112	hypometh	ENSBTAG00000018825	0	exon	slingshot protein phosphatase 1 [Source:VGNC Symbol;Acc:VGNC:35312]
17	64173360	64173361	24	0.5	35	0.371429	22	0.545455	26	0.5	21	0.47619	23	0.73913	44	0.272727	14	0.857143	24	0.625	30	0.333333	46	0.586957	59	0.542373	43	0.953488	26	0.846154	23	0.913043	26	0.576923	20	0.8	30	0.866667	20	0.85	29	0.655172	1.61241e-07	-25.3832	hypometh	ENSBTAG00000018825	0	exon	slingshot protein phosphatase 1 [Source:VGNC Symbol;Acc:VGNC:35312]
17	64173381	64173382	24	0.375	35	0.114286	22	0.318182	26	0.423077	21	0.380952	23	0.652174	44	0.159091	14	0.714286	24	0.541667	30	0.0333333	46	0.282609	60	0.433333	45	1	26	0.769231	24	0.916667	26	0.153846	20	0.5	30	0.8	20	0.55	29	0.586207	5.93039e-08	-26.5763	hypometh	ENSBTAG00000018825	0	exon	slingshot protein phosphatase 1 [Source:VGNC Symbol;Acc:VGNC:35312]
17	58030445	58030446	26	0.384615	16	0.5	18	0.444444	10	0	14	0.642857	11	0.363636	27	0.62963	23	0	21	1	10	1	27	0.925926	31	1	35	0.971429	18	1	19	0.947368	23	1	13	1	11	1	11	1	24	0.375	3.11787e-17	-41.6059	hypometh	ENSBTAG00000036183	0	intron	F-box and WD repeat domain containing 8 [Source:VGNC Symbol;Acc:VGNC:58599]
17	59396255	59396256	12	0.833333	10	0.7	16	0.3125	NA	NA	NA	NA	NA	NA	42	0.357143	NA	NA	11	0.636364	NA	NA	18	0.722222	NA	NA	22	0.863636	NA	NA	NA	NA	12	0.666667	14	0.785714	NA	NA	NA	NA	10	0.9	0.00510806	-30.5957	hypometh			intergenic
17	59396266	59396267	12	0.916667	10	0.8	16	0.4375	NA	NA	NA	NA	NA	NA	42	0.404762	NA	NA	11	0.545455	NA	NA	18	0.722222	NA	NA	22	0.818182	NA	NA	NA	NA	12	0.666667	14	0.785714	NA	NA	NA	NA	10	1	0.044293	-25.1012	hypometh			intergenic
17	59396279	59396280	12	0.833333	10	0.8	16	0.3125	NA	NA	NA	NA	NA	NA	42	0.380952	NA	NA	11	0.363636	NA	NA	18	0.722222	NA	NA	22	0.954545	NA	NA	NA	NA	12	0.0833333	14	0.857143	NA	NA	NA	NA	10	1	0.0221942	-27.7473	hypometh			intergenic
17	59396290	59396291	12	0.833333	10	0.7	16	0.4375	NA	NA	NA	NA	NA	NA	42	0.52381	NA	NA	11	0.636364	NA	NA	18	0.722222	NA	NA	22	0.909091	NA	NA	NA	NA	12	0.833333	14	0.928571	NA	NA	NA	NA	10	1	0.00425408	-28.6003	hypometh			intergenic
17	59396300	59396301	12	0.833333	10	0.7	16	0.3125	NA	NA	NA	NA	NA	NA	42	0.261905	NA	NA	11	0.454545	NA	NA	18	0.722222	NA	NA	22	0.863636	NA	NA	NA	NA	12	0.75	14	0.928571	NA	NA	NA	NA	10	0.9	9.76769e-06	-41.1365	hypometh			intergenic
17	59396371	59396372	12	0.833333	10	0.9	16	0.1875	NA	NA	NA	NA	NA	NA	42	0.309524	NA	NA	11	0.545455	NA	NA	18	0.833333	NA	NA	22	0.727273	NA	NA	NA	NA	12	0.666667	14	0.785714	NA	NA	NA	NA	10	0.9	0.00228547	-32.5766	hypometh			intergenic
17	59577880	59577881	31	0.322581	NA	NA	11	0.636364	16	0	11	1	NA	NA	31	0.516129	11	0.727273	NA	NA	14	1	18	1	16	1	29	1	23	0.956522	13	1	17	1	13	1	NA	NA	NA	NA	10	1	1.44401e-19	-46.4806	hypometh			intergenic
17	59843614	59843615	21	0.333333	NA	NA	15	0.666667	10	0	NA	NA	NA	NA	18	0.666667	NA	NA	11	1	14	0.857143	18	0.944444	16	1	16	1	16	0.9375	NA	NA	16	1	NA	NA	NA	NA	NA	NA	13	1	1.43751e-09	-39.4678	hypometh			intergenic
17	60187565	60187566	26	0.615385	11	0.545455	20	1	14	0.571429	NA	NA	NA	NA	14	0	25	0.28	15	1	16	1	38	0.552632	13	1	27	0	26	0	14	0	16	0	25	0	NA	NA	10	1	NA	NA	4.70695e-08	36.3758	hypermeth			intergenic
17	65155930	65155931	32	1	22	1	26	0.538462	11	1	12	1	19	0.315789	40	0.95	40	0.55	25	0	30	1	34	0.617647	33	0	44	0	31	0	16	0	50	0.5	25	0.52	11	0.636364	13	0.692308	18	0	7.06435e-23	45.4899	hypermeth	ENSBTAG00000044022	0	exon	KIAA1671 [Source:VGNC Symbol;Acc:VGNC:30575]
17	65199479	65199480	16	0	22	0.0454545	12	0.416667	11	0	10	0	10	0.4	15	0	18	0.5	14	1	21	0	26	0.5	26	0.961538	18	1	NA	NA	15	1	NA	NA	15	0.6	20	0.6	14	0.642857	10	1	1.38856e-18	-54.9357	hypometh	ENSBTAG00000043857	0	promoter	7SK RNA [Source:RFAM;Acc:RF00100]
17	65201721	65201722	40	0	23	0	30	0.5	19	0	15	0	21	0.47619	30	0	37	0.378378	27	1	24	0.0416667	43	0.511628	31	1	55	0.981818	12	1	29	1	27	0.481481	28	0.571429	21	0.571429	25	0.32	26	1	1.38102e-29	-49.8962	hypometh	ENSBTAG00000044022	0	intron	KIAA1671 [Source:VGNC Symbol;Acc:VGNC:30575]
17	65213068	65213069	37	0.972973	41	0	28	1	26	1	24	0	17	0	41	0	25	1	19	1	39	0	22	0.318182	68	0.985294	35	0.971429	12	1	NA	NA	NA	NA	27	0.0740741	21	1	26	0.653846	NA	NA	1.85005e-09	-30.7115	hypometh	ENSBTAG00000044022	0	intron	KIAA1671 [Source:VGNC Symbol;Acc:VGNC:30575]
17	62568724	62568725	23	0.347826	16	0.625	13	0.230769	12	0.5	NA	NA	12	0.666667	17	1	NA	NA	NA	NA	10	1	11	1	12	0.916667	23	0.956522	17	1	10	0.5	18	1	17	1	NA	NA	NA	NA	NA	NA	9.44463e-07	-33.3243	hypometh	ENSBTAG00000018108	0	intron	paxillin [Source:NCBI gene (formerly Entrezgene);Acc:517456]
17	62570656	62570657	13	0.384615	13	0.384615	10	0.4	12	0.25	NA	NA	NA	NA	NA	NA	11	1	19	0.105263	11	0.636364	27	0.777778	20	0.5	21	0.571429	10	0.7	11	0.909091	NA	NA	21	0.666667	12	0.666667	NA	NA	NA	NA	0.0200974	-25.6401	hypometh	ENSBTAG00000018108	0	intron	paxillin [Source:NCBI gene (formerly Entrezgene);Acc:517456]
17	62999146	62999147	48	0.583333	30	0.5	24	1	22	0.954545	17	0	23	0.652174	41	1	51	1	24	0.958333	15	1	42	0.97619	37	0.945946	55	0	34	0	24	0.5	21	0.52381	39	0.358974	24	0.0416667	17	0.411765	35	0.971429	2.04666e-13	31.727	hypermeth			intergenic
17	65216444	65216445	16	0	NA	NA	NA	NA	NA	NA	NA	NA	14	0.5	16	0	17	0.705882	10	1	NA	NA	11	0.454545	19	1	19	0.894737	10	0.9	11	1	12	0.75	NA	NA	NA	NA	NA	NA	11	1	4.25421e-08	-47.3707	hypometh	ENSBTAG00000044022	0	intron	KIAA1671 [Source:VGNC Symbol;Acc:VGNC:30575]
17	63363384	63363385	47	0.468085	38	0.947368	30	0.333333	23	0.521739	31	0.967742	26	0.5	34	0.882353	55	0.490909	38	0.973684	28	0.892857	62	0.951613	65	0.984615	59	0.983051	32	0.96875	31	0.903226	36	0.972222	39	0.974359	40	0.925	19	1	34	1	1.86006e-23	-27.4998	hypometh	ENSBTAG00000006504	0	exon	trichoplein keratin filament binding [Source:VGNC Symbol;Acc:VGNC:35697]
17	65228424	65228425	48	0	26	1	36	0.583333	25	0	NA	NA	26	0.961538	28	1	51	0.411765	37	0.972973	22	1	42	1	62	0.983871	88	1	36	0.944444	39	0.974359	38	1	28	1	38	0.526316	25	1	40	1	3.26265e-29	-35.0879	hypometh	ENSBTAG00000044022	0	intron	KIAA1671 [Source:VGNC Symbol;Acc:VGNC:30575]
17	63470350	63470351	24	0.375	13	0.692308	29	0.517241	11	0.727273	11	0.545455	14	1	36	0.888889	21	1	16	0	NA	NA	16	0	16	0	24	0	11	0	22	0.636364	18	0	20	0.55	NA	NA	NA	NA	14	1	1.29371e-08	37.4833	hypermeth	ENSBTAG00000050459	0	intron	family with sequence similarity 222 member A [Source:NCBI gene (formerly Entrezgene);Acc:617781]
17	63500474	63500475	15	0.4	10	0.3	14	0.428571	NA	NA	10	0.8	NA	NA	23	0	24	0	NA	NA	NA	NA	13	1	12	1	19	0.947368	14	1	NA	NA	13	1	21	0.571429	11	1	NA	NA	15	0	3.35909e-13	-54.8552	hypometh	ENSBTAG00000050459	0	utr5	family with sequence similarity 222 member A [Source:NCBI gene (formerly Entrezgene);Acc:617781]
17	63510553	63510554	28	0.5	27	1	21	0.380952	30	1	13	0.923077	18	0.944444	52	1	30	1	20	0.45	30	0.933333	24	1	43	0.0232558	46	0.369565	19	0.421053	16	1	23	0.913043	26	0.807692	31	0	19	1	NA	NA	4.67467e-13	32.9696	hypermeth	ENSBTAG00000050459	0	tss	family with sequence similarity 222 member A [Source:NCBI gene (formerly Entrezgene);Acc:617781]
17	63533394	63533395	28	0.678571	22	0.681818	20	0.55	13	0.846154	17	0.352941	15	0	30	0	17	0	13	0.692308	12	0.916667	31	1	48	0.958333	39	0.615385	23	1	19	0	32	0.46875	17	0.588235	26	1	16	1	18	0	2.41678e-06	-27.1535	hypometh			intergenic
17	65252484	65252485	34	0	18	0.0555556	NA	NA	18	0	11	0.0909091	10	0.5	35	0	26	0.230769	10	1	18	0	24	0.291667	19	0.894737	17	0.882353	21	0.952381	11	0.909091	22	0.363636	NA	NA	18	0.722222	14	0.357143	10	1	2.12559e-22	-54.5299	hypometh	ENSBTAG00000044022	0	intron	KIAA1671 [Source:VGNC Symbol;Acc:VGNC:30575]
17	63921300	63921301	31	0.0322581	19	1	18	0.222222	17	0.235294	11	0.818182	10	0.6	20	1	15	0.4	15	1	19	1	18	1	18	1	46	0.978261	NA	NA	17	1	19	1	22	1	20	0.7	NA	NA	14	1	2.9116e-15	-37.1199	hypometh	ENSBTAG00000022058	0	intron	acetyl-CoA carboxylase beta [Source:VGNC Symbol;Acc:VGNC:25520]
17	63988306	63988307	12	1	13	0.692308	16	0.5	17	1	NA	NA	NA	NA	12	0	18	0.611111	NA	NA	16	0	16	0.4375	15	1	16	0	11	0	13	0	NA	NA	11	0	12	0.416667	19	0	NA	NA	0.000521741	30.9139	hypermeth	ENSBTAG00000019845	0	exon	ubiquitin specific peptidase 30 [Source:VGNC Symbol;Acc:VGNC:53928]
17	65649369	65649370	55	0.981818	29	0.62069	37	0.945946	21	0.571429	17	0.764706	24	0.916667	59	0.423729	34	1	29	1	33	0	58	0	39	1	52	0.557692	33	0	35	1	36	0.5	22	0.636364	25	0.72	25	0.52	39	0	1.76666e-09	25.9932	hypermeth	ENSBTAG00000000698	0	intron	myosin XVIIIB [Source:VGNC Symbol;Acc:VGNC:31814]
17	68280769	68280770	49	0.979592	22	1	39	0.974359	25	1	17	0.470588	20	0.7	42	0.47619	37	0.918919	24	0.291667	40	1	45	0	30	0	40	0	21	0.619048	31	0.645161	22	0	35	0.542857	27	0	28	0	27	0	7.0692e-58	64.2764	hypermeth	ENSBTAG00000022036	0	intron	zinc and ring finger 3 [Source:VGNC Symbol;Acc:VGNC:55766]
17	68280796	68280797	48	0.979167	22	0.954545	39	1	25	1	17	1	20	0.65	42	1	37	1	24	1	40	1	45	1	30	0.933333	40	0.525	21	0.571429	31	0.677419	22	0.363636	35	0.971429	27	0.037037	28	0.964286	27	0.481481	2.82036e-20	28.5063	hypermeth	ENSBTAG00000022036	0	intron	zinc and ring finger 3 [Source:VGNC Symbol;Acc:VGNC:55766]
17	68297955	68297956	48	0.979167	34	0.911765	26	0.923077	24	1	16	0.75	12	1	31	0.387097	44	1	20	0.4	42	0.952381	36	0	32	0	42	0.714286	25	0.96	24	1	15	0.666667	26	0.576923	28	0.964286	NA	NA	36	0.583333	4.6906e-11	28.3249	hypermeth	ENSBTAG00000022036	0	intron	zinc and ring finger 3 [Source:VGNC Symbol;Acc:VGNC:55766]
17	68314115	68314116	15	1	NA	NA	22	0.954545	NA	NA	NA	NA	NA	NA	14	0.357143	20	0.4	10	0.7	NA	NA	19	0.631579	20	0.05	28	0.428571	15	0.533333	NA	NA	11	0.454545	10	0.4	NA	NA	17	0.529412	14	0	0.00146817	31.0761	hypermeth	ENSBTAG00000022036	0	intron	zinc and ring finger 3 [Source:VGNC Symbol;Acc:VGNC:55766]
17	68340458	68340459	15	1	15	1	11	0.818182	NA	NA	NA	NA	NA	NA	22	0.227273	22	0.5	13	0.384615	16	1	37	0	38	0.973684	26	0.5	17	0.294118	17	0.647059	20	0	23	0	22	0	18	0	23	0	1.50126e-09	39.2808	hypermeth	ENSBTAG00000022036	0	intron	zinc and ring finger 3 [Source:VGNC Symbol;Acc:VGNC:55766]
17	68468366	68468367	13	1	NA	NA	12	1	NA	NA	NA	NA	13	0.153846	22	0.0454545	25	0.08	15	0.333333	14	0.928571	14	0.857143	15	1	25	0.24	11	1	21	0.571429	NA	NA	NA	NA	NA	NA	11	1	NA	NA	0.00948827	-26.9669	hypometh	ENSBTAG00000009773	0	intron	kringle containing transmembrane protein 1 [Source:VGNC Symbol;Acc:VGNC:53911]
17	68808960	68808961	42	0	35	0.485714	28	0	17	1	21	0.714286	20	0	47	0	35	0	21	0.428571	27	0.518519	40	0.425	42	0	52	0.980769	31	0.548387	35	0.514286	38	0.5	28	0.964286	14	1	14	1	25	0.4	1.25725e-14	-34.0473	hypometh	ENSBTAG00000013153	0	intron	neurofibromin 2 [Source:VGNC Symbol;Acc:VGNC:32026]
17	68819216	68819217	23	1	20	1	20	1	11	0.545455	NA	NA	NA	NA	20	1	25	1	NA	NA	14	1	NA	NA	17	1	22	0	10	0.1	NA	NA	16	1	NA	NA	NA	NA	12	1	NA	NA	8.73277e-09	36.5003	hypermeth	ENSBTAG00000013153	0	intron	neurofibromin 2 [Source:VGNC Symbol;Acc:VGNC:32026]
17	64550786	64550787	25	0	14	0	NA	NA	14	0	16	0	NA	NA	15	0	20	0.5	17	0.764706	10	0	13	0.692308	24	1	24	0.416667	17	0.529412	15	1	34	0	NA	NA	NA	NA	10	0	16	0.9375	8.37716e-08	-36.0375	hypometh			intergenic
17	64552475	64552476	36	1	25	1	32	0.96875	20	1	10	1	16	0.5	33	0.939394	38	0.973684	13	0.923077	28	1	31	0.967742	38	0	39	0.307692	26	0.961538	19	0.421053	36	0.972222	26	1	27	0.962963	14	1	17	0.470588	1.30113e-13	27.4214	hypermeth			intergenic
17	64567417	64567418	27	1	22	1	22	1	14	0.928571	14	1	18	0.5	22	0.909091	17	0.411765	12	0.583333	NA	NA	28	0.571429	30	0	32	0.40625	22	0.454545	18	0	27	0.962963	22	0.5	NA	NA	14	1	15	0	1.95936e-13	40.6593	hypermeth			intergenic
17	64593678	64593679	21	0	12	0.916667	12	0.5	19	0.842105	NA	NA	NA	NA	NA	NA	16	0.75	NA	NA	NA	NA	18	1	24	0.916667	21	0.52381	18	1	12	0.5	23	0.913043	NA	NA	NA	NA	NA	NA	NA	NA	0.00690761	-26.5086	hypometh			intergenic
17	65113392	65113393	NA	NA	30	0.266667	10	1	13	1	14	0.214286	17	0.117647	13	1	20	1	13	1	20	1	35	1	37	1	33	0.969697	18	0.777778	21	0.952381	11	1	17	0.941176	23	0.956522	23	0.956522	NA	NA	1.8042e-10	-27.8716	hypometh			intergenic
17	69772546	69772547	68	1	24	1	43	1	31	1	29	1	29	0.965517	56	1	50	1	26	0.461538	33	0.969697	40	0	54	0.981481	63	0.936508	46	1	19	1	36	0.333333	33	0.424242	25	1	25	0.56	26	0.576923	7.6132e-20	25.8596	hypermeth	ENSBTAG00000019146	0	intron	oxysterol binding protein 2 [Source:VGNC Symbol;Acc:VGNC:32457]
17	69950920	69950921	23	0	28	0.75	23	0	14	0.785714	15	0.933333	19	0	32	1	35	0.428571	22	0.545455	23	0.521739	40	0.6	26	0	39	1	27	0.888889	19	1	36	0.944444	24	1	29	0.965517	24	1	23	0.478261	2.05885e-09	-29.0941	hypometh	ENSBTAG00000003100	0	intron	smoothelin [Source:VGNC Symbol;Acc:VGNC:35036]
17	69952690	69952691	26	1	41	0.414634	25	1	21	1	23	0.956522	31	1	39	0	24	0.458333	41	0.902439	21	0.571429	31	0.419355	39	0.974359	42	0	29	0.413793	23	0.391304	20	0	27	0.407407	29	0	28	0	23	0.826087	1.40039e-13	34.1265	hypermeth	ENSBTAG00000003100	0	intron	smoothelin [Source:VGNC Symbol;Acc:VGNC:35036]
17	71076271	71076272	40	1	22	1	16	1	20	1	18	0.666667	12	0.916667	62	0.145161	40	0.425	22	0.5	17	1	30	1	29	1	31	1	23	1	30	0.333333	27	0.962963	21	1	18	1	12	1	21	0.952381	5.64505e-10	-25.8533	hypometh	ENSBTAG00000051734	0	exon
17	71097027	71097028	15	0	17	0.352941	NA	NA	10	1	NA	NA	NA	NA	22	0.363636	18	0	10	0.8	NA	NA	15	1	19	0	31	0.935484	16	0.625	NA	NA	17	0.764706	11	1	NA	NA	10	1	11	0.818182	1.0611e-06	-39.8328	hypometh	ENSBTAG00000054009	0	intron
17	71232137	71232138	27	0.555556	18	0.722222	18	0.333333	12	0.0833333	NA	NA	19	0.578947	25	0.6	16	0.75	16	0.25	14	0.428571	31	0.387097	34	0.323529	40	0.1	24	0.375	NA	NA	34	0.294118	21	0.333333	NA	NA	15	0.0666667	23	0.0434783	6.14111e-05	25.5283	hypermeth	ENSBTAG00000006108	0	intron	matrix metallopeptidase 11 [Source:VGNC Symbol;Acc:VGNC:31517]
17	71246456	71246457	13	0.230769	17	0.294118	NA	NA	NA	NA	NA	NA	NA	NA	11	0.545455	13	0.538462	NA	NA	17	0.470588	18	0.111111	17	0.235294	17	0	NA	NA	NA	NA	NA	NA	NA	NA	14	0.285714	14	0.0714286	NA	NA	0.015248	27.0951	hypermeth	ENSBTAG00000009988	0	intron	SWI/SNF related, matrix associated, actin dependent regulator of chromatin, subfamily b, member 1 [Source:VGNC Symbol;Acc:VGNC:34991]
17	71246658	71246659	NA	NA	20	0.7	12	0.75	NA	NA	12	0.5	12	0.25	30	0.8	15	0.466667	14	0.142857	14	0.571429	26	0.192308	23	0.217391	20	0.1	18	0.388889	12	0.583333	15	0.733333	NA	NA	15	0.2	10	0.3	13	0.230769	0.00140522	26.326	hypermeth	ENSBTAG00000009988	0	intron	SWI/SNF related, matrix associated, actin dependent regulator of chromatin, subfamily b, member 1 [Source:VGNC Symbol;Acc:VGNC:34991]
17	66168590	66168591	30	0.866667	24	1	13	0.692308	20	0.05	NA	NA	10	0.2	49	0.122449	15	1	22	0.227273	NA	NA	41	0.243902	26	0.576923	49	0.22449	34	0.147059	24	0.0833333	17	0.529412	14	0.428571	34	0	14	0.428571	32	0	3.62516e-06	25.6313	hypermeth	ENSBTAG00000012288	0	intron	tuftelin interacting protein 11 [Source:VGNC Symbol;Acc:VGNC:35793]
17	66168718	66168719	17	0.705882	10	0.9	NA	NA	NA	NA	NA	NA	NA	NA	20	0.8	14	0.857143	NA	NA	10	0.4	11	0.545455	12	0.166667	10	0.5	10	0.4	12	0.333333	20	0.6	NA	NA	NA	NA	NA	NA	21	0.47619	0.0107991	29.8562	hypermeth	ENSBTAG00000012288	0	exon	tuftelin interacting protein 11 [Source:VGNC Symbol;Acc:VGNC:35793]
17	66213966	66213967	39	1	39	0	18	1	17	1	24	0.458333	25	0.44	40	1	46	1	30	1	42	0.52381	60	0.983333	55	0.981818	57	0.982456	29	1	13	1	25	1	32	0.96875	27	1	26	0.961538	20	1	3.68774e-21	-25.4215	hypometh	ENSBTAG00000010368	0	intron	tyrosylprotein sulfotransferase 2 [Source:VGNC Symbol;Acc:VGNC:36265]
17	66321998	66321999	41	0.0243902	23	1	26	0.692308	19	0.421053	29	1	25	0.48	37	0.972973	34	0.5	16	1	26	0.961538	57	1	39	0.974359	53	1	36	1	35	1	45	0.977778	22	0.954545	23	1	26	1	23	1	6.49522e-30	-32.1354	hypometh			intergenic
17	66377482	66377483	32	1	22	1	19	1	17	1	17	0.470588	17	0.411765	23	0.652174	28	1	15	1	16	1	23	0.565217	31	1	34	0	33	0.484848	16	1	30	0.333333	21	0.47619	18	0	17	0.529412	16	0.375	7.7326e-17	40.4497	hypermeth			intergenic
17	66897104	66897105	30	0.966667	12	0.916667	19	1	17	1	NA	NA	12	0.916667	25	1	35	1	30	1	19	1	33	0.424242	31	0.935484	44	1	30	0.933333	17	1	35	0	14	0.428571	20	1	26	0.576923	20	1	1.20893e-14	27.011	hypermeth			intergenic
17	66990419	66990420	11	0	23	0.652174	NA	NA	NA	NA	18	0.666667	12	0.833333	36	0.833333	18	0	NA	NA	21	0.809524	14	0	15	0	10	0	NA	NA	23	0.73913	NA	NA	NA	NA	13	0	10	0	NA	NA	6.74512e-07	40.4317	hypermeth			intergenic
17	71246666	71246667	NA	NA	20	0.95	12	0.75	NA	NA	12	0.5	11	0.454545	30	0.866667	15	0.866667	14	0.5	14	0.714286	26	0.423077	23	0.26087	20	0.35	18	0.5	12	0.666667	15	0.8	NA	NA	15	0.6	10	0.3	13	0.461538	0.00050082	27.5082	hypermeth	ENSBTAG00000009988	0	intron	SWI/SNF related, matrix associated, actin dependent regulator of chromatin, subfamily b, member 1 [Source:VGNC Symbol;Acc:VGNC:34991]
17	71246674	71246675	NA	NA	20	0.85	12	0.666667	NA	NA	12	0.5	12	0.333333	30	0.8	15	0.866667	14	0.357143	14	0.571429	26	0.115385	23	0.173913	20	0.3	18	0.444444	12	0.5	15	0.733333	NA	NA	15	0.4	10	0.3	13	0.307692	1.68659e-05	32.3388	hypermeth	ENSBTAG00000009988	0	intron	SWI/SNF related, matrix associated, actin dependent regulator of chromatin, subfamily b, member 1 [Source:VGNC Symbol;Acc:VGNC:34991]
17	71274040	71274041	NA	NA	31	0.0967742	NA	NA	13	0.153846	21	0.285714	10	0.5	NA	NA	10	1	NA	NA	20	0.1	11	0.909091	13	1	14	1	NA	NA	15	0.0666667	14	0.142857	18	0.222222	10	0.9	NA	NA	NA	NA	0.00373264	-29.1228	hypometh	ENSBTAG00000018647	0	intron	solute carrier family 2 member 11 [Source:VGNC Symbol;Acc:VGNC:53922]
17	71391986	71391987	32	1	24	0.416667	32	1	23	0.608696	23	0	21	1	40	0.45	33	1	16	0	16	0.75	22	0.5	37	0.972973	56	0.517857	24	0.583333	13	0	30	0	24	0	14	0	19	0	21	0.619048	5.3388e-07	26.5385	hypermeth	ENSBTAG00000024708	0	intron	calcineurin binding protein 1 [Source:VGNC Symbol;Acc:VGNC:26663]
17	71410909	71410910	41	1	44	0.522727	33	1	26	0.346154	27	0	28	1	57	1	68	1	31	0	32	0.4375	54	0.574074	49	1	53	0.377358	39	0.230769	31	0	45	0	30	0	31	0.0645161	27	0	30	0.4	2.9967e-24	38.9231	hypermeth	ENSBTAG00000024708	0	intron	calcineurin binding protein 1 [Source:VGNC Symbol;Acc:VGNC:26663]
17	71413872	71413873	37	0.918919	18	0.666667	16	0.875	19	0.368421	13	0.0769231	17	1	29	0.482759	27	0.925926	19	0	18	0.5	29	0.37931	31	1	28	0.571429	17	0.529412	21	0	34	0	23	0.0434783	13	0.0769231	14	0	17	0.588235	2.28093e-06	27.6396	hypermeth	ENSBTAG00000024708	0	intron	calcineurin binding protein 1 [Source:VGNC Symbol;Acc:VGNC:26663]
17	68548709	68548710	16	1	26	0.230769	10	1	17	0.470588	24	0	17	0.352941	74	0	48	0.291667	21	0.952381	29	0.206897	28	1	26	1	38	0.394737	12	1	30	0	NA	NA	32	0.375	20	1	23	1	11	1	4.66042e-13	-36.3217	hypometh	ENSBTAG00000017750	0	exon	rhomboid domain containing 3 [Source:VGNC Symbol;Acc:VGNC:33932]
17	68611325	68611326	NA	NA	11	0.545455	10	0.6	10	1	NA	NA	NA	NA	10	1	24	0.375	10	1	18	0.555556	13	1	20	0.95	16	0.875	NA	NA	NA	NA	10	1	14	1	NA	NA	NA	NA	12	1	1.03625e-05	-30.8792	hypometh	ENSBTAG00000001189	0	intron	adaptor related protein complex 1 subunit beta 1 [Source:VGNC Symbol;Acc:VGNC:25976]
17	71818970	71818971	33	0	11	0.272727	22	0	16	0.5625	13	1	19	0.631579	35	0.342857	48	0.479167	12	0.5	20	0	26	0.423077	39	0.487179	34	1	33	0	12	1	33	1	30	0.966667	19	0.526316	14	0.5	18	0.5	3.7283e-08	-29.5048	hypometh	ENSBTAG00000036113	0	intron	radial spoke head 14 homolog [Source:VGNC Symbol;Acc:VGNC:34183]
17	71819057	71819058	NA	NA	19	1	11	1	10	0.5	15	0.0666667	NA	NA	41	0.390244	43	0.0930233	NA	NA	22	0.954545	30	0.133333	11	1	33	0.212121	NA	NA	18	0.111111	21	0	29	0	21	0.190476	15	0.466667	16	0.0625	1.38078e-06	29.2694	hypermeth	ENSBTAG00000036113	0	intron	radial spoke head 14 homolog [Source:VGNC Symbol;Acc:VGNC:34183]
17	71819537	71819538	46	0	37	0.351351	39	0.461538	27	1	17	1	20	0.6	45	1	35	0.428571	27	1	32	0.03125	39	1	37	0.459459	45	0.977778	24	0	35	0.971429	29	1	49	1	27	0.444444	25	0.96	35	1	3.23503e-12	-28.1828	hypometh	ENSBTAG00000036113	0	intron	radial spoke head 14 homolog [Source:VGNC Symbol;Acc:VGNC:34183]
17	69249118	69249119	16	0	10	0.4	14	0	11	1	NA	NA	12	0.25	12	0.416667	23	0.391304	NA	NA	11	0.727273	20	0.95	16	1	18	0.944444	28	0.571429	14	0.928571	31	0.967742	16	1	NA	NA	12	0.666667	NA	NA	1.007e-14	-50.3995	hypometh			intergenic
17	69287731	69287732	27	0	16	0.625	17	0	11	0.181818	NA	NA	16	0.25	31	0.516129	30	0.266667	NA	NA	14	0.785714	14	0.928571	22	1	28	0	15	0	11	1	22	1	15	1	16	0	14	0.785714	19	0.421053	0.000210597	-26.4731	hypometh	ENSBTAG00000016163	0	promoter	oncostatin M [Source:VGNC Symbol;Acc:VGNC:32474]
17	69349124	69349125	14	0	35	0.628571	22	0	15	0.533333	13	0.461538	14	0.428571	26	0	33	0	24	0.458333	20	0.6	33	0.969697	34	0.941176	31	0	NA	NA	14	1	12	0.916667	22	1	28	0	23	0.608696	17	0.588235	3.50557e-09	-32.9915	hypometh	ENSBTAG00000003390	0	exon	splicing factor 3a subunit 1 [Source:VGNC Symbol;Acc:VGNC:34506]
17	69554834	69554835	NA	NA	14	0.928571	12	1	NA	NA	NA	NA	11	1	30	0.366667	20	0.25	NA	NA	10	0.9	18	0.888889	13	1	13	1	10	1	NA	NA	NA	NA	11	0.909091	10	0.9	NA	NA	13	1	4.34222e-06	-32.5679	hypometh	ENSBTAG00000014232	0	promoter	galactose-3-O-sulfotransferase 1 [Source:VGNC Symbol;Acc:VGNC:29213]
17	71821119	71821120	27	0.962963	33	0.969697	21	0.952381	16	0.5625	18	0	16	1	24	0.625	20	0.65	18	0.888889	23	0.956522	23	0.478261	36	1	23	0.434783	22	0.954545	18	0.388889	21	0	19	0	11	0.545455	15	0.533333	21	0.47619	4.72645e-06	26.0876	hypermeth	ENSBTAG00000036113	0	intron	radial spoke head 14 homolog [Source:VGNC Symbol;Acc:VGNC:34183]
17	71823466	71823467	51	1	33	1	32	0.625	31	0	19	0	30	0.533333	51	0.490196	60	0.616667	31	0	33	1	63	0	53	0.981132	60	0	42	1	31	0	38	0	39	0	29	0.586207	28	0	48	0	3.25154e-17	32.1974	hypermeth	ENSBTAG00000036113	0	intron	radial spoke head 14 homolog [Source:VGNC Symbol;Acc:VGNC:34183]
17	71833184	71833185	13	0	19	0.421053	12	1	14	1	10	0.9	NA	NA	13	1	28	0.464286	NA	NA	17	0	21	1	16	0.5	17	0.411765	11	0.636364	14	0.928571	NA	NA	12	1	21	1	17	1	NA	NA	0.000402022	-27.4086	hypometh	ENSBTAG00000036113	0	intron	radial spoke head 14 homolog [Source:VGNC Symbol;Acc:VGNC:34183]
17	71955905	71955906	27	0	10	0	NA	NA	NA	NA	NA	NA	NA	NA	21	0	23	0	20	0	NA	NA	19	0.526316	25	0	18	1	14	0	13	0.384615	20	0.6	23	1	15	0.0666667	10	0.3	15	0.6	1.02745e-18	-47.093	hypometh	ENSBTAG00000053372	0	intron	DNA topoisomerase III beta [Source:NCBI gene (formerly Entrezgene);Acc:537418]
17	71958139	71958140	16	0	34	0.5	13	0.384615	21	0.952381	24	1	11	0	28	0	24	0	12	1	23	0	35	1	33	0.454545	34	1	17	0	14	0.5	14	1	13	1	27	0	17	1	17	1	6.66172e-08	-30.9142	hypometh	ENSBTAG00000053372	0	exon	DNA topoisomerase III beta [Source:NCBI gene (formerly Entrezgene);Acc:537418]
17	71970641	71970642	23	0	24	0.416667	23	0.434783	14	1	16	1	17	0.235294	27	0	28	0	22	1	29	0	22	0.954545	27	0.518519	26	0.961538	21	0	25	0.68	NA	NA	18	1	28	0.0714286	27	1	12	1	1.78713e-08	-31.9387	hypometh	ENSBTAG00000006938	0	utr5	protein phosphatase, Mg2+/Mn2+ dependent 1F [Source:VGNC Symbol;Acc:VGNC:33212]
17	71970868	71970869	32	0	24	0.5	21	0	23	0.434783	21	1	21	0.380952	53	0.0188679	29	0	26	0.538462	27	0.0740741	48	0.479167	49	0.530612	48	0.979167	26	0	29	0.448276	28	0.321429	30	1	22	0.0454545	28	0.535714	32	0.65625	3.36558e-11	-29.863	hypometh	ENSBTAG00000006938	0	utr5	protein phosphatase, Mg2+/Mn2+ dependent 1F [Source:VGNC Symbol;Acc:VGNC:33212]
17	71216431	71216432	71	0.943662	27	0.62963	36	0.444444	23	0.0434783	31	0	24	0.583333	49	0.469388	62	0.306452	29	0	32	0.5625	48	0.0208333	53	0.867925	61	0	56	0.517857	32	0	44	0	37	0	29	0.0344828	22	0	42	0	4.58443e-14	27.4125	hypermeth	ENSBTAG00000053568	0	utr5	zinc finger protein 70 [Source:VGNC Symbol;Acc:VGNC:37333]
17	71983347	71983348	20	0	11	0.727273	NA	NA	13	1	NA	NA	11	0.545455	14	0.428571	11	0.181818	12	1	NA	NA	12	0.916667	20	0.5	22	1	19	0.631579	NA	NA	16	1	14	1	NA	NA	NA	NA	NA	NA	0.000466669	-31.4373	hypometh	ENSBTAG00000006938	0	intron	protein phosphatase, Mg2+/Mn2+ dependent 1F [Source:VGNC Symbol;Acc:VGNC:33212]
17	72041398	72041399	45	1	40	0.975	28	0.964286	30	0.466667	16	0.6875	27	0.962963	62	0.967742	44	1	39	0.923077	34	1	53	0.396226	59	0.966102	43	0	29	0.931034	35	0.485714	23	0.521739	28	0.0357143	31	1	22	0.5	24	0.583333	2.2759e-27	37.0116	hypermeth	ENSBTAG00000010312	0	intron	mitogen-activated protein kinase 1 [Source:VGNC Symbol;Acc:VGNC:31212]
17	72048260	72048261	13	1	13	1	12	1	18	0.111111	18	0.444444	NA	NA	28	0.928571	17	1	13	0.923077	11	0.909091	34	0.147059	25	0.96	59	0	NA	NA	20	0.35	20	0.2	18	0	14	0.785714	20	0.35	27	0.296296	1.44401e-19	51.1729	hypermeth	ENSBTAG00000010312	0	intron	mitogen-activated protein kinase 1 [Source:VGNC Symbol;Acc:VGNC:31212]
17	72193819	72193820	23	0.608696	10	0.5	18	0.333333	NA	NA	NA	NA	NA	NA	NA	NA	11	0.636364	NA	NA	10	1	14	0.428571	17	0.235294	14	0.5	18	0.222222	NA	NA	18	0.277778	12	0.25	NA	NA	NA	NA	11	0.363636	0.036216	26.6026	hypermeth	ENSBTAG00000005951	0	exon	HIC ZBTB transcriptional repressor 2 [Source:VGNC Symbol;Acc:VGNC:29846]
17	72305640	72305641	24	0	29	0.551724	26	0.653846	26	0.5	22	0.772727	26	0.346154	45	0.666667	31	0	22	0.409091	36	0	69	0.594203	50	0.64	66	0.636364	32	0.5625	41	0.97561	26	0.615385	30	0.966667	30	1	18	0.555556	25	0	3.90819e-10	-27.9907	hypometh	ENSBTAG00000045548	0	utr3	CRK like proto-oncogene, adaptor protein [Source:VGNC Symbol;Acc:VGNC:53897]
17	72321159	72321160	25	0.72	13	0.692308	NA	NA	12	0.0833333	NA	NA	NA	NA	21	0.619048	24	0.666667	NA	NA	15	0.2	13	0.769231	26	0.0769231	20	0.15	19	0.631579	NA	NA	18	0.166667	20	0.15	NA	NA	NA	NA	NA	NA	0.00783107	26.0972	hypermeth	ENSBTAG00000038132	0	intron	apoptosis inducing factor mitochondria associated 3 [Source:VGNC Symbol;Acc:VGNC:25763]
17	72321190	72321191	25	0.72	13	0.769231	NA	NA	12	0.0833333	NA	NA	NA	NA	21	0.52381	24	0.875	NA	NA	15	0.266667	12	0.833333	26	0.115385	20	0.35	19	0.578947	NA	NA	18	0.166667	20	0.15	NA	NA	NA	NA	NA	NA	0.00613857	26.917	hypermeth	ENSBTAG00000038132	0	exon	apoptosis inducing factor mitochondria associated 3 [Source:VGNC Symbol;Acc:VGNC:25763]
17	72328327	72328328	46	0.978261	10	0.9	NA	NA	NA	NA	12	0.75	22	0.954545	16	0.1875	29	0.655172	20	0.45	33	0.878788	15	0	32	0.6875	16	0	21	0.666667	NA	NA	14	0	18	0	14	0	10	0	16	0	1.48175e-20	53.5188	hypermeth	ENSBTAG00000011292	0	intron	leucine zipper like transcription regulator 1 [Source:VGNC Symbol;Acc:VGNC:31120]
17	72504640	72504641	14	1	18	0.444444	20	0.55	11	0.0909091	12	1	20	1	11	0.818182	19	0.947368	15	1	NA	NA	28	0.571429	26	0.346154	36	0.333333	15	1	10	1	30	0.266667	NA	NA	NA	NA	13	0.384615	24	0.291667	1.58675e-06	32.0879	hypermeth	ENSBTAG00000020161	0	intron	kelch like family member 22 [Source:VGNC Symbol;Acc:VGNC:30651]
17	71443709	71443710	31	1	NA	NA	12	1	NA	NA	11	0	16	1	21	1	NA	NA	NA	NA	12	1	10	0.6	11	1	31	1	16	0.9375	NA	NA	19	0	24	0	NA	NA	NA	NA	15	1	0.000244392	27.4156	hypermeth	ENSBTAG00000006608	0	tts	gamma-glutamyltransferase 5 [Source:VGNC Symbol;Acc:VGNC:29344]
17	71452044	71452045	25	1	20	0.25	12	1	24	0.375	17	0	14	1	38	1	28	1	20	0	18	1	32	0.5	40	0.925	42	0.52381	24	0.208333	15	0.533333	34	0	28	0	17	0	20	0	29	0.37931	5.40008e-11	33.7502	hypermeth	ENSBTAG00000006608	0	intron	gamma-glutamyltransferase 5 [Source:VGNC Symbol;Acc:VGNC:29344]
17	71452408	71452409	58	0.982759	33	0.333333	16	1	28	0.5	25	0	25	0.92	38	1	49	1	29	0.551724	36	0.972222	53	0.358491	47	0.978723	73	0.479452	37	0.648649	17	0.705882	34	0	36	0	25	0.72	26	0	34	0.676471	4.56955e-14	30.5195	hypermeth	ENSBTAG00000006608	0	intron	gamma-glutamyltransferase 5 [Source:VGNC Symbol;Acc:VGNC:29344]
17	71471488	71471489	19	0	16	0.6875	13	0.384615	NA	NA	NA	NA	NA	NA	19	0.526316	16	0	NA	NA	NA	NA	17	0.411765	15	0.333333	22	0.363636	14	0.642857	NA	NA	16	1	14	0.928571	NA	NA	NA	NA	13	0.384615	0.0333508	-25.4315	hypometh	ENSBTAG00000046900	0	utr5	gamma-glutamyltransferase 1 [Source:NCBI gene (formerly Entrezgene);Acc:615582]
17	71481936	71481937	20	0	19	0.368421	10	0	15	0.4	13	0.461538	10	0	26	0	21	0	NA	NA	24	0	21	0.47619	32	0.59375	20	0.4	19	0	16	0.5625	10	0.7	17	1	16	0	12	1	12	0	9.75447e-10	-34.8318	hypometh			intergenic
17	71485762	71485763	36	0	29	0.241379	24	0	25	0.4	15	0.933333	14	0	34	0	33	0	20	0.55	17	0.0588235	32	0.5625	38	0.578947	53	0.981132	41	0.585366	30	0.933333	38	0.421053	21	0.904762	27	0.481481	12	1	20	0.35	3.74288e-30	-50.2193	hypometh			intergenic
17	71507122	71507123	32	1	21	1	27	0.962963	10	1	20	1	15	1	53	1	27	1	17	1	17	0.941176	19	1	33	1	48	0.520833	25	0.48	17	1	29	1	21	0.952381	31	0.548387	10	1	32	0.4375	2.39854e-16	25.2009	hypermeth	ENSBTAG00000021262	0	intron	small nuclear ribonucleoprotein D3 polypeptide [Source:VGNC Symbol;Acc:VGNC:35080]
17	71606576	71606577	51	0	42	0.452381	36	0.833333	30	0.6	20	0.9	26	0.230769	46	0.23913	38	0	23	0.73913	51	0	58	0.862069	53	0.283019	71	0.84507	31	0.354839	40	0.7	30	0.9	35	0.828571	35	0.428571	21	0.904762	35	0.857143	3.67846e-21	-36.6553	hypometh	ENSBTAG00000016944	0	utr5	adenosine A2a receptor [Source:VGNC Symbol;Acc:VGNC:25687]
17	71645998	71645999	33	1	17	1	10	1	17	0.411765	14	0	11	1	37	0.972973	28	1	21	0.571429	NA	NA	42	0.547619	29	1	39	0	18	1	12	0.5	41	0	13	0	29	0.965517	19	0.315789	12	0.416667	1.67502e-12	36.6393	hypermeth	ENSBTAG00000021656	0	intron	sperm antigen with calponin homology and coiled-coil domains 1 like [Source:NCBI gene (formerly Entrezgene);Acc:519751]
17	71649724	71649725	25	0.96	NA	NA	13	0.615385	NA	NA	NA	NA	13	0.538462	28	0	10	0.1	NA	NA	NA	NA	NA	NA	16	1	21	1	14	1	10	0.4	18	1	NA	NA	NA	NA	NA	NA	NA	NA	4.28215e-09	-47.4612	hypometh	ENSBTAG00000021656	0	intron	sperm antigen with calponin homology and coiled-coil domains 1 like [Source:NCBI gene (formerly Entrezgene);Acc:519751]
17	71674776	71674777	55	0	25	0.44	25	0.4	14	0.928571	NA	NA	25	0	54	0.574074	41	0.341463	32	1	20	0	34	1	48	0.5625	28	0.928571	33	0	13	0.538462	41	1	33	1	20	0	24	0.958333	34	0.941176	3.02241e-14	-34.2583	hypometh	ENSBTAG00000021656	0	intron	sperm antigen with calponin homology and coiled-coil domains 1 like [Source:NCBI gene (formerly Entrezgene);Acc:519751]
17	71690101	71690102	NA	NA	14	0	NA	NA	10	1	NA	NA	14	0.428571	29	0.586207	16	0	15	0.933333	NA	NA	26	0.961538	14	0	22	0.954545	11	0	15	1	21	0.952381	19	0.894737	NA	NA	11	1	25	1	5.15248e-06	-33.7481	hypometh	ENSBTAG00000021656	0	utr5	sperm antigen with calponin homology and coiled-coil domains 1 like [Source:NCBI gene (formerly Entrezgene);Acc:519751]
17	71693945	71693946	26	0	16	0.375	14	0.571429	27	0.925926	12	1	12	0.5	14	0.571429	12	0	NA	NA	11	0	33	0.969697	23	0.608696	44	0.977273	23	0	17	1	27	0.925926	20	1	14	0.571429	18	1	19	1	5.00955e-11	-37.2141	hypometh	ENSBTAG00000021656	0	utr5	sperm antigen with calponin homology and coiled-coil domains 1 like [Source:NCBI gene (formerly Entrezgene);Acc:519751]
[truncated: 1,427 more rows]
[truncated: 23 more columns]

## Sheet: DMRs
Additional file 2: Table S1. All differently methylated cytosines (DMCs) and differently methylated regions (DMRs) with DNA methylation differences > 25% and adjusted p-value < 0.05.
[truncated: 74 more rows]
