# Supplementary material for: Sperm DNA methylation patterns at discrete CpGs and genes involved in embryonic development are related to bull fertility
Source: BMC Genomics. 2022 May 18;23:379. doi: 10.1186/s12864-022-08614-5 (PMC9118845; doi:10.1186/s12864-022-08614-5)
Supplement: Supplementary file 3 — Additional file 3. [file 12864_2022_8614_MOESM3_ESM.xls]

## Sheet: DMCs 
Additional file 3: Table S2. All differently methylated cytosines (DMCs) and differently methylated regions (DMRs) with DNA methylation differences > 35% and adjusted p-value < 0.001.
(Fertility-related DMCs, with genomic coordinates (columns A-C), coverage per sample (column names containing "Cov_"), DNA methylation rate (column names containing "PctMeth_"), results of the methylKit analysis (columns AR-AT), annotation relative to gene features (columns AU-BC), repeats (columns BD-BO) and CpG islands, shores and shelves (columns BQ-BU). NA: DNA methylation not assessed for Cp…
Chromosome	Start	End	Cov_L1	PctMeth_L1	Cov_L2	PctMeth_L2	Cov_L3	PctMeth_L3	Cov_L4	PctMeth_L4	Cov_L5	PctMeth_L5	Cov_L6	PctMeth_L6	Cov_L7	PctMeth_L7	Cov_L8	PctMeth_L8	Cov_L9	PctMeth_L9	Cov_L10	PctMeth_L10	Cov_H1	PctMeth_H1	Cov_H2	PctMeth_H2	Cov_H3	PctMeth_H3	Cov_H4	PctMeth_H4	Cov_H5	PctMeth_H5	Cov_H6	PctMeth_H6	Cov_H7	PctMeth_H7	Cov_H8	PctMeth_H8	Cov_H9	PctMeth_H9	Cov_H10	PctMeth_H10	qvalue	Methyl diff	Methylation state in Low	Gene ID	Distance from target	Gene feature	Gene description
1	144754889	144754890	33	0	17	0	NA	NA	12	0.916667	12	0.25	NA	NA	12	0.75	12	0.75	10	0.8	11	0.454545	22	0.909091	13	0.846154	30	0.733333	25	0.72	23	0.826087	33	0.757576	NA	NA	NA	NA	NA	NA	17	0.823529	1.01388e-09	-41.326	hypometh	ENSBTAG00000017060	-4637	gene downstream	integrin subunit beta 2 [Source:VGNC Symbol;Acc:VGNC:30327]
1	148513978	148513979	22	1	18	0.888889	16	0.625	NA	NA	NA	NA	15	0.933333	20	0.65	18	1	17	0.529412	10	0.5	25	0.68	26	0	27	1	17	0.588235	16	0	30	0	19	0	10	1	NA	NA	11	0.818182	2.64292e-09	38.345	hypermeth	ENSBTAG00000014306	-2618	gene upstream	DOP1 leucine zipper like protein B [Source:VGNC Symbol;Acc:VGNC:28173]
1	151340967	151340968	48	0.979167	14	1	10	0.4	NA	NA	11	1	NA	NA	39	1	21	1	15	0.8	NA	NA	18	0.611111	15	0	15	0	20	0.95	NA	NA	22	0.636364	NA	NA	14	0.857143	NA	NA	21	0.761905	1.17299e-10	36.0709	hypermeth	ENSBTAG00000052589	-1564	gene downstream
1	3130498	3130499	17	0.529412	11	0	NA	NA	11	0	13	0.461538	NA	NA	14	0.285714	23	0	NA	NA	NA	NA	15	0.733333	16	0.125	23	0.956522	19	0.315789	NA	NA	16	0.6875	16	0.5625	NA	NA	NA	NA	NA	NA	3.97994e-05	-36.7469	hypometh	ENSBTAG00000012412	0	intron	URB1 ribosome biogenesis homolog [Source:VGNC Symbol;Acc:VGNC:53611]
1	4345208	4345209	NA	NA	13	0.615385	NA	NA	15	0	NA	NA	NA	NA	22	0	21	0.714286	10	0	13	0.615385	21	0.809524	31	0.548387	NA	NA	10	0	12	1	NA	NA	22	1	NA	NA	NA	NA	NA	NA	3.78512e-05	-37.8546	hypometh	ENSBTAG00000017839	0	intron	TIAM Rac1 associated GEF 1 [Source:VGNC Symbol;Acc:VGNC:56334]
1	69283693	69283694	16	0.375	NA	NA	15	0	10	0	NA	NA	11	0	11	0	15	0	10	0	NA	NA	14	0.714286	10	0	15	0.6	10	0.4	NA	NA	19	0.684211	12	0	14	0.785714	11	0	NA	NA	2.69174e-07	-37.9437	hypometh	ENSBTAG00000013755	0	intron	integrin subunit beta 5 [Source:VGNC Symbol;Acc:VGNC:30330]
1	128503005	128503006	25	0	27	0.481481	24	0.541667	25	0.04	16	0.0625	15	0.2	38	0.421053	36	0.555556	18	0	33	0	50	0.94	47	0.531915	43	0.627907	20	0.95	31	0.451613	17	0.882353	34	0.529412	36	0.972222	21	1	17	0	1.19583e-22	-43.8667	hypometh	ENSBTAG00000008714	0	intron	calsyntenin 2 [Source:VGNC Symbol;Acc:VGNC:27467]
1	141694064	141694065	42	1	37	0.945946	24	0.583333	21	0.333333	NA	NA	11	0	26	1	45	1	15	1	19	1	56	0.964286	25	0.04	19	0	17	0	NA	NA	25	0	NA	NA	30	0.633333	NA	NA	12	0	1.79764e-18	44.3659	hypermeth	ENSBTAG00000030913	0	intron	MX dynamin like GTPase 1 [Source:VGNC Symbol;Acc:VGNC:31770]
1	142861195	142861196	17	0.941176	11	1	12	1	NA	NA	NA	NA	10	1	NA	NA	10	0.5	NA	NA	NA	NA	10	0.3	15	0.466667	15	1	NA	NA	NA	NA	26	0.384615	10	0.5	NA	NA	NA	NA	NA	NA	0.000232485	37.3684	hypermeth	ENSBTAG00000021286	0	exon	solute carrier family 37 member 1 [Source:VGNC Symbol;Acc:VGNC:34842]
1	143227158	143227159	NA	NA	NA	NA	NA	NA	15	1	10	1	11	1	10	0	16	1	13	1	19	0.947368	23	0.869565	18	0	23	0.956522	20	0	NA	NA	11	0	25	0	NA	NA	NA	NA	NA	NA	3.74131e-13	53.2979	hypermeth	ENSBTAG00000000160	0	intron	cystathionine beta-synthase [Source:NCBI gene (formerly Entrezgene);Acc:514525]
1	143988176	143988177	NA	NA	12	1	NA	NA	11	0.909091	12	1	11	0.727273	18	1	15	0.666667	NA	NA	13	0.538462	23	0	28	0.535714	15	0.466667	10	0.4	12	0.916667	NA	NA	NA	NA	NA	NA	NA	NA	NA	NA	1.47763e-06	41.6502	hypermeth	ENSBTAG00000020456	0	utr5	1-acylglycerol-3-phosphate O-acyltransferase 3 [Source:VGNC Symbol;Acc:VGNC:25736]
1	145017286	145017287	24	0	13	0	10	1	NA	NA	NA	NA	NA	NA	16	1	15	0.466667	NA	NA	NA	NA	13	1	22	0.818182	34	1	19	1	11	1	18	1	12	1	NA	NA	NA	NA	NA	NA	9.98105e-17	-54.5915	hypometh	ENSBTAG00000017486	0	intron	adenosine deaminase RNA specific B1 [Source:VGNC Symbol;Acc:VGNC:25636]
1	145829459	145829460	51	0	37	0	32	0.9375	24	0.916667	25	0.32	18	0.444444	37	1	36	0.916667	18	1	22	1	32	0.96875	43	1	50	1	36	0.944444	17	1	19	1	19	0.947368	23	1	28	1	22	0.954545	3.99279e-32	-38.9366	hypometh	ENSBTAG00000019269	0	intron	collagen type VI alpha 2 chain [Source:VGNC Symbol;Acc:VGNC:27571]
1	145850779	145850780	38	0	39	0	18	1	16	1	29	0.482759	26	0.461538	50	0.32	47	1	37	1	35	0.942857	52	1	48	0.979167	74	0.972973	30	0.966667	25	1	36	1	44	0.977273	32	0.96875	15	1	25	1	1.76563e-43	-40.8133	hypometh	ENSBTAG00000020404	0	intron	formimidoyltransferase cyclodeaminase [Source:VGNC Symbol;Acc:VGNC:29137]
1	145874103	145874104	16	0	15	0	20	0.55	NA	NA	NA	NA	13	0	26	0.5	20	0.6	25	0.48	NA	NA	26	0.769231	24	1	29	0.0689655	18	1	13	0.461538	31	0.967742	15	1	17	1	NA	NA	NA	NA	3.27737e-10	-40.745	hypometh	ENSBTAG00000020409	0	intron	spermatogenesis and centriole associated 1 like [Source:VGNC Symbol;Acc:VGNC:35193]
1	146185150	146185151	25	0	15	0.0666667	17	0.235294	NA	NA	12	0.333333	13	0.307692	28	0.214286	NA	NA	13	0.384615	NA	NA	11	1	10	1	27	0.296296	17	0.470588	11	0.0909091	19	0.894737	NA	NA	15	0.2	20	0.45	11	0.909091	1.11946e-06	-35.0977	hypometh	ENSBTAG00000011495	0	intron	disco interacting protein 2 homolog A [Source:VGNC Symbol;Acc:VGNC:28066]
1	148665490	148665491	36	1	40	1	48	1	28	0.428571	21	0.857143	26	1	34	1	50	0.92	42	0.97619	36	1	58	0.551724	47	0	61	0.983607	38	0.526316	36	1	31	0.419355	25	0.6	38	0.526316	27	1	24	0	1.04036e-27	35.4297	hypermeth	ENSBTAG00000011880	0	intron	chromatin assembly factor 1 subunit B [Source:VGNC Symbol;Acc:VGNC:27267]
1	153900469	153900470	40	0	24	0	14	0.428571	14	1	20	0.25	17	0.647059	30	0.2	32	0	21	0	15	1	34	0.676471	38	0.421053	36	1	11	0.454545	20	1	24	1	19	1	15	0	14	0.5	19	0.684211	7.8444e-20	-45.7594	hypometh	ENSBTAG00000009942	0	intron	phospholipase C like 2 [Source:VGNC Symbol;Acc:VGNC:32992]
1	153908241	153908242	23	0	44	0.0227273	25	0.56	16	1	27	0.481481	30	0.5	30	0.6	39	0	29	0	31	1	43	0.534884	33	0.969697	57	1	20	0.45	20	1	26	1	33	1	31	0	20	0.7	16	0.6875	3.09214e-18	-38.5161	hypometh	ENSBTAG00000009942	0	intron	phospholipase C like 2 [Source:VGNC Symbol;Acc:VGNC:32992]
1	157371881	157371882	NA	NA	19	1	10	1	16	1	11	0.909091	13	1	12	0.833333	20	1	14	0.857143	23	0.913043	20	1	32	0.9375	12	1	11	1	26	0.192308	NA	NA	52	0	22	0.954545	NA	NA	NA	NA	4.10511e-13	38.3561	hypermeth	ENSBTAG00000000746	0	intron	lysine acetyltransferase 2B [Source:VGNC Symbol;Acc:VGNC:30399]
1	2917450	2917451	25	0.36	14	0.428571	NA	NA	10	1	NA	NA	NA	NA	NA	NA	10	0.4	11	1	NA	NA	19	0.947368	26	1	32	0.96875	21	1	NA	NA	23	1	16	1	NA	NA	NA	NA	10	1	1.24594e-12	-41.4966	hypometh	ENSBTAG00000003063	851	gene downstream	synaptojanin 1 [Source:VGNC Symbol;Acc:VGNC:35527]
1	48915152	48915153	17	1	10	0.8	NA	NA	17	0.529412	12	0.833333	NA	NA	16	1	26	0.961538	10	0.7	16	0.625	40	0.925	NA	NA	NA	NA	10	0	16	0.375	10	0	13	0	10	0.5	11	0.272727	NA	NA	2.30055e-06	35.8944	hypermeth			intergenic
1	55778162	55778163	33	1	NA	NA	15	0.533333	15	0.933333	13	0.615385	19	1	31	0.83871	23	1	16	1	15	1	15	0.533333	37	1	22	0	21	0.47619	18	0.5	18	0.444444	12	0.666667	10	0	14	1	15	0.4	1.78094e-11	35.0549	hypermeth			intergenic
1	148698567	148698568	28	0.928571	26	1	18	1	NA	NA	10	1	NA	NA	22	0.545455	25	1	11	1	16	1	27	0.62963	22	0	37	1	12	0	11	1	23	0	12	0.5	NA	NA	NA	NA	15	0	5.92614e-18	47.6536	hypermeth			intergenic
1	148833405	148833406	19	1	17	1	18	0.944444	20	0.95	NA	NA	NA	NA	15	0.733333	13	1	12	1	NA	NA	15	0.933333	15	0.533333	22	0.954545	27	0.481481	NA	NA	21	0	12	1	NA	NA	NA	NA	14	0.428571	4.10371e-09	36.0067	hypermeth			intergenic
1	148846308	148846309	18	1	10	1	14	1	10	1	11	1	10	1	16	0.1875	10	0.9	13	1	15	1	36	0.222222	24	0.208333	15	1	14	0.214286	NA	NA	20	0	NA	NA	13	1	11	1	23	0.0434783	8.55853e-18	53.0789	hypermeth			intergenic
1	151093979	151093980	30	1	24	0.958333	17	0.529412	NA	NA	NA	NA	10	1	19	0.473684	28	0.964286	13	0.692308	16	0.5625	23	0.434783	22	0.363636	32	0	25	0.48	19	0.789474	27	0	14	0.571429	13	0.615385	12	1	12	0.75	3.5994e-11	39.0487	hypermeth			intergenic
1	151330414	151330415	15	0	10	0	14	0.857143	NA	NA	NA	NA	17	0.529412	16	0	10	0	NA	NA	22	0.954545	23	0.869565	42	0.97619	44	0.977273	12	0	16	0.6875	22	0.727273	NA	NA	NA	NA	16	1	16	0.5625	6.85227e-10	-41.2908	hypometh			intergenic
1	153015850	153015851	17	0	10	0.2	13	0.0769231	NA	NA	NA	NA	12	0	14	0.428571	21	0.238095	NA	NA	NA	NA	13	0.461538	22	0.590909	19	0.421053	NA	NA	NA	NA	16	0.75	11	0.363636	NA	NA	NA	NA	NA	NA	7.45728e-05	-36.9945	hypometh			intergenic
1	153015858	153015859	17	0	10	0	13	0	NA	NA	NA	NA	12	0	14	0.357143	21	0.238095	NA	NA	NA	NA	13	0.461538	22	0.5	19	0.421053	NA	NA	NA	NA	16	0.6875	11	0.363636	NA	NA	NA	NA	NA	NA	1.33799e-05	-37.8885	hypometh			intergenic
1	153015901	153015902	17	0	10	0	13	0	NA	NA	NA	NA	12	0	13	0.307692	21	0.238095	NA	NA	NA	NA	13	0.538462	22	0.545455	19	0.315789	NA	NA	NA	NA	16	0.625	11	0.363636	NA	NA	NA	NA	NA	NA	1.17081e-05	-37.683	hypometh			intergenic
1	153015925	153015926	17	0	10	0.1	13	0	NA	NA	NA	NA	12	0	14	0.285714	21	0.333333	NA	NA	NA	NA	13	0.461538	22	0.5	19	0.578947	NA	NA	NA	NA	16	0.625	11	0.454545	NA	NA	NA	NA	NA	NA	1.091e-05	-39.2933	hypometh			intergenic
1	153016014	153016015	17	0	10	0	13	0	NA	NA	NA	NA	12	0.0833333	14	0.357143	21	0.238095	NA	NA	NA	NA	13	0.461538	21	0.47619	19	0.421053	NA	NA	NA	NA	16	0.6875	11	0.363636	NA	NA	NA	NA	NA	NA	5.96982e-05	-36.1063	hypometh			intergenic
2	135308994	135308995	17	1	NA	NA	18	1	NA	NA	NA	NA	NA	NA	26	0.923077	25	0.92	20	0.95	NA	NA	24	0.708333	NA	NA	NA	NA	15	1	10	1	16	0	NA	NA	16	0.4375	NA	NA	13	0	1.60329e-10	43.1554	hypermeth	ENSBTAG00000012043	-7337	gene downstream	peptidyl arginine deiminase 3 [Source:VGNC Symbol;Acc:VGNC:32547]
2	23699829	23699830	19	0.578947	31	0.516129	12	1	15	0	16	0.9375	11	0	40	0	37	1	16	0	22	0.272727	47	0.957447	46	1	41	1	22	1	28	0.392857	14	1	25	0.56	27	1	22	0.954545	17	0.294118	3.03275e-19	-40.8289	hypometh	ENSBTAG00000020984	0	intron	Rap guanine nucleotide exchange factor 4 [Source:VGNC Symbol;Acc:VGNC:33725]
2	90018707	90018708	19	0	25	0.56	16	0.9375	NA	NA	11	0.727273	NA	NA	13	0	NA	NA	NA	NA	NA	NA	10	1	21	1	26	0.961538	17	0.941176	19	1	17	0.941176	28	0.857143	NA	NA	NA	NA	NA	NA	7.04679e-15	-50.8799	hypometh	ENSBTAG00000019298	0	intron	STE20 related adaptor beta [Source:VGNC Symbol;Acc:VGNC:35419]
2	122104572	122104573	36	0.361111	NA	NA	17	0.941176	NA	NA	22	0.181818	NA	NA	74	0	36	0.25	20	0.2	34	0.264706	25	0.96	39	0.307692	15	0.933333	18	1	22	0.227273	38	0.421053	39	0.410256	19	1	19	0.263158	17	1	1.54694e-12	-35.1548	hypometh	ENSBTAG00000010366	0	exon	hypocretin receptor 1 [Source:VGNC Symbol;Acc:VGNC:29781]
2	125886420	125886421	NA	NA	14	0.571429	NA	NA	12	0.416667	NA	NA	NA	NA	NA	NA	12	0.416667	11	0.181818	17	0.470588	15	0.933333	25	0.8	NA	NA	10	0.5	NA	NA	NA	NA	11	0.727273	20	0.95	11	0.545455	NA	NA	0.000736022	-35.8366	hypometh	ENSBTAG00000018374	0	intron	WASP family member 2 [Source:VGNC Symbol;Acc:VGNC:36866]
2	128051752	128051753	13	0	NA	NA	14	1	NA	NA	NA	NA	NA	NA	20	1	13	0	NA	NA	13	0.230769	14	0.928571	22	1	12	0.666667	17	1	NA	NA	16	0.75	NA	NA	NA	NA	NA	NA	10	0.8	3.3765e-05	-37.2272	hypometh	ENSBTAG00000050474	0	intron	RUNX family transcription factor 3 [Source:NCBI gene (formerly Entrezgene);Acc:617389]
2	128753753	128753754	30	0.966667	18	1	17	1	NA	NA	13	0	15	1	15	0.2	22	1	12	0.666667	12	1	24	0.166667	23	0.478261	23	1	17	1	17	0	28	0.285714	13	0.230769	10	1	15	0.0666667	14	0.428571	8.19454e-09	35.4108	hypermeth	ENSBTAG00000001100	0	tss	interleukin 22 receptor subunit alpha 1 [Source:VGNC Symbol;Acc:VGNC:30144]
2	133586540	133586541	23	1	24	0.333333	19	0.947368	10	0.9	14	1	13	1	28	1	28	1	11	1	18	0.944444	28	0.285714	29	0.344828	31	0.451613	25	0.36	NA	NA	18	0.944444	20	0.95	13	0.461538	NA	NA	11	1	3.50105e-12	36.1793	hypermeth	ENSBTAG00000015240	0	intron	ubiquitin protein ligase E3 component n-recognin 4 [Source:VGNC Symbol;Acc:VGNC:36618]
2	134304419	134304420	22	1	27	0.296296	14	1	16	0.25	10	0.9	NA	NA	NA	NA	13	1	NA	NA	NA	NA	43	0	17	0.176471	29	0	14	0.928571	10	0.9	10	0.5	10	1	17	0.352941	21	0.238095	17	0.294118	8.49592e-08	38.8402	hypermeth	ENSBTAG00000019172	0	intron	immunoglobin superfamily member 21 [Source:VGNC Symbol;Acc:VGNC:56124]
2	134304467	134304468	22	0.954545	16	0.4375	14	0.928571	NA	NA	10	1	NA	NA	NA	NA	13	0.923077	NA	NA	NA	NA	17	0	13	0.230769	13	0	14	1	10	0.9	NA	NA	10	1	NA	NA	10	0.5	10	0.4	5.48999e-05	37.6082	hypermeth	ENSBTAG00000019172	0	intron	immunoglobin superfamily member 21 [Source:VGNC Symbol;Acc:VGNC:56124]
2	134310072	134310073	36	0.972222	37	0.459459	26	1	31	0.580645	14	1	22	0.954545	32	1	29	1	25	1	34	1	47	0.0638298	44	0.590909	45	0.133333	25	0.96	22	1	33	0.424242	33	0.969697	22	0.545455	19	0.368421	32	0.4375	2.23733e-21	38.0728	hypermeth	ENSBTAG00000019172	0	intron	immunoglobin superfamily member 21 [Source:VGNC Symbol;Acc:VGNC:56124]
2	70810205	70810206	12	1	15	0.933333	NA	NA	NA	NA	14	1	NA	NA	24	0.916667	27	1	10	1	NA	NA	20	1	29	1	26	1	19	0.157895	NA	NA	NA	NA	23	0.0869565	14	0.0714286	NA	NA	NA	NA	2.57495e-09	35.2268	hypermeth			intergenic
3	91329991	91329992	18	1	22	1	15	1	16	0.625	16	0.9375	13	1	32	1	32	0.40625	14	0	NA	NA	22	1	35	0.314286	38	0	14	0.357143	19	0.263158	16	1	21	0.666667	19	0.421053	18	0.333333	11	0.272727	7.06831e-10	35.2746	hypermeth	ENSBTAG00000046583	-1877	gene downstream	transmembrane protein 61 [Source:VGNC Symbol;Acc:VGNC:36101]
3	91312580	91312581	29	1	10	1	NA	NA	12	1	17	1	NA	NA	23	1	16	1	19	0.473684	10	0	NA	NA	20	0	39	0	10	0	11	0.818182	19	1	19	0.631579	NA	NA	16	1	14	1	3.99736e-09	37.9968	hypermeth	ENSBTAG00000013241	-260	gene downstream	barttin CLCNK type accessory subunit beta [Source:VGNC Symbol;Acc:VGNC:26579]
3	22896198	22896199	23	0.391304	15	0.533333	11	0.363636	15	1	NA	NA	14	0	11	1	11	0.363636	NA	NA	NA	NA	14	0.928571	27	0.962963	35	0.971429	16	0.875	16	0.9375	31	0.903226	18	0.555556	14	0.642857	14	0.857143	13	1	5.55618e-09	-36.8788	hypometh	ENSBTAG00000001564	0	intron	phosphodiesterase 4D interacting protein [Source:VGNC Symbol;Acc:VGNC:55072]
3	49479707	49479708	16	0.4375	21	0.571429	13	0.615385	11	1	13	0.384615	15	0	23	0.391304	17	0	18	0.611111	15	0.466667	26	1	25	0.52	18	0.666667	14	0.928571	19	1	NA	NA	13	1	13	1	25	1	11	0.363636	5.20667e-12	-40.9365	hypometh	ENSBTAG00000018010	0	intron	ATP binding cassette subfamily A member 4 [Source:VGNC Symbol;Acc:VGNC:25458]
3	104655623	104655624	13	0.384615	15	0.466667	12	0.916667	NA	NA	NA	NA	10	0	18	0.388889	24	0.541667	NA	NA	NA	NA	14	1	12	0.916667	18	1	17	1	NA	NA	13	1	10	0.6	NA	NA	14	0.857143	11	0.272727	5.73228e-07	-39.4994	hypometh	ENSBTAG00000020745	0	intron	HIVEP zinc finger 3 [Source:VGNC Symbol;Acc:VGNC:96544]
3	112611552	112611553	47	0.978723	16	1	NA	NA	28	0.571429	NA	NA	23	0.565217	62	0.564516	45	0.444444	32	0.03125	17	1	63	0.984127	47	0.957447	33	1	26	0.961538	28	0.964286	33	1	29	1	40	1	37	0.972973	27	0.962963	3.83551e-33	-37.3309	hypometh	ENSBTAG00000008942	0	intron	neuronal guanine nucleotide exchange factor [Source:VGNC Symbol;Acc:VGNC:32060]
3	117543159	117543160	23	0.478261	25	0.56	NA	NA	NA	NA	NA	NA	11	1	48	0.520833	32	0.625	NA	NA	10	1	15	1	16	1	16	1	17	0.882353	NA	NA	NA	NA	14	1	NA	NA	10	1	12	0.916667	7.8771e-10	-35.9262	hypometh	ENSBTAG00000052151	0	exon
3	118384886	118384887	31	0.387097	35	0.285714	23	0.347826	17	0.882353	12	0.416667	26	0.269231	27	0.296296	34	1	22	0.954545	16	1	30	0.466667	29	1	44	0.954545	19	1	10	1	31	1	29	1	24	0.958333	22	0.954545	28	1	3.24508e-19	-36.5141	hypometh	ENSBTAG00000017764	0	intron	histone deacetylase 4 [Source:VGNC Symbol;Acc:VGNC:50611]
3	15432447	15432448	29	0	12	0	12	0.583333	10	0.4	NA	NA	11	0	NA	NA	21	0	15	0.6	13	0	25	0.48	17	0	25	0.76	14	1	17	0.411765	24	0.625	13	0.692308	NA	NA	11	0.454545	14	0.785714	4.05486e-10	-41.2398	hypometh	ENSBTAG00000017104	428	gene downstream	mucin 1, cell surface associated [Source:VGNC Symbol;Acc:VGNC:59186]
3	17170906	17170907	23	0	16	0	15	0	12	0	NA	NA	11	0	22	0	18	0	10	0	14	0	26	0.653846	12	0	15	0	12	0	17	0.647059	27	0.444444	13	0.307692	NA	NA	NA	NA	NA	NA	2.33973e-15	-36.0656	hypometh	ENSBTAG00000021443	8133	gene downstream	peptidoglycan recognition protein 3 [Source:VGNC Symbol;Acc:VGNC:55653]
3	5510713	5510714	26	0	NA	NA	NA	NA	NA	NA	10	0.1	NA	NA	17	0	12	0	NA	NA	12	0.25	10	0.9	15	0.866667	33	0.636364	16	0.5625	NA	NA	30	0.6	20	0.55	13	1	10	0.5	NA	NA	2.96041e-18	-62.1521	hypometh			intergenic
3	15484117	15484118	19	1	17	1	17	1	20	0.15	14	0.285714	20	1	12	0.25	22	1	12	1	13	1	16	1	25	0.96	40	0.25	24	0.25	17	0.235294	32	0.34375	22	0.363636	24	0.291667	20	0.35	25	0.28	1.93975e-11	37.4969	hypermeth			intergenic
3	26962473	26962474	37	0	15	0	NA	NA	25	0	NA	NA	NA	NA	32	0	14	0	12	0	NA	NA	27	0.925926	NA	NA	22	0	NA	NA	16	1	17	1	13	1	NA	NA	32	0	NA	NA	1.45634e-26	-55.9055	hypometh			intergenic
3	118004510	118004511	20	0.65	37	1	19	0.894737	17	0.529412	15	0.466667	18	1	36	0.555556	39	1	12	0	26	0	33	0.030303	32	0	38	0	22	0.681818	19	0.947368	12	0	19	0.315789	22	0	20	0.5	16	0	1.51597e-20	45.4864	hypermeth			intergenic
3	120802149	120802150	21	0	14	0	12	0.333333	NA	NA	NA	NA	12	0	12	0	17	0	NA	NA	10	0.9	33	0.969697	23	0.565217	23	0.434783	12	0	NA	NA	26	0.615385	17	0.882353	14	0	NA	NA	17	0.470588	2.96881e-10	-43.7044	hypometh			intergenic
4	9758607	9758608	15	0.933333	32	0.9375	15	1	NA	NA	18	0.944444	11	0.727273	24	1	31	1	15	0.6	18	1	30	1	31	1	46	0.0217391	15	0	16	1	NA	NA	14	0.571429	26	0	26	0.423077	NA	NA	4.42819e-20	45.1884	hypermeth	ENSBTAG00000034905	0	intron	transmembrane BAX inhibitor motif containing 7 [Source:NCBI gene (formerly Entrezgene);Acc:768008]
4	13213826	13213827	17	0.529412	12	0	11	0.545455	NA	NA	NA	NA	15	1	16	0	13	0	15	1	NA	NA	19	0.842105	24	0.541667	32	1	11	0.363636	23	0.956522	27	0.666667	16	1	15	1	17	0.705882	16	1	9.84889e-08	-36.5455	hypometh	ENSBTAG00000027134	0	intron	dynein cytoplasmic 1 intermediate chain 1 [Source:VGNC Symbol;Acc:VGNC:28270]
4	23906456	23906457	20	0.2	17	0.0588235	15	0.666667	NA	NA	16	1	13	0.384615	26	0.5	16	0	NA	NA	18	1	31	0.967742	15	0.933333	19	0.684211	15	0.866667	NA	NA	10	0.9	NA	NA	10	1	15	1	NA	NA	3.44686e-11	-42.9171	hypometh	ENSBTAG00000034154	0	intron	alkylglycerol monooxygenase [Source:VGNC Symbol;Acc:VGNC:25731]
4	81551254	81551255	15	0	17	0.470588	17	0.823529	NA	NA	NA	NA	15	0.0666667	NA	NA	NA	NA	NA	NA	12	1	28	0.892857	NA	NA	11	0.909091	21	0.952381	NA	NA	23	0.478261	NA	NA	12	1	NA	NA	10	0.9	4.82998e-05	-36.8045	hypometh	ENSBTAG00000013648	0	intron	POU class 6 homeobox 2 [Source:NCBI gene (formerly Entrezgene);Acc:517861]
4	102567849	102567850	20	0	NA	NA	10	0	13	0	NA	NA	NA	NA	10	0.5	10	1	NA	NA	12	0	19	1	16	0	15	0.8	NA	NA	NA	NA	11	1	14	1	12	0.0833333	NA	NA	10	0	5.05868e-05	-38.7629	hypometh	ENSBTAG00000021073	0	exon	KIAA1549 [Source:VGNC Symbol;Acc:VGNC:59342]
4	103443696	103443697	38	1	41	0.731707	27	0.925926	29	1	33	0.393939	19	1	65	0.969231	43	0.976744	28	0.464286	39	0.410256	47	0	54	0.444444	53	0.0566038	30	0.5	37	0.378378	29	0	46	0.608696	35	0.942857	28	0.535714	28	0.464286	1.47416e-28	42.0903	hypermeth	ENSBTAG00000020225	0	intron	thromboxane A synthase 1 [Source:VGNC Symbol;Acc:VGNC:35674]
4	107781409	107781410	27	0.962963	22	0.545455	NA	NA	19	1	NA	NA	18	1	35	1	38	1	28	1	35	0.971429	44	0.545455	34	0	37	0.540541	24	0.5	25	0.6	13	1	17	0	22	1	26	1	13	0	1.83345e-24	42.8299	hypermeth	ENSBTAG00000017676	0	intron	thiamin pyrophosphokinase 1 [Source:VGNC Symbol;Acc:VGNC:36251]
4	116864526	116864527	10	0.1	11	0.636364	NA	NA	NA	NA	11	0.454545	12	0.916667	19	0	NA	NA	NA	NA	11	0.909091	14	0	17	0	12	0	NA	NA	10	0	NA	NA	NA	NA	NA	NA	12	0.583333	NA	NA	0.000542691	35.1767	hypermeth	ENSBTAG00000021941	0	intron	dipeptidyl peptidase like 6 [Source:NCBI gene (formerly Entrezgene);Acc:281123]
4	118811990	118811991	21	1	NA	NA	12	0.583333	NA	NA	16	0.5	10	1	13	0.692308	23	0.913043	14	0.571429	NA	NA	11	0.272727	12	0.25	21	1	17	0.352941	14	0	12	0	15	0	NA	NA	NA	NA	13	1	4.62228e-06	37.0642	hypermeth	ENSBTAG00000004958	0	intron	protein tyrosine phosphatase receptor type N2 [Source:NCBI gene (formerly Entrezgene);Acc:616515]
4	118973525	118973526	18	0	14	0.357143	NA	NA	NA	NA	NA	NA	NA	NA	13	0.384615	16	0.375	12	1	11	0.818182	12	1	19	0.526316	27	1	14	1	12	0.916667	11	1	20	0.8	14	0.714286	NA	NA	10	0.2	4.14278e-06	-37.2473	hypometh	ENSBTAG00000004958	0	intron	protein tyrosine phosphatase receptor type N2 [Source:NCBI gene (formerly Entrezgene);Acc:616515]
4	3796075	3796076	24	0	NA	NA	NA	NA	16	1	13	0	12	0	13	0	37	0.027027	20	0.05	NA	NA	16	0.9375	NA	NA	28	0	12	1	NA	NA	NA	NA	NA	NA	11	1	NA	NA	23	0.391304	1.50932e-07	-38.8889	hypometh			intergenic
4	16958036	16958037	16	0	16	0.5	NA	NA	NA	NA	NA	NA	NA	NA	23	0	16	0.5	13	0.384615	NA	NA	38	0.921053	24	0.5	19	0.263158	NA	NA	12	0.833333	NA	NA	NA	NA	15	0.933333	19	0.421053	NA	NA	1.19922e-06	-41.1417	hypometh			intergenic
4	94669147	94669148	11	0.454545	NA	NA	11	0.272727	NA	NA	NA	NA	NA	NA	11	0.181818	10	0.8	NA	NA	13	0.692308	15	0.866667	20	0.8	23	0.956522	NA	NA	12	0.75	NA	NA	NA	NA	NA	NA	11	1	NA	NA	0.000113913	-39.44	hypometh			intergenic
5	115393562	115393563	48	0	31	0	38	0.947368	25	0.56	28	1	39	0	41	1	61	0	33	0.424242	40	0	60	1	50	0.46	75	1	31	1	30	0.4	40	0.55	31	1	41	0.97561	39	0.897436	31	0.483871	5.04723e-37	-45.7384	hypometh	ENSBTAG00000006973	-1459	gene downstream	PHD finger protein 21B [Source:VGNC Symbol;Acc:VGNC:32822]
5	32303711	32303712	16	1	14	1	NA	NA	18	1	17	0.352941	18	0.111111	11	1	29	0.275862	NA	NA	NA	NA	15	0.933333	15	1	20	0.85	NA	NA	11	1	NA	NA	12	1	16	1	12	1	NA	NA	1.72825e-08	-35.064	hypometh	ENSBTAG00000013155	0	exon	collagen type II alpha 1 chain [Source:VGNC Symbol;Acc:VGNC:27564]
5	96262648	96262649	20	0.2	12	0.916667	13	0.692308	NA	NA	NA	NA	NA	NA	21	0	21	0	10	0.5	11	0.363636	11	0.909091	21	0.619048	26	0.961538	13	1	10	0	20	0.45	13	0.0769231	NA	NA	NA	NA	17	1	4.66889e-06	-36.62	hypometh	ENSBTAG00000000219	0	intron	glutamate ionotropic receptor NMDA type subunit 2B [Source:VGNC Symbol;Acc:VGNC:29647]
5	107091976	107091977	12	0.916667	NA	NA	12	0.666667	NA	NA	NA	NA	15	1	18	1	12	0	NA	NA	NA	NA	15	0.466667	17	0.411765	25	0.68	12	0	14	0	NA	NA	NA	NA	NA	NA	NA	NA	12	0	1.29992e-05	42.7307	hypermeth	ENSBTAG00000019058	0	intron	IQ motif and Sec7 domain ArfGEF 3 [Source:VGNC Symbol;Acc:VGNC:56211]
5	112343926	112343927	20	0.25	NA	NA	15	0.266667	NA	NA	NA	NA	NA	NA	14	1	13	0	NA	NA	10	1	NA	NA	NA	NA	12	0.5	18	1	NA	NA	14	1	12	0.666667	NA	NA	NA	NA	10	1	0.000221125	-39.0152	hypometh	ENSBTAG00000016198	0	exon	E1A binding protein p300 [Source:VGNC Symbol;Acc:VGNC:57349]
5	115349906	115349907	NA	NA	NA	NA	12	0.333333	10	1	17	0.176471	NA	NA	NA	NA	15	1	NA	NA	13	0.923077	43	0.116279	NA	NA	29	0.344828	NA	NA	NA	NA	17	0.0588235	18	0.166667	NA	NA	13	1	NA	NA	5.16831e-05	39.005	hypermeth	ENSBTAG00000008858	0	intron	Rho GTPase activating protein 8 [Source:NCBI gene (formerly Entrezgene);Acc:104968450]
5	116650875	116650876	NA	NA	11	0.454545	NA	NA	NA	NA	NA	NA	NA	NA	13	0.384615	14	0.142857	10	0.6	10	0.4	19	0.842105	10	0.4	15	0.866667	11	1	14	0.714286	NA	NA	NA	NA	NA	NA	13	0.846154	NA	NA	0.000143598	-41.3373	hypometh	ENSBTAG00000005595	0	intron	tRNA 5-methylaminomethyl-2-thiouridylate methyltransferase [Source:VGNC Symbol;Acc:VGNC:36376]
5	116706316	116706317	14	0.571429	19	0.473684	11	0.363636	NA	NA	NA	NA	NA	NA	10	0	29	0	12	0.416667	18	1	28	1	22	0.681818	33	1	13	0.230769	13	0.692308	NA	NA	11	0.909091	13	0	16	1	NA	NA	2.9577e-07	-37.572	hypometh	ENSBTAG00000008036	0	intron	cadherin EGF LAG seven-pass G-type receptor 1 [Source:VGNC Symbol;Acc:VGNC:55884]
5	116723467	116723468	23	0.391304	15	0.6	15	0.4	NA	NA	NA	NA	NA	NA	27	0	27	0	12	0.666667	17	1	25	1	27	0.518519	28	0.892857	16	0.625	16	0.4375	23	1	12	0.916667	NA	NA	12	1	12	0.333333	3.93294e-10	-40.5788	hypometh	ENSBTAG00000008036	0	intron	cadherin EGF LAG seven-pass G-type receptor 1 [Source:VGNC Symbol;Acc:VGNC:55884]
5	116779689	116779690	24	0.708333	23	0.391304	24	1	12	0	18	0.777778	17	0.764706	24	0	28	0	21	0.47619	NA	NA	30	1	35	0.828571	39	0.974359	20	0.7	19	0.684211	29	0.931034	30	0.533333	NA	NA	26	0.961538	17	0.941176	2.86656e-15	-39.3482	hypometh	ENSBTAG00000008036	0	intron	cadherin EGF LAG seven-pass G-type receptor 1 [Source:VGNC Symbol;Acc:VGNC:55884]
5	116864651	116864652	37	0.540541	43	0	32	0.90625	23	0.956522	24	0.583333	18	1	54	0	68	0	28	0.357143	50	0	64	1	56	0.0178571	69	0.985507	27	1	33	0.575758	34	0.441176	45	1	35	1	30	1	32	0.5	7.69815e-35	-45.3206	hypometh	ENSBTAG00000021803	0	intron	Bos taurus GRAM domain containing 4 (GRAMD4), mRNA. [Source:RefSeq mRNA;Acc:NM_001102263]
5	116890880	116890881	16	1	12	1	11	0.454545	NA	NA	10	1	NA	NA	17	1	16	1	11	1	NA	NA	11	0	17	1	14	0.214286	15	0.6	NA	NA	13	1	NA	NA	NA	NA	NA	NA	11	0.454545	3.85158e-06	35.5237	hypermeth	ENSBTAG00000021803	0	intron	Bos taurus GRAM domain containing 4 (GRAMD4), mRNA. [Source:RefSeq mRNA;Acc:NM_001102263]
5	116899674	116899675	34	1	12	0.916667	25	0.48	10	0.9	11	1	13	1	27	1	30	1	15	1	19	0.947368	50	0	25	1	52	0.307692	22	0.272727	13	1	17	0.823529	24	0.958333	30	0.466667	NA	NA	22	0.409091	2.34805e-22	44.7779	hypermeth	ENSBTAG00000021803	0	intron	Bos taurus GRAM domain containing 4 (GRAMD4), mRNA. [Source:RefSeq mRNA;Acc:NM_001102263]
5	116924387	116924388	18	0.833333	13	0	NA	NA	NA	NA	NA	NA	12	0	17	0	32	0	NA	NA	NA	NA	17	1	NA	NA	10	0	19	1	NA	NA	25	0.68	NA	NA	NA	NA	NA	NA	16	0.625	7.95044e-12	-56.1094	hypometh	ENSBTAG00000046654	0	intron	ceramide kinase [Source:VGNC Symbol;Acc:VGNC:55885]
5	117036494	117036495	16	0.5	NA	NA	13	1	NA	NA	NA	NA	NA	NA	15	0.133333	11	0.636364	11	0.545455	NA	NA	14	1	11	0.272727	23	1	12	1	NA	NA	NA	NA	12	1	NA	NA	NA	NA	10	1	0.000131844	-35.6984	hypometh	ENSBTAG00000012291	0	intron	TBC1 domain family member 22A [Source:VGNC Symbol;Acc:VGNC:35636]
5	117087165	117087166	45	0.4	19	1	14	1	21	1	20	0.3	18	0.888889	39	0	25	0.12	21	0.52381	18	1	29	1	38	0.421053	36	1	22	1	16	0.625	29	1	17	1	14	1	15	0.933333	26	0.961538	1.3213e-14	-35.1033	hypometh	ENSBTAG00000012291	0	intron	TBC1 domain family member 22A [Source:VGNC Symbol;Acc:VGNC:35636]
5	117180458	117180459	21	1	NA	NA	22	0.545455	11	0	10	1	NA	NA	31	0.967742	13	0.923077	NA	NA	NA	NA	NA	NA	18	1	17	0	NA	NA	12	1	NA	NA	14	0	13	0	NA	NA	NA	NA	4.24303e-05	38.1632	hypermeth	ENSBTAG00000012291	0	intron	TBC1 domain family member 22A [Source:VGNC Symbol;Acc:VGNC:35636]
5	117206487	117206488	18	0.277778	18	1	NA	NA	NA	NA	NA	NA	10	1	19	0	12	0.5	NA	NA	NA	NA	13	1	12	0.583333	NA	NA	NA	NA	11	0.545455	23	1	NA	NA	NA	NA	NA	NA	11	1	0.000688528	-35.0649	hypometh	ENSBTAG00000012291	0	intron	TBC1 domain family member 22A [Source:VGNC Symbol;Acc:VGNC:35636]
5	119276481	119276482	47	0.638298	24	0.708333	25	0.68	23	0.652174	21	0.52381	NA	NA	68	1	14	0.642857	26	0.653846	42	0.952381	22	0	55	0.945455	34	0	19	0	14	0	34	0.529412	14	0	NA	NA	14	0	15	0	5.9691e-22	45.5672	hypermeth	ENSBTAG00000048741	0	intron
5	115384726	115384727	16	1	11	1	NA	NA	10	1	NA	NA	NA	NA	13	1	18	1	NA	NA	NA	NA	13	0.384615	NA	NA	17	0.647059	10	0.9	NA	NA	15	0.333333	13	0.384615	NA	NA	NA	NA	NA	NA	6.22501e-11	48.5294	hypermeth	ENSBTAG00000008858	2108	gene downstream	Rho GTPase activating protein 8 [Source:NCBI gene (formerly Entrezgene);Acc:104968450]
5	9116245	9116246	23	0.478261	27	0.592593	29	1	29	0.517241	20	0.45	18	1	34	0.264706	29	0.344828	33	0.969697	27	0.444444	32	0	47	0.531915	57	0.491228	37	0	22	0	32	0.40625	34	0	19	0.578947	24	0	26	0	1.33901e-16	36.518	hypermeth			intergenic
5	84382141	84382142	30	0	20	0.45	19	0	NA	NA	NA	NA	14	0	10	0	27	0.333333	NA	NA	14	0	16	0.6875	26	0.384615	30	0.533333	22	0.545455	14	1	27	0.518519	16	0.3125	12	0.333333	NA	NA	18	0.444444	2.39939e-10	-38.5009	hypometh			intergenic
5	117768796	117768797	21	0.238095	NA	NA	NA	NA	NA	NA	14	0.5	12	0	19	0.368421	NA	NA	28	0.964286	NA	NA	22	0.272727	18	0	21	0	31	0	NA	NA	NA	NA	NA	NA	11	0	15	0.733333	14	0.0714286	2.40405e-06	35.2998	hypermeth			intergenic
6	115029165	115029166	27	0.407407	NA	NA	13	0.230769	NA	NA	NA	NA	16	0.1875	18	0.666667	30	0.633333	NA	NA	10	0.3	16	0.125	23	0.0869565	26	0.0384615	21	0.0952381	14	0.0714286	29	0.137931	13	0.0769231	NA	NA	NA	NA	11	0.0909091	8.83638e-09	35.5865	hypermeth	ENSBTAG00000031197	-2947	gene downstream	H6 family homeobox 1 [Source:VGNC Symbol;Acc:VGNC:29887]
6	102922115	102922116	20	0.55	NA	NA	11	0.545455	13	0.538462	NA	NA	NA	NA	NA	NA	13	0	NA	NA	11	1	17	0.882353	20	1	16	1	23	0.652174	NA	NA	18	1	11	1	NA	NA	NA	NA	10	0.6	2.22327e-05	-36.3555	hypometh	ENSBTAG00000046671	0	utr5	wolframin ER transmembrane glycoprotein [Source:VGNC Symbol;Acc:VGNC:36936]
6	114271752	114271753	13	1	15	1	10	1	15	0.4	12	1	NA	NA	13	0.692308	NA	NA	NA	NA	NA	NA	14	0	27	1	19	0.526316	NA	NA	NA	NA	NA	NA	NA	NA	11	0	10	0.2	NA	NA	0.000431973	35.1852	hypermeth	ENSBTAG00000012464	0	utr5	actin filament associated protein 1 [Source:VGNC Symbol;Acc:VGNC:25706]
6	114662787	114662788	39	0.974359	16	0.5	21	0	NA	NA	NA	NA	11	0.454545	26	1	NA	NA	12	0.25	NA	NA	14	0.0714286	19	0.315789	32	0	NA	NA	NA	NA	29	0.275862	NA	NA	NA	NA	18	0.388889	17	0.411765	8.14856e-09	41.5194	hypermeth	ENSBTAG00000004893	0	intron	acyl-CoA oxidase 3, pristanoyl [Source:VGNC Symbol;Acc:VGNC:25554]
6	116778640	116778641	13	0.230769	20	0.4	17	0.117647	NA	NA	NA	NA	NA	NA	32	0.8125	15	0.866667	12	0.416667	12	0.416667	23	0.0869565	30	0.266667	39	0.025641	16	0.125	20	0.05	10	0.3	11	0.181818	17	0.411765	NA	NA	10	0.2	4.55267e-08	35.3306	hypermeth	ENSBTAG00000007164	0	intron	fibroblast growth factor receptor 3 [Source:VGNC Symbol;Acc:VGNC:50180]
6	34522565	34522566	40	0	16	1	23	0.478261	NA	NA	12	0.916667	17	1	41	0	18	0.722222	23	0.478261	18	0.333333	28	0	33	0.909091	50	0.94	25	1	10	1	27	0.814815	19	0.473684	18	1	13	0.538462	14	0.928571	1.69963e-11	-35.5059	hypometh			intergenic
6	109989724	109989725	14	0.5	27	0.259259	NA	NA	12	0.166667	16	0.3125	12	0.333333	17	0.705882	18	0.166667	16	0.1875	19	0.315789	18	0.888889	21	0.809524	23	0.347826	18	0.888889	NA	NA	NA	NA	NA	NA	10	0.8	12	0.5	NA	NA	1.90417e-06	-37.1575	hypometh			intergenic
6	109989781	109989782	17	0.117647	25	0.28	14	0.0714286	13	0.230769	23	0.130435	13	0.230769	26	0.384615	11	0.181818	21	0	23	0.0434783	25	0.96	26	0.615385	30	0.2	21	0.857143	18	0.222222	11	0.272727	21	0.47619	16	0.5	23	0.695652	NA	NA	9.65691e-12	-37.7695	hypometh			intergenic
7	21756315	21756316	65	0.338462	40	0.4	49	0.836735	30	0.933333	18	0.277778	25	0.24	59	0.355932	45	0.222222	31	1	29	0.827586	65	0.876923	46	0.826087	76	0.881579	30	0.866667	28	0.857143	36	0.833333	35	0.942857	32	0.84375	29	1	32	0.96875	5.43675e-27	-36.3346	hypometh	ENSBTAG00000011252	-9539	gene downstream	RAD50 double strand break repair protein [Source:VGNC Symbol;Acc:VGNC:52870]
7	19227965	19227966	34	0.970588	30	1	22	0.5	22	1	23	1	14	1	38	1	40	0.425	21	0.52381	28	0.964286	46	0.5	29	0.931034	44	0.431818	24	1	21	0.380952	32	0	31	0	17	0.235294	20	0.95	22	0.454545	1.89786e-16	36.2351	hypermeth	ENSBTAG00000002224	0	exon	ubiquitin like with PHD and ring finger domains 1 [Source:VGNC Symbol;Acc:VGNC:36654]
7	20163562	20163563	14	0	10	0	15	1	NA	NA	10	0.7	NA	NA	17	0.411765	NA	NA	NA	NA	NA	NA	14	1	NA	NA	24	0.916667	NA	NA	NA	NA	28	0.678571	NA	NA	NA	NA	11	1	13	0.615385	0.000134801	-38.2828	hypometh	ENSBTAG00000000755	0	exon	zinc finger RNA binding protein 2 [Source:VGNC Symbol;Acc:VGNC:37172]
7	20695148	20695149	20	1	NA	NA	15	0	NA	NA	10	1	NA	NA	18	1	25	0.84	NA	NA	NA	NA	21	0	16	0.625	22	0.636364	15	0	12	1	12	0	20	0.4	12	0.25	11	0	10	0.6	2.56985e-08	43.3098	hypermeth	ENSBTAG00000012181	0	utr3	G protein subunit alpha 11 [Source:VGNC Symbol;Acc:VGNC:29444]
7	20771242	20771243	25	1	38	0.868421	NA	NA	16	0.9375	18	0.833333	NA	NA	21	0.380952	42	0.428571	20	0.5	19	0.578947	31	0.612903	38	0.131579	41	0.317073	19	0	19	0.578947	17	0	28	0	14	0	27	0.37037	20	0.3	1.02742e-16	42.6423	hypermeth	ENSBTAG00000001153	0	intron	TLE family member 2, transcriptional corepressor [Source:VGNC Symbol;Acc:VGNC:49981]
7	20772047	20772048	33	0	14	0	21	1	NA	NA	10	0.8	NA	NA	NA	NA	18	0.555556	12	1	NA	NA	13	1	14	0.428571	22	0.636364	17	1	17	1	19	0.947368	14	1	NA	NA	16	1	NA	NA	9.84433e-09	-39.899	hypometh	ENSBTAG00000001153	0	exon	TLE family member 2, transcriptional corepressor [Source:VGNC Symbol;Acc:VGNC:49981]
7	21280263	21280264	37	0.432432	30	0.266667	18	0.833333	28	0.928571	17	0.411765	17	0.176471	40	0.15	33	0.151515	19	0.578947	27	0.555556	39	0.974359	35	0.657143	37	0.945946	22	0.863636	21	1	23	0.608696	26	0.884615	20	0.85	24	0.375	22	0.863636	1.33536e-17	-38.9356	hypometh	ENSBTAG00000016477	0	exon	PEAK family member 3 [Source:VGNC Symbol;Acc:VGNC:49546]
7	21386399	21386400	56	1	41	0.97561	39	0.974359	18	0.555556	21	0.380952	26	0.538462	49	0.734694	56	0.982143	36	0.75	46	0.456522	62	0.403226	64	0.59375	63	0.47619	38	0.605263	29	0.586207	52	0	26	0.346154	33	0.363636	32	0.59375	23	0	1.41509e-24	37.613	hypermeth	ENSBTAG00000009996	0	tts	DOT1 like histone lysine methyltransferase [Source:VGNC Symbol;Acc:VGNC:50607]
7	38326344	38326345	25	1	19	0.263158	20	0.25	12	0.333333	NA	NA	NA	NA	NA	NA	10	0.5	10	0.1	NA	NA	31	0.258065	34	0.0882353	25	0.04	15	0.0666667	20	0	16	0	19	0	13	0.230769	11	0.0909091	12	0.0833333	6.34399e-10	37.6913	hypermeth	ENSBTAG00000014897	0	intron	unc-5 netrin receptor A [Source:VGNC Symbol;Acc:VGNC:36670]
7	96067718	96067719	23	0.73913	24	0.708333	26	0.576923	14	1	18	0.277778	15	0.666667	36	0.305556	27	0.555556	18	0.666667	20	0	28	1	32	0.84375	18	0.666667	19	1	NA	NA	18	1	15	1	28	0.642857	17	0.882353	13	1	3.16524e-12	-35.2773	hypometh	ENSBTAG00000000874	0	intron	calpastatin [Source:VGNC Symbol;Acc:VGNC:26790]
7	96161922	96161923	39	0.512821	36	0.722222	21	0.904762	23	0.521739	24	0.958333	23	0.521739	36	1	NA	NA	15	0.533333	38	0.947368	25	0	47	0.0212766	46	0.978261	20	0	10	1	14	0	11	0	28	0.5	21	0.666667	19	0.0526316	2.35022e-16	40.0244	hypermeth	ENSBTAG00000000874	0	intron	calpastatin [Source:VGNC Symbol;Acc:VGNC:26790]
7	21386821	21386822	12	1	NA	NA	10	1	NA	NA	NA	NA	NA	NA	19	1	14	1	NA	NA	10	0.5	19	0.421053	21	0.666667	16	0.3125	NA	NA	NA	NA	NA	NA	NA	NA	14	0.214286	12	0.833333	NA	NA	1.25049e-06	43.5272	hypermeth	ENSBTAG00000009996	380	gene downstream	DOT1 like histone lysine methyltransferase [Source:VGNC Symbol;Acc:VGNC:50607]
7	24880723	24880724	NA	NA	NA	NA	11	0.909091	NA	NA	NA	NA	13	0.538462	12	0.5	13	1	11	0.909091	NA	NA	16	0.375	19	0	26	0.230769	17	0.882353	14	0.714286	22	0.136364	15	0.333333	NA	NA	NA	NA	NA	NA	1.70695e-05	41.7829	hypermeth			intergenic
7	96267111	96267112	22	0.818182	NA	NA	10	0.8	10	0.9	NA	NA	NA	NA	15	0.2	10	0.8	NA	NA	NA	NA	NA	NA	10	0.3	12	0.666667	NA	NA	NA	NA	20	0	NA	NA	NA	NA	10	0.7	10	0	0.00097529	39.6245	hypermeth			intergenic
7	107809797	107809798	30	0	25	0.04	10	1	NA	NA	NA	NA	11	0	18	0.5	24	0	NA	NA	NA	NA	NA	NA	18	0.722222	33	0.454545	11	0.181818	NA	NA	19	0.789474	17	0.470588	12	0.833333	11	0.363636	17	0.823529	2.2349e-09	-41.7465	hypometh			intergenic
8	1082697	1082698	28	0.571429	27	0.518519	23	1	11	0.454545	14	0.5	17	0.529412	33	0.969697	19	0.578947	22	1	22	1	31	0	51	0.0196078	39	0.025641	36	0.583333	21	0.190476	40	0.425	26	0.615385	19	0.947368	22	0.545455	25	0.6	3.02745e-17	40.6661	hypermeth	ENSBTAG00000022013	-576	gene downstream	carbonyl reductase 4 [Source:VGNC Symbol;Acc:VGNC:26815]
8	69462010	69462011	18	0	19	0.368421	16	0.5	12	0	13	0.153846	NA	NA	24	0	19	0.210526	NA	NA	14	0	21	0	17	0	34	0.558824	19	1	10	0.5	29	0.586207	15	1	NA	NA	NA	NA	12	0.5	2.59226e-08	-36.0368	hypometh	ENSBTAG00000004578	-482	gene downstream	leucine rich repeat LGI family member 3 [Source:VGNC Symbol;Acc:VGNC:30858]
8	1046081	1046082	12	0.666667	23	0.521739	12	0	17	0.470588	NA	NA	11	0.272727	32	0	16	0.375	10	0.7	17	0	23	0	30	1	38	1	16	0.6875	17	0.529412	15	0.8	15	0.466667	22	0.681818	NA	NA	12	0.666667	1.67151e-10	-39.8156	hypometh	ENSBTAG00000037087	0	promoter	5S ribosomal RNA [Source:RFAM;Acc:RF00001]
8	23457890	23457891	24	1	28	0.285714	14	1	13	1	NA	NA	21	0.190476	27	0.259259	32	1	36	0	13	1	18	1	26	0.961538	21	1	16	1	13	0.923077	15	0.933333	14	0.928571	20	0.85	11	1	NA	NA	1.51715e-16	-40.1661	hypometh	ENSBTAG00000038181	0	intron	focadhesin [Source:VGNC Symbol;Acc:VGNC:29071]
8	28616512	28616513	24	0	23	0.913043	21	0.952381	20	1	21	0.571429	25	0.6	32	0	25	1	24	1	14	0	37	0.486486	47	0	42	0	30	0.4	12	0	26	0	30	0	20	0.95	15	0	23	0.478261	5.8737e-16	38.5487	hypermeth	ENSBTAG00000015788	0	intron	coiled-coil domain containing 171 [Source:VGNC Symbol;Acc:VGNC:26868]
8	29178120	29178121	21	1	13	0.153846	NA	NA	11	0.636364	NA	NA	23	0.521739	18	0.222222	19	0.473684	14	0.142857	10	0.9	16	1	29	1	39	0.948718	19	0.894737	28	1	NA	NA	11	1	28	0.714286	15	0.533333	NA	NA	1.57743e-11	-38.5669	hypometh			intergenic
8	29178154	29178155	37	1	29	0.137931	17	0	21	0.666667	14	0.571429	27	0.62963	30	0.333333	32	0.53125	23	0.130435	14	0.928571	33	0.636364	49	0.959184	53	0.962264	29	0.931034	36	1	19	0.947368	15	1	35	0.771429	26	0.615385	NA	NA	4.41906e-18	-37.0478	hypometh			intergenic
8	41785618	41785619	11	0	15	1	12	0	NA	NA	NA	NA	NA	NA	17	0	NA	NA	NA	NA	20	0.75	65	0.984615	34	0.764706	22	0.909091	20	0.65	12	1	NA	NA	12	1	NA	NA	NA	NA	NA	NA	5.51473e-12	-49.0909	hypometh			intergenic
8	67772858	67772859	10	0.7	11	0.363636	10	0.5	NA	NA	NA	NA	NA	NA	NA	NA	21	0	NA	NA	10	1	14	0	17	0	11	0.363636	10	0	NA	NA	12	0	NA	NA	NA	NA	NA	NA	NA	NA	0.00022422	35.6855	hypermeth			intergenic
9	99044613	99044614	NA	NA	19	0.789474	NA	NA	NA	NA	10	1	NA	NA	21	1	12	1	NA	NA	12	1	12	0.5	14	0.5	11	0.727273	NA	NA	NA	NA	NA	NA	13	0.461538	14	0.357143	NA	NA	NA	NA	2.828e-07	44.5946	hypermeth	ENSBTAG00000048502	-9936	gene upstream
9	101934632	101934633	NA	NA	14	0	NA	NA	16	0.6875	NA	NA	NA	NA	23	0.347826	17	0	10	0.6	24	0.0833333	29	0.931034	20	0.3	22	0.545455	NA	NA	13	0	14	0.785714	NA	NA	15	0.866667	NA	NA	NA	NA	4.17407e-05	-35.1004	hypometh	ENSBTAG00000014497	-5864	gene downstream	G protein-coupled receptor 31 [Source:VGNC Symbol;Acc:VGNC:29582]
9	8227151	8227152	50	0	21	0.952381	33	0	17	0.823529	18	0.333333	25	0.76	44	0	40	0	31	0	26	0	29	0.793103	22	0.727273	55	0.509091	46	0.934783	24	0.625	15	0.733333	27	0.925926	34	0.441176	24	0	30	0.466667	3.8763e-24	-42.7472	hypometh	ENSBTAG00000015335	0	intron	adhesion G protein-coupled receptor B3 [Source:VGNC Symbol;Acc:VGNC:59318]
9	26199931	26199932	44	0.681818	NA	NA	14	0	NA	NA	19	0.894737	NA	NA	10	0	11	0	22	0	18	0	NA	NA	21	0	NA	NA	29	1	15	1	NA	NA	29	0.965517	23	0.956522	19	0.684211	15	0.933333	9.40338e-13	-46.0745	hypometh	ENSBTAG00000033961	0	intron	ring finger protein 217 [Source:VGNC Symbol;Acc:VGNC:53802]
9	96254030	96254031	21	0.904762	11	0.909091	14	1	NA	NA	NA	NA	NA	NA	23	0.565217	12	1	NA	NA	NA	NA	NA	NA	11	1	17	0.941176	NA	NA	NA	NA	24	0.125	18	0.222222	NA	NA	11	0.363636	NA	NA	0.000113954	37.037	hypermeth	ENSBTAG00000002402	0	intron	insulin like growth factor 2 receptor [Source:VGNC Symbol;Acc:VGNC:30082]
9	98526585	98526586	19	0	11	0.636364	17	0.470588	NA	NA	11	0.454545	12	0	18	1	43	0.465116	17	0.529412	14	0.571429	27	0	25	0.52	23	0	15	0	NA	NA	29	0	18	0	15	0	10	0.5	12	0	4.97987e-11	35.9515	hypermeth	ENSBTAG00000011106	0	intron	parkin coregulated [Source:VGNC Symbol;Acc:VGNC:55070]
9	101703669	101703670	11	0.454545	15	0	NA	NA	NA	NA	NA	NA	18	0.944444	22	0.772727	21	0.190476	10	0.4	11	0.636364	20	1	22	0.954545	20	1	15	1	NA	NA	NA	NA	15	0.8	NA	NA	11	0.454545	NA	NA	2.67578e-08	-40.2913	hypometh	ENSBTAG00000021741	0	intron	ribosomal protein S6 kinase A2 [Source:VGNC Symbol;Acc:VGNC:34141]
9	12706015	12706016	17	0.764706	11	0.727273	NA	NA	NA	NA	NA	NA	NA	NA	16	0.5625	17	1	11	0.545455	NA	NA	13	0	27	0	20	0.55	13	0.615385	10	0.9	24	0	NA	NA	11	0.545455	10	1	13	0	1.20621e-06	42.4054	hypermeth			intergenic
9	78694580	78694581	26	0	18	0.555556	24	0.458333	19	0.631579	10	0.9	13	0.615385	25	0.8	16	1	10	0.4	17	0.529412	25	0	12	0	26	0	19	0	14	0	33	0.424242	19	0.473684	NA	NA	NA	NA	15	0	3.3472e-13	41.5075	hypermeth			intergenic
9	95978746	95978747	16	0.4375	42	0.0238095	15	0.533333	16	0.3125	22	0.727273	11	0.545455	22	0.363636	23	0.130435	15	0.533333	31	0.451613	37	0.459459	47	0.957447	37	0.945946	24	0.666667	19	1	17	0.941176	23	0.478261	19	0.263158	21	1	11	1	2.19799e-16	-41.182	hypometh			intergenic
9	99222790	99222791	36	0.388889	41	0.609756	24	0.375	23	0.0434783	16	0	36	0.5	52	0	23	0	27	0.481481	19	0.947368	48	0.979167	44	0.568182	48	0.520833	38	0.973684	28	1	40	0.475	30	1	25	1	11	0	15	1	4.05753e-25	-43.7618	hypometh			intergenic
9	102060985	102060986	31	0.967742	38	0.368421	13	1	25	1	11	1	12	1	40	0.35	39	0.564103	23	0.521739	33	0.333333	53	1	30	0.966667	40	0.975	12	1	15	0.933333	18	1	19	1	16	1	25	0.92	15	1	5.78228e-24	-36.0556	hypometh			intergenic
9	102073803	102073804	NA	NA	NA	NA	15	0.933333	10	0.6	NA	NA	13	1	11	0.818182	17	1	NA	NA	12	0.916667	20	0.55	21	0.333333	17	1	10	0.6	12	0.416667	10	0	18	0.555556	NA	NA	NA	NA	10	0.7	7.33705e-06	36.3538	hypermeth			intergenic
9	102149462	102149463	47	0	27	0.666667	39	1	24	0.5	20	0.5	30	0	55	1	47	0.489362	25	0.64	31	0.548387	51	0	51	0.45098	63	0	27	0	20	0.95	45	0	29	0.413793	29	0	31	0.548387	28	0.0357143	2.32661e-20	35.8211	hypermeth			intergenic
9	102508092	102508093	35	0	18	0.5	19	0.526316	19	0.421053	14	0.571429	13	0.615385	24	0.375	20	0.35	19	0	16	0.3125	28	0.892857	21	0.428571	40	0.525	29	1	13	0.461538	24	0.75	22	1	16	1	10	0	15	1	2.08699e-14	-41.3659	hypometh			intergenic
9	102508776	102508777	26	0.423077	21	0.571429	20	1	11	0.636364	10	0.4	NA	NA	26	0.961538	40	0.6	18	0	13	1	16	0.8125	29	0	34	0.382353	20	0.4	15	0	20	0.5	12	0	NA	NA	19	0	16	0.375	6.98674e-09	35.0784	hypermeth			intergenic
9	102815204	102815205	23	1	11	1	10	1	10	0	NA	NA	20	0.5	25	1	22	1	NA	NA	13	0.769231	17	0.470588	16	0	23	0.434783	14	0.428571	NA	NA	19	0	14	0.928571	14	0	12	0.5	15	1	1.08384e-10	42.558	hypermeth			intergenic
9	102982567	102982568	NA	NA	22	0.863636	17	0.941176	14	0	14	0.642857	NA	NA	10	1	21	0.904762	NA	NA	NA	NA	17	0	NA	NA	12	1	22	0.363636	NA	NA	14	0	NA	NA	13	0.230769	NA	NA	NA	NA	6.98572e-07	45.0026	hypermeth			intergenic
9	103257751	103257752	10	1	23	1	10	1	NA	NA	NA	NA	NA	NA	NA	NA	28	1	11	1	13	1	29	0.551724	24	0.958333	20	1	NA	NA	23	0.652174	NA	NA	17	0	13	0.230769	16	0.25	NA	NA	5.26428e-15	42.9577	hypermeth			intergenic
10	102124809	102124810	29	0.344828	25	0.52	14	0	19	0	12	0.0833333	13	0.923077	38	0	18	0.611111	25	0.56	28	0	29	1	33	0.606061	34	0.441176	21	0.761905	20	0.65	10	0.6	32	0.71875	25	0.52	14	0.571429	24	0.416667	9.67204e-12	-35.6213	hypometh	ENSBTAG00000006392	-6906	gene downstream	tetratricopeptide repeat domain 7B [Source:VGNC Symbol;Acc:VGNC:36481]
10	101855434	101855435	23	0.565217	17	0.352941	34	0.882353	10	1	12	0.916667	18	0	27	0.925926	18	1	20	0.9	20	0.85	27	0	24	0.333333	38	1	18	0.444444	NA	NA	24	0.541667	16	0	NA	NA	18	0	11	0	6.98146e-10	36.3037	hypermeth	ENSBTAG00000005426	-6642	gene upstream	proteasome 26S subunit, ATPase 1 [Source:VGNC Symbol;Acc:VGNC:33454]
10	97145880	97145881	24	0.541667	NA	NA	17	0.705882	12	0.416667	11	1	11	0.0909091	17	0.0588235	21	1	10	0.6	31	1	19	0	25	0	15	0	NA	NA	15	0.8	19	0	16	1	15	0.8	10	0	NA	NA	4.69911e-07	35.7337	hypermeth	ENSBTAG00000052494	-5168	gene downstream
10	8526708	8526709	49	0.408163	33	0.545455	33	1	32	0.46875	21	0	32	0.53125	43	0	49	0	29	1	41	0.609756	47	1	58	0.965517	62	1	20	1	35	0.942857	48	0.979167	38	1	28	0.678571	30	0.5	36	0.972222	2.13242e-48	-49.1671	hypometh	ENSBTAG00000020205	0	intron	phosphodiesterase 8B [Source:NCBI gene (formerly Entrezgene);Acc:107131388]
10	43849489	43849490	26	0	17	0	12	0	NA	NA	NA	NA	10	0	18	0	10	0	NA	NA	11	0	21	0.714286	13	0	27	0.555556	14	0	15	0.533333	19	0	18	1	NA	NA	NA	NA	NA	NA	4.18108e-16	-44.0945	hypometh	ENSBTAG00000010103	0	intron	tripartite motif containing 9 [Source:VGNC Symbol;Acc:VGNC:36353]
10	73371399	73371400	11	0.545455	10	0.2	NA	NA	NA	NA	NA	NA	NA	NA	16	0	16	0.5625	NA	NA	13	0.384615	17	1	15	1	10	0.4	NA	NA	NA	NA	NA	NA	NA	NA	16	0.5	15	0.933333	NA	NA	8.04219e-06	-46.1187	hypometh	ENSBTAG00000047000	0	promoter
10	101825625	101825626	51	0.372549	27	0.148148	34	0.294118	33	0.393939	21	0	25	0.48	55	0.309091	42	0.333333	21	0.190476	37	0	60	1	57	0.701754	47	0.765957	43	0.488372	27	0.407407	38	0.578947	24	0.416667	27	0.222222	26	1	35	0.514286	5.60122e-22	-38.2256	hypometh	ENSBTAG00000045849	0	intron	potassium two pore domain channel subfamily K member 13 [Source:NCBI gene (formerly Entrezgene);Acc:787307]
10	101879390	101879391	45	0.955556	38	1	33	0.575758	17	0.705882	23	0.913043	30	1	46	0.956522	34	0.705882	36	0.944444	51	1	36	0.5	40	1	44	0.477273	27	0.481481	24	0.666667	39	0.25641	25	0	16	0.6875	20	0.35	32	0.625	1.78054e-24	38.0333	hypermeth	ENSBTAG00000005427	0	intron	NRDE-2, necessary for RNA interference, domain containing [Source:VGNC Symbol;Acc:VGNC:32259]
10	32046150	32046151	10	0.1	NA	NA	NA	NA	11	0.818182	NA	NA	NA	NA	11	0	14	0.214286	13	0.461538	NA	NA	16	0.875	33	0.575758	17	0.941176	16	0.5625	19	0.684211	18	0.888889	17	0.470588	10	0.2	23	0.956522	10	0.3	0.000274698	-35.953	hypometh	ENSBTAG00000050159	4449	gene upstream
10	2595370	2595371	NA	NA	27	0.740741	NA	NA	13	0.153846	20	0	11	0.181818	28	0.142857	33	0.030303	23	0.0869565	15	0.733333	14	0.928571	19	0.789474	19	0.842105	22	0.181818	11	0.727273	11	0.727273	NA	NA	16	0.8125	25	0.28	NA	NA	3.98719e-08	-36.608	hypometh			intergenic
10	99124368	99124369	NA	NA	17	0.705882	NA	NA	10	0	NA	NA	NA	NA	22	0.909091	NA	NA	12	0	20	0	18	0.944444	33	1	18	0.555556	10	0.9	NA	NA	NA	NA	NA	NA	17	0.705882	13	0.692308	12	0.166667	4.6825e-05	-36.5269	hypometh			intergenic
10	99473167	99473168	11	1	11	0.909091	21	0.238095	16	0.3125	NA	NA	NA	NA	10	1	14	1	15	1	29	0.241379	15	1	17	0.941176	17	1	18	1	12	1	NA	NA	14	0.785714	16	1	NA	NA	NA	NA	1.86444e-09	-35.7004	hypometh			intergenic
11	101215437	101215438	26	0.192308	25	0.2	NA	NA	16	0.1875	12	0.333333	11	1	NA	NA	NA	NA	NA	NA	15	0.866667	NA	NA	26	1	18	1	NA	NA	NA	NA	NA	NA	13	0.923077	11	1	NA	NA	25	0.24	4.45701e-06	-39.447	hypometh	ENSBTAG00000017473	-9879	gene upstream	laminin subunit gamma 3 [Source:VGNC Symbol;Acc:VGNC:58386]
11	74329211	74329212	17	1	26	0	11	1	12	0.333333	10	0.5	NA	NA	16	0	24	0	18	0.5	18	1	23	0.913043	27	1	27	0.962963	11	1	16	0.0625	NA	NA	15	0	28	1	26	1	14	1	8.95473e-12	-40.2477	hypometh	ENSBTAG00000018705	-6259	gene upstream	adenylate cyclase 3 [Source:VGNC Symbol;Acc:VGNC:25644]
11	4145618	4145619	45	1	50	0.44	51	0.980392	37	1	32	1	20	0.5	71	0.971831	82	0.878049	40	1	49	1	64	0.484375	66	0	79	0.0126582	46	1	49	0.959184	35	0.971429	42	0.404762	37	1	29	0.931034	35	0.485714	1.22601e-32	35.9887	hypermeth	ENSBTAG00000054686	0	utr5	CRACD like [Source:NCBI gene (formerly Entrezgene);Acc:525174]
11	18830712	18830713	12	1	21	0.52381	NA	NA	10	1	NA	NA	NA	NA	23	1	10	1	12	0.833333	15	0.666667	16	0.75	18	0.388889	25	0.68	NA	NA	NA	NA	NA	NA	12	0	20	0.4	NA	NA	NA	NA	4.27379e-05	35.1435	hypermeth	ENSBTAG00000009020	0	intron	cysteine rich transmembrane BMP regulator 1 [Source:VGNC Symbol;Acc:VGNC:27710]
11	70498230	70498231	28	0.928571	28	0.892857	14	1	12	1	18	0.333333	16	0.9375	25	1	32	0.9375	26	1	22	1	48	0.3125	54	0.277778	22	0.909091	27	1	18	1	15	1	26	0.192308	35	0.4	NA	NA	12	1	2.33404e-16	36.0864	hypermeth	ENSBTAG00000007379	0	intron	ALK receptor tyrosine kinase [Source:VGNC Symbol;Acc:VGNC:25832]
11	87957822	87957823	44	0	31	0.967742	21	0	19	0.105263	16	1	22	0	36	0.805556	30	0.333333	23	0.478261	29	1	45	0	31	0.322581	41	0.0243902	30	0	21	0	19	0	28	0.0357143	18	0.555556	30	0.0333333	22	0	7.95163e-23	38.7933	hypermeth	ENSBTAG00000001141	0	intron	ADAM metallopeptidase domain 17 [Source:VGNC Symbol;Acc:VGNC:25607]
11	87969193	87969194	13	0	25	0.52	NA	NA	16	0	10	0.4	NA	NA	27	0.518519	18	0.611111	22	0.636364	26	0.692308	28	0	28	0	20	0	10	0	14	0	17	0	18	0	20	0.55	19	0	10	0	2.6724e-16	41.1555	hypermeth	ENSBTAG00000001140	0	intron	isoamyl acetate hydrolyzing esterase 1 (putative) [Source:VGNC Symbol;Acc:VGNC:30016]
11	92623861	92623862	14	1	12	0.416667	16	0.25	11	1	NA	NA	11	0.272727	17	1	30	0.433333	15	0.266667	17	1	31	1	19	0.947368	14	1	NA	NA	18	0.944444	11	1	18	1	15	1	NA	NA	NA	NA	4.89861e-13	-36.8742	hypometh	ENSBTAG00000008232	0	intron	DAB2 interacting protein [Source:VGNC Symbol;Acc:VGNC:27866]
11	97839500	97839501	48	0.416667	39	1	37	0	18	0.388889	19	0.526316	30	0.4	57	0.421053	47	0.446809	27	0	43	0	45	1	42	0.428571	57	1	36	0.555556	23	0.434783	40	0.6	40	1	31	0.483871	39	0.487179	35	1	1.06486e-20	-36.4998	hypometh	ENSBTAG00000023843	0	intron	Ral GEF with PH domain and SH3 binding motif 1 [Source:VGNC Symbol;Acc:VGNC:33704]
11	97938493	97938494	29	1	30	0.966667	15	1	NA	NA	11	0.636364	21	0.952381	25	0.64	24	0.416667	16	1	16	0.875	25	0	37	0.378378	53	0.509434	23	1	15	0.333333	40	0.325	16	0	20	0.65	14	1	16	1	7.30765e-12	35.1599	hypermeth	ENSBTAG00000023843	0	intron	Ral GEF with PH domain and SH3 binding motif 1 [Source:VGNC Symbol;Acc:VGNC:33704]
11	103138082	103138083	NA	NA	13	0.846154	NA	NA	NA	NA	10	0.8	11	0.545455	NA	NA	22	1	16	0.9375	NA	NA	21	0.904762	NA	NA	20	0	13	0.692308	11	0.727273	11	0	14	0.642857	NA	NA	NA	NA	NA	NA	0.000160682	36.1111	hypermeth	ENSBTAG00000030319	0	exon	globoside alpha-1,3-N-acetylgalactosaminyltransferase 1 [Source:VGNC Symbol;Acc:VGNC:59217]
11	105093601	105093602	17	0.705882	19	0.684211	NA	NA	NA	NA	NA	NA	NA	NA	11	0.181818	15	1	NA	NA	10	0.5	15	0.666667	24	0.125	12	0.416667	NA	NA	NA	NA	13	0.230769	NA	NA	NA	NA	NA	NA	16	0.0625	0.000487453	37.7778	hypermeth	ENSBTAG00000017851	0	intron	retinoid X receptor alpha [Source:VGNC Symbol;Acc:VGNC:34230]
11	105093614	105093615	42	0.857143	27	0.62963	25	0.52	12	0.0833333	15	0.8	10	0.6	26	0.384615	32	0.96875	18	0.277778	12	0.25	28	0.571429	41	0.097561	27	0.481481	16	0.0625	10	0.3	28	0.107143	21	0.380952	16	0.375	11	0.181818	25	0.04	2.41335e-11	35.6267	hypermeth	ENSBTAG00000017851	0	intron	retinoid X receptor alpha [Source:VGNC Symbol;Acc:VGNC:34230]
11	105093626	105093627	42	0.880952	27	0.666667	25	0.56	12	0.166667	15	0.866667	10	0.6	26	0.692308	32	0.96875	18	0.388889	12	0.5	28	0.642857	41	0.097561	27	0.518519	16	0	10	0.3	28	0.178571	21	0.47619	16	0.375	11	0.181818	25	0.08	7.96056e-15	40.7068	hypermeth	ENSBTAG00000017851	0	intron	retinoid X receptor alpha [Source:VGNC Symbol;Acc:VGNC:34230]
11	105093634	105093635	42	0.928571	27	0.666667	25	0.6	12	0.0833333	15	0.933333	10	0.7	26	0.5	32	0.96875	18	0.444444	12	0.583333	28	0.678571	41	0.170732	27	0.518519	16	0	10	0.4	28	0.178571	21	0.428571	16	0.4375	11	0.181818	25	0.12	4.08379e-13	38.4729	hypermeth	ENSBTAG00000017851	0	intron	retinoid X receptor alpha [Source:VGNC Symbol;Acc:VGNC:34230]
11	105093648	105093649	41	0.902439	27	0.62963	25	0.56	12	0.0833333	15	0.866667	10	0.6	26	0.307692	32	1	18	0.277778	12	0.5	28	0.642857	41	0.097561	27	0.518519	16	0	10	0.3	28	0.142857	21	0.428571	16	0.375	11	0.181818	25	0.04	1.00433e-11	36.4072	hypermeth	ENSBTAG00000017851	0	intron	retinoid X receptor alpha [Source:VGNC Symbol;Acc:VGNC:34230]
11	105093650	105093651	42	0.904762	27	0.666667	25	0.56	12	0.0833333	15	0.8	10	0.8	26	0.384615	32	0.96875	18	0.388889	12	0.333333	28	0.714286	41	0.146341	27	0.518519	16	0	10	0.3	28	0.178571	21	0.380952	16	0.375	11	0.181818	25	0	8.04595e-12	36.5973	hypermeth	ENSBTAG00000017851	0	intron	retinoid X receptor alpha [Source:VGNC Symbol;Acc:VGNC:34230]
11	105093659	105093660	42	0.857143	27	0.62963	24	0.541667	12	0.0833333	15	0.866667	10	0.6	26	0.461538	32	0.96875	18	0.444444	12	0.5	28	0.642857	41	0.121951	27	0.518519	16	0	10	0.4	28	0.178571	21	0.380952	16	0.375	11	0.181818	25	0	1.16405e-12	37.7936	hypermeth	ENSBTAG00000017851	0	intron	retinoid X receptor alpha [Source:VGNC Symbol;Acc:VGNC:34230]
11	105093664	105093665	42	0.904762	27	0.62963	24	0.541667	12	0.0833333	15	0.866667	10	0.7	26	0.461538	32	0.96875	18	0.277778	12	0.5	28	0.607143	41	0.146341	27	0.518519	16	0	10	0.3	28	0.178571	21	0.380952	16	0.375	11	0.181818	25	0	5.40372e-13	38.2421	hypermeth	ENSBTAG00000017851	0	intron	retinoid X receptor alpha [Source:VGNC Symbol;Acc:VGNC:34230]
11	105093683	105093684	42	0.904762	27	0.666667	25	0.56	12	0.166667	15	0.933333	NA	NA	26	0.615385	32	1	18	0.388889	11	0.636364	27	0.62963	41	0.170732	27	0.518519	16	0.0625	10	0.4	27	0.185185	20	0.45	15	0.466667	11	0.181818	25	0.08	7.9004e-14	40.1036	hypermeth	ENSBTAG00000017851	0	intron	retinoid X receptor alpha [Source:VGNC Symbol;Acc:VGNC:34230]
11	105093694	105093695	38	0.868421	23	0.565217	25	0.56	12	0.0833333	14	0.928571	NA	NA	23	0.565217	26	0.923077	18	0.444444	10	0.6	26	0.653846	41	0.0731707	26	0.5	16	0.0625	10	0.4	25	0.12	19	0.421053	16	0.5	10	0.1	25	0	2.5832e-12	39.0348	hypermeth	ENSBTAG00000017851	0	intron	retinoid X receptor alpha [Source:VGNC Symbol;Acc:VGNC:34230]
11	105093706	105093707	42	0.880952	27	0.62963	25	0.6	12	0.166667	15	0.933333	10	0.6	26	0.461538	32	1	18	0.444444	12	0.583333	28	0.678571	41	0.170732	27	0.555556	16	0.25	10	0.4	28	0.285714	21	0.333333	16	0.375	11	0.181818	25	0.08	6.81566e-11	35.3093	hypermeth	ENSBTAG00000017851	0	exon	retinoid X receptor alpha [Source:VGNC Symbol;Acc:VGNC:34230]
11	105093719	105093720	42	0.952381	27	0.592593	25	0.56	12	0.0833333	15	0.866667	10	0.5	26	0.461538	32	0.96875	18	0.333333	12	0.333333	28	0.642857	41	0.097561	27	0.555556	16	0	10	0.3	28	0.178571	21	0.333333	16	0.375	11	0.181818	25	0	7.87843e-13	37.9344	hypermeth	ENSBTAG00000017851	0	exon	retinoid X receptor alpha [Source:VGNC Symbol;Acc:VGNC:34230]
11	105093731	105093732	42	0.857143	27	0.62963	25	0.56	12	0.0833333	15	0.8	10	0.6	26	0.384615	32	0.9375	18	0.333333	12	0.416667	28	0.642857	41	0.097561	27	0.518519	16	0	10	0.3	28	0.142857	21	0.380952	16	0.3125	11	0.181818	25	0	6.36115e-12	36.5481	hypermeth	ENSBTAG00000017851	0	exon	retinoid X receptor alpha [Source:VGNC Symbol;Acc:VGNC:34230]
11	105946328	105946329	31	0	15	0.0666667	NA	NA	NA	NA	20	0.45	NA	NA	34	0	19	1	NA	NA	20	1	21	0.952381	22	1	32	1	NA	NA	16	1	31	0	14	0.928571	17	1	18	0.722222	14	0.0714286	1.1495e-08	-37.1806	hypometh	ENSBTAG00000021550	0	intron	MAM domain containing 4 [Source:VGNC Symbol;Acc:VGNC:31158]
11	105949591	105949592	15	0	22	0	NA	NA	11	0.272727	11	0.545455	NA	NA	15	0	19	1	10	1	15	0.933333	17	1	27	1	19	1	NA	NA	18	1	NA	NA	12	1	14	1	16	0.5625	14	0.714286	1.66974e-14	-47.903	hypometh	ENSBTAG00000030302	0	intron	endothelial differentiation related factor 1 [Source:VGNC Symbol;Acc:VGNC:28325]
11	106411412	106411413	14	0	NA	NA	10	0.8	13	0.846154	10	0.6	NA	NA	27	0.703704	25	0.88	11	0.727273	24	1	18	0.722222	26	0.5	28	0.821429	12	0	10	0	20	0	18	0.388889	10	0	13	0	16	0.5625	3.22919e-07	35.1226	hypermeth	ENSBTAG00000012121	0	utr3	NADPH oxidase activator 1 [Source:VGNC Symbol;Acc:VGNC:32186]
11	20552874	20552875	40	0	19	0.578947	28	0.535714	10	0	NA	NA	23	0.608696	27	0	24	0	12	0.666667	27	0	17	1	51	0.980392	47	0.489362	26	1	12	0.916667	31	0	12	1	18	0.555556	18	0	27	0.444444	8.59389e-15	-39.305	hypometh			intergenic
11	53398045	53398046	17	1	19	0.0526316	23	0.478261	15	0.533333	NA	NA	10	0.7	25	1	10	0	NA	NA	NA	NA	13	0.692308	12	0.0833333	37	0	17	0.941176	13	0.538462	30	0	14	0	NA	NA	NA	NA	15	0	4.62965e-07	36.1289	hypermeth			intergenic
11	64343727	64343728	17	0.470588	14	0	13	1	12	1	NA	NA	NA	NA	11	0.181818	21	0	NA	NA	NA	NA	13	0.923077	13	0.538462	21	1	NA	NA	NA	NA	20	1	NA	NA	NA	NA	14	1	14	0.928571	1.32218e-11	-51.8062	hypometh			intergenic
11	88733687	88733688	48	1	26	1	35	0.542857	24	0.875	15	1	26	1	60	0.35	31	1	31	0.354839	13	0.923077	47	0	42	0.47619	59	0.457627	31	0.516129	11	0.545455	41	0	36	0.0277778	20	0	21	1	26	0.615385	5.16864e-24	42.3977	hypermeth			intergenic
11	104985168	104985169	17	0.176471	20	0.35	11	0.272727	NA	NA	NA	NA	13	0.384615	33	0.424242	27	0.185185	17	0.235294	NA	NA	11	1	22	1	20	0.95	NA	NA	15	1	17	0.294118	27	0.37037	12	1	14	1	NA	NA	2.22891e-13	-48.5507	hypometh			intergenic
11	104986132	104986133	21	0.333333	17	0.235294	16	0.375	NA	NA	NA	NA	16	0.375	25	0.44	40	0.325	16	0.125	10	1	21	0.904762	28	1	15	1	11	1	16	1	35	0.6	20	0.3	12	1	10	1	21	1	3.34469e-17	-47.481	hypometh			intergenic
12	11602810	11602811	15	0.333333	15	1	NA	NA	NA	NA	11	1	NA	NA	14	1	NA	NA	12	1	15	0.933333	45	0.266667	14	1	42	0.142857	NA	NA	13	1	NA	NA	11	0.909091	NA	NA	11	0.545455	13	0.307692	2.0834e-08	42.9612	hypermeth	ENSBTAG00000034885	0	intron	regulator of cell cycle [Source:VGNC Symbol;Acc:VGNC:33902]
12	11847365	11847366	19	0	17	0.764706	10	0.6	NA	NA	NA	NA	20	1	25	0	25	1	21	0.571429	25	0.6	23	0	32	0.0625	25	0	14	0	23	0	26	0	18	0	10	0	12	0.75	20	0.5	1.7998e-18	45.828	hypermeth	ENSBTAG00000001133	0	intron	von Willebrand factor A domain containing 8 [Source:VGNC Symbol;Acc:VGNC:36856]
12	20786511	20786512	21	0.333333	13	1	11	0	NA	NA	10	1	NA	NA	17	0.529412	18	0	NA	NA	11	1	22	0.954545	NA	NA	30	0.966667	NA	NA	10	1	NA	NA	10	0.4	14	1	10	1	NA	NA	1.14055e-08	-42.1617	hypometh	ENSBTAG00000005284	0	exon	serpin family E member 3 [Source:VGNC Symbol;Acc:VGNC:34477]
12	21802751	21802752	12	0.333333	31	0.967742	16	0.5625	19	0.473684	NA	NA	20	0.6	22	0.909091	28	0.714286	11	0.272727	16	0	29	1	39	1	18	1	13	0.923077	24	0.958333	NA	NA	21	1	34	1	12	0.583333	NA	NA	3.80812e-15	-35.1729	hypometh	ENSBTAG00000011647	0	intron	solute carrier family 25 member 15 [Source:VGNC Symbol;Acc:VGNC:54486]
12	29665452	29665453	NA	NA	14	0	17	0.941176	NA	NA	NA	NA	NA	NA	NA	NA	33	0.818182	16	0.9375	16	0.875	19	0	13	0	18	0	NA	NA	NA	NA	NA	NA	17	0	23	0.913043	NA	NA	17	0.941176	1.99158e-06	40.4206	hypermeth	ENSBTAG00000033412	0	intron	beta 3-glucosyltransferase [Source:HGNC Symbol;Acc:HGNC:20207]
12	75549747	75549748	40	0.45	18	0.277778	23	0.26087	11	1	11	0.181818	20	0.05	46	0.152174	54	0	31	0	17	0.176471	47	0	37	1	36	0.972222	30	0.5	18	0.944444	20	0.95	17	1	12	1	27	0	13	1	1.35472e-22	-44.6451	hypometh	ENSBTAG00000032234	0	intron	serine/threonine kinase 24 [Source:VGNC Symbol;Acc:VGNC:35390]
12	83031683	83031684	12	0	23	0.608696	NA	NA	11	0.727273	NA	NA	18	0	33	0.454545	26	0.576923	NA	NA	18	0	NA	NA	38	0	20	0	17	0	14	0	19	0	NA	NA	18	0	NA	NA	16	0	1.13388e-16	36.8794	hypermeth	ENSBTAG00000025220	0	intron	family with sequence similarity 155 member A [Source:VGNC Symbol;Acc:VGNC:28735]
12	84197211	84197212	37	0.972973	22	0.409091	20	0.85	12	1	14	0.571429	19	1	27	0.333333	34	1	17	1	17	0.411765	35	0	24	1	39	0.333333	23	0.608696	19	0	18	0	21	0.190476	12	1	21	0.714286	24	0.416667	2.59502e-13	37.7293	hypermeth	ENSBTAG00000018237	0	intron	myosin XVI [Source:VGNC Symbol;Acc:VGNC:53825]
12	85852675	85852676	NA	NA	12	0.916667	22	0.136364	NA	NA	NA	NA	NA	NA	19	0.157895	32	0.25	10	1	30	0.166667	15	1	43	0.162791	30	0.966667	NA	NA	NA	NA	14	1	22	1	10	1	13	0.923077	NA	NA	1.4356e-09	-42.1497	hypometh	ENSBTAG00000048434	0	intron
12	86316561	86316562	26	0	17	0	NA	NA	14	0	NA	NA	NA	NA	NA	NA	19	0	NA	NA	13	0.846154	20	0	15	0.266667	21	0.47619	21	0.666667	NA	NA	20	1	NA	NA	NA	NA	NA	NA	10	0.5	4.23873e-06	-37.1732	hypometh	ENSBTAG00000000446	0	intron	ATPase phospholipid transporting 11A [Source:VGNC Symbol;Acc:VGNC:26274]
12	86388718	86388719	22	0.909091	12	0.583333	18	0.722222	NA	NA	NA	NA	NA	NA	12	0.333333	NA	NA	NA	NA	20	0.6	23	0.521739	18	0.111111	29	0.241379	21	0.428571	13	0.230769	24	0.166667	15	0.2	NA	NA	NA	NA	18	0	1.07774e-07	41.8219	hypermeth	ENSBTAG00000000446	0	intron	ATPase phospholipid transporting 11A [Source:VGNC Symbol;Acc:VGNC:26274]
12	86388730	86388731	22	0.909091	12	0.75	18	0.888889	NA	NA	NA	NA	NA	NA	12	0.416667	NA	NA	NA	NA	20	0.8	23	0.956522	18	0.166667	29	0.310345	20	0.35	13	0.384615	24	0.416667	15	0.6	NA	NA	NA	NA	18	0.111111	7.73244e-06	36.6964	hypermeth	ENSBTAG00000000446	0	intron	ATPase phospholipid transporting 11A [Source:VGNC Symbol;Acc:VGNC:26274]
12	86388748	86388749	22	0.727273	12	0.75	18	0.555556	NA	NA	NA	NA	NA	NA	12	0.416667	NA	NA	NA	NA	20	0.45	23	0.652174	18	0.0555556	29	0.206897	21	0.238095	13	0.153846	24	0.125	15	0.0666667	NA	NA	NA	NA	18	0.0555556	2.81121e-06	37.2153	hypermeth	ENSBTAG00000000446	0	intron	ATPase phospholipid transporting 11A [Source:VGNC Symbol;Acc:VGNC:26274]
12	86388773	86388774	18	0.833333	12	0.75	17	0.764706	NA	NA	NA	NA	NA	NA	12	0.0833333	NA	NA	NA	NA	20	0.5	23	0.695652	17	0.0588235	28	0.214286	20	0.3	13	0.230769	24	0.0833333	15	0.266667	NA	NA	NA	NA	18	0	1.27041e-05	36.7089	hypermeth	ENSBTAG00000000446	0	intron	ATPase phospholipid transporting 11A [Source:VGNC Symbol;Acc:VGNC:26274]
12	86564737	86564738	18	0	12	0	13	1	13	0	NA	NA	NA	NA	NA	NA	24	0	17	0	19	0.473684	13	1	14	0.571429	26	1	17	1	NA	NA	16	0.5	12	0	NA	NA	13	0.538462	19	0.526316	1.86054e-12	-49.496	hypometh	ENSBTAG00000020093	0	intron	cullin 4A [Source:VGNC Symbol;Acc:VGNC:27832]
12	85361662	85361663	36	0.222222	14	1	14	1	NA	NA	12	1	NA	NA	NA	NA	55	0.236364	29	0.172414	16	1	16	0.9375	19	0.947368	22	1	15	0.866667	12	0.916667	11	1	15	1	12	1	14	0.928571	NA	NA	9.78682e-20	-48.9973	hypometh	ENSBTAG00000004041	2662	gene upstream	ankyrin repeat domain 10 [Source:VGNC Symbol;Acc:VGNC:25909]
12	35086799	35086800	22	0	28	0	17	0	15	0.266667	10	0	22	0	36	1	25	0.44	24	0.625	27	0.037037	41	0.97561	33	0.484848	34	0.382353	10	0	25	1	14	0	26	0.961538	19	0.473684	15	0.533333	15	1	1.95481e-11	-35.4402	hypometh			intergenic
12	84574969	84574970	30	0.433333	17	0.294118	NA	NA	NA	NA	10	0.6	10	0.6	NA	NA	26	0	15	0.333333	14	1	12	1	19	1	22	1	12	0.5	NA	NA	20	1	13	0.461538	13	0	13	0.923077	13	0.923077	3.12623e-08	-39.3981	hypometh			intergenic
12	84734486	84734487	11	0	12	0	12	0	12	0.583333	NA	NA	NA	NA	NA	NA	15	0	NA	NA	NA	NA	11	0.636364	19	0	22	1	22	0.590909	10	0	20	0.6	NA	NA	NA	NA	NA	NA	NA	NA	1.13388e-05	-40.6328	hypometh			intergenic
12	84734492	84734493	11	1	12	1	12	1	12	0.416667	NA	NA	NA	NA	NA	NA	15	1	NA	NA	NA	NA	11	0.363636	19	1	22	0	21	0.380952	10	1	20	0.4	NA	NA	NA	NA	NA	NA	NA	NA	8.78464e-06	41.1369	hypermeth			intergenic
12	85717397	85717398	38	0.842105	20	0.9	13	0	NA	NA	NA	NA	21	0.761905	14	0	36	0.694444	21	0.809524	NA	NA	25	0	18	0	31	0.645161	14	0.5	17	0	22	0	27	0.555556	15	0.666667	13	0	13	0	3.59199e-11	39.591	hypermeth			intergenic
12	86256697	86256698	37	0	12	0.666667	19	0.421053	12	0.583333	11	0.454545	17	0	15	1	22	0.363636	NA	NA	NA	NA	18	0.388889	16	0	22	1	21	1	NA	NA	26	0.923077	14	0.571429	NA	NA	10	0.4	21	1	6.72556e-08	-37.1249	hypometh			intergenic
13	53766443	53766444	24	1	10	1	NA	NA	NA	NA	11	0.272727	12	1	21	0.666667	13	0	NA	NA	NA	NA	14	0.571429	28	0.5	28	0.0357143	19	0.157895	11	0.545455	NA	NA	17	0	11	0.454545	NA	NA	NA	NA	1.08195e-06	40.3245	hypermeth	ENSBTAG00000047704	-7437	gene upstream	neuropeptides B and W receptor 2 [Source:NCBI gene (formerly Entrezgene);Acc:281208]
13	26177169	26177170	47	0.531915	32	0.90625	28	0.928571	28	1	26	0.576923	32	0.53125	63	0.396825	44	1	21	0.333333	33	0	50	0	62	0.016129	64	0.984375	46	0	23	0	38	0	31	0	28	0	29	0.37931	29	0	1.39773e-29	42.2669	hypermeth	ENSBTAG00000023920	0	intron	G protein-coupled receptor 158 [Source:VGNC Symbol;Acc:VGNC:29564]
13	38582382	38582383	22	0.0454545	11	0	15	0	13	0	NA	NA	15	0	19	0.526316	18	0.555556	12	1	NA	NA	21	0.571429	18	1	26	0.384615	15	0.666667	NA	NA	25	0.96	13	0	18	1	NA	NA	12	0.416667	3.71429e-08	-39.1405	hypometh	ENSBTAG00000018295	0	intron	SEC23 homolog B, COPII coat complex component [Source:VGNC Symbol;Acc:VGNC:34411]
13	54107038	54107039	58	0.982759	39	1	47	0.531915	34	1	20	0.5	33	0.939394	39	1	25	0.64	30	0.6	40	0.55	65	0	44	0.431818	79	0	32	0.5625	29	0.62069	28	0.571429	30	0	28	0.535714	21	1	40	1	9.32009e-30	42.6048	hypermeth	ENSBTAG00000014769	0	exon	glucocorticoid modulatory element binding protein 2 [Source:VGNC Symbol;Acc:VGNC:29433]
13	54130527	54130528	22	0.954545	11	0.818182	NA	NA	16	0.875	NA	NA	12	1	37	0.378378	34	0.235294	NA	NA	16	0.6875	20	0.9	18	1	16	1	10	1	10	1	18	1	20	0.9	13	1	NA	NA	NA	NA	9.46691e-12	-36.6649	hypometh	ENSBTAG00000044091	0	exon	protein tyrosine kinase 6 [Source:VGNC Symbol;Acc:VGNC:33520]
13	76891094	76891095	17	0	12	0	NA	NA	11	0	NA	NA	NA	NA	25	0	15	0	NA	NA	NA	NA	NA	NA	22	0.5	26	0	18	0.666667	15	0.933333	24	0	18	0.944444	10	0	NA	NA	NA	NA	5.79227e-12	-40.6015	hypometh	ENSBTAG00000015609	0	intron	phosphatidylinositol-3,4,5-trisphosphate dependent Rac exchange factor 1 [Source:VGNC Symbol;Acc:VGNC:57017]
13	79468371	79468372	80	0.5375	34	1	31	0.516129	23	0.478261	20	0.25	19	0.789474	62	0.854839	49	0.877551	38	0.5	41	0.95122	60	0.566667	58	0.275862	57	0.315789	31	0	40	0	56	0.392857	31	0	41	0.536585	32	0.59375	37	0.540541	3.46744e-22	35.9394	hypermeth	ENSBTAG00000007962	0	intron	ATPase phospholipid transporting 9A (putative) [Source:NCBI gene (formerly Entrezgene);Acc:516579]
13	12808171	12808172	17	0.823529	20	1	29	1	NA	NA	NA	NA	10	1	17	1	NA	NA	NA	NA	14	0.928571	NA	NA	20	0.85	30	0.633333	13	0	NA	NA	20	0.65	NA	NA	NA	NA	10	0.6	NA	NA	1.03277e-08	37.1219	hypermeth			intergenic
13	45966066	45966067	14	1	NA	NA	11	0.454545	NA	NA	10	0.3	10	0.8	23	0.521739	18	0.833333	NA	NA	11	0.181818	18	0.5	20	0	19	0	19	0	12	0.333333	19	0	12	0	NA	NA	NA	NA	16	0.375	5.77645e-11	46.7507	hypermeth			intergenic
13	82849674	82849675	50	0.96	44	0	27	0.37037	33	0.969697	30	0	29	0	60	1	43	1	36	0.583333	42	0.642857	52	0	47	0.489362	66	0.0151515	29	0.0344828	25	0	39	0.512821	49	0	41	0.487805	33	0.939394	32	0	1.34394e-24	37.923	hypermeth			intergenic
14	69489518	69489519	33	0	35	0	17	0.764706	11	1	21	0	20	0	28	0	46	0.521739	22	1	42	0	38	0.605263	40	0.5	30	0.5	19	1	22	0.5	18	1	22	0.681818	22	0.954545	26	0.346154	13	0.230769	5.26735e-14	-36.1455	hypometh	ENSBTAG00000004902	0	intron	integrator complex subunit 8 [Source:VGNC Symbol;Acc:VGNC:55054]
14	61682072	61682073	37	0.540541	22	0.318182	21	0	10	0.9	NA	NA	20	0.35	30	0.466667	14	0.428571	NA	NA	17	0	26	0.961538	29	0.482759	26	0.615385	26	1	14	0.357143	28	1	12	0.666667	16	0.5	NA	NA	NA	NA	2.94045e-09	-36.6042	hypometh	ENSBTAG00000052148	5587	gene upstream
14	19701707	19701708	36	0.944444	29	0	21	0.619048	22	0.454545	26	0.769231	16	0	39	0.461538	38	0.578947	26	0.961538	31	1	37	0	40	0.6	45	0	23	0	25	0	24	0.958333	19	0	23	0.695652	16	0	22	0.363636	6.14363e-14	35.0031	hypermeth	ENSBTAG00000055270	7653	gene downstream
14	8201285	8201286	18	0.611111	NA	NA	12	1	NA	NA	NA	NA	NA	NA	16	0	11	1	NA	NA	11	0.818182	12	1	11	1	NA	NA	NA	NA	10	1	11	1	NA	NA	NA	NA	14	1	NA	NA	8.89814e-07	-36.7647	hypometh			intergenic
15	34146112	34146113	13	1	16	1	NA	NA	NA	NA	NA	NA	NA	NA	19	1	19	0.526316	NA	NA	17	0.588235	15	0	10	0	14	0.714286	11	0.272727	14	0	11	0.545455	NA	NA	NA	NA	NA	NA	NA	NA	4.49883e-10	55.619	hypermeth	ENSBTAG00000001410	0	intron	GRAM domain containing 1B [Source:VGNC Symbol;Acc:VGNC:29623]
15	75926927	75926928	NA	NA	NA	NA	10	0	NA	NA	NA	NA	NA	NA	13	0	10	0	11	0	10	0	11	0	11	0	19	0.894737	NA	NA	NA	NA	26	1	16	0.5625	NA	NA	NA	NA	NA	NA	3.71341e-14	-62.6506	hypometh	ENSBTAG00000000317	0	intron	mitogen-activated protein kinase 8 interacting protein 1 [Source:VGNC Symbol;Acc:VGNC:31224]
15	80653298	80653299	NA	NA	10	0.9	NA	NA	27	0.111111	11	0.909091	26	0.153846	10	1	38	0.368421	16	1	18	0.333333	19	1	20	0.95	NA	NA	NA	NA	16	1	10	1	NA	NA	10	1	NA	NA	NA	NA	2.37416e-15	-52.5128	hypometh	ENSBTAG00000002007	0	promoter	proteoglycan 3 [Source:NCBI gene (formerly Entrezgene);Acc:783660]
15	80738986	80738987	NA	NA	NA	NA	NA	NA	10	0.2	NA	NA	10	0.3	10	1	10	0.4	NA	NA	21	0.380952	13	0.923077	16	1	18	0.888889	11	0.909091	11	1	NA	NA	11	1	10	1	12	1	NA	NA	1.49802e-11	-51.8161	hypometh	ENSBTAG00000012621	1294	gene downstream	reticulon 4 receptor like 2 [Source:VGNC Symbol;Acc:VGNC:34208]
15	49644302	49644303	14	0	12	0	NA	NA	16	0	NA	NA	10	0	19	0	NA	NA	NA	NA	NA	NA	19	0.894737	19	1	23	0.304348	14	1	13	0	28	0.392857	11	0	NA	NA	NA	NA	NA	NA	1.24582e-15	-53.5433	hypometh	ENSBTAG00000053514	6604	gene downstream	olfactory receptor 52D1-like [Source:NCBI gene (formerly Entrezgene);Acc:107131374]
15	26427571	26427572	45	0	23	0.347826	14	1	18	0.944444	15	0.666667	12	0.833333	27	0.259259	20	0.8	20	0.35	14	0.142857	20	0.95	19	0.842105	32	0.6875	21	0.904762	24	0.916667	21	0.857143	14	0.714286	NA	NA	11	1	NA	NA	2.37226e-13	-40.8179	hypometh			intergenic
16	45120787	45120788	40	0.95	39	0.641026	23	1	24	1	25	0	13	0.307692	29	1	34	0.470588	23	0.26087	32	0	34	0.941176	42	0.97619	47	0.978723	29	0.931034	21	1	29	0.965517	26	0.961538	33	1	20	1	20	1	3.0133e-30	-38.8316	hypometh	ENSBTAG00000053468	-6671	gene upstream	chromosome 20 open reading frame 106 homolog [Source:NCBI gene (formerly Entrezgene);Acc:786597]
16	69232788	69232789	NA	NA	22	0	19	0.842105	NA	NA	NA	NA	NA	NA	12	0	12	0	14	0	NA	NA	11	0	27	0	36	0.694444	20	1	NA	NA	15	0.866667	25	0.72	18	0.777778	10	0	NA	NA	3.08268e-05	-35.3024	hypometh	ENSBTAG00000013166	-1428	gene downstream	SET and MYND domain containing 2 [Source:VGNC Symbol;Acc:VGNC:35043]
16	3274328	3274329	32	0	15	0	14	0	15	0	10	0	11	0	20	0	26	0	17	0.588235	21	0	19	0.578947	30	0.433333	44	0.386364	23	0	31	1	33	0.969697	23	0.304348	NA	NA	15	0	23	0	4.66713e-19	-40.5332	hypometh	ENSBTAG00000012673	0	utr3	cyclin dependent kinase 18 [Source:VGNC Symbol;Acc:VGNC:27121]
16	3797899	3797900	33	1	18	1	18	1	14	1	18	1	12	1	20	0.9	29	0.482759	16	1	10	1	30	0	28	0.392857	24	1	36	0	19	1	22	0.5	25	1	14	0.357143	22	0.454545	21	1	3.67133e-16	38.6753	hypermeth	ENSBTAG00000050953	0	intron	uncharacterized LOC515828 [Source:NCBI gene (formerly Entrezgene);Acc:515828]
16	4238487	4238488	45	0.511111	29	1	36	1	15	0.266667	NA	NA	20	0.5	35	1	39	0.461538	18	1	15	0.466667	35	0	53	0.490566	36	1	38	0	22	0.0454545	47	0	24	0.416667	18	0	NA	NA	30	0.5	2.32395e-20	42.3857	hypermeth	ENSBTAG00000001483	0	intron	SLIT-ROBO Rho GTPase activating protein 2 [Source:NCBI gene (formerly Entrezgene);Acc:519843]
16	4716396	4716397	68	0.426471	36	0.527778	33	0.969697	38	1	27	0.666667	20	0.55	49	0	36	0.361111	28	0.535714	35	1	50	1	56	0.5	71	0.985915	29	1	27	1	37	0.972973	32	0.96875	31	1	37	0.972973	32	0.96875	5.57158e-27	-35.0343	hypometh	ENSBTAG00000019798	0	intron	polymeric immunoglobulin receptor [Source:VGNC Symbol;Acc:VGNC:32876]
16	42568160	42568161	15	1	21	1	19	1	NA	NA	17	0.882353	12	1	23	1	17	1	NA	NA	19	1	25	1	30	1	37	0.27027	15	0.933333	37	0.297297	22	0.181818	29	0.275862	20	0.85	21	0.904762	NA	NA	4.20172e-19	40.1268	hypermeth	ENSBTAG00000005304	0	utr3	spermidine synthase [Source:VGNC Symbol;Acc:VGNC:35282]
16	47130575	47130576	22	1	29	1	15	0.933333	17	0.588235	16	1	NA	NA	21	1	25	1	21	0.857143	29	1	26	0	37	0.513514	34	1	18	1	23	0.478261	10	1	28	0.714286	19	0.947368	23	0	15	0.0666667	7.22477e-18	38.1358	hypermeth	ENSBTAG00000009075	0	intron	ring finger protein 207 [Source:VGNC Symbol;Acc:VGNC:34048]
16	50426496	50426497	NA	NA	10	1	NA	NA	NA	NA	10	0.3	NA	NA	13	1	24	0.583333	17	0.117647	26	0.153846	20	1	NA	NA	20	1	NA	NA	14	0.928571	NA	NA	NA	NA	11	1	10	0.8	NA	NA	3.5347e-11	-50	hypometh	ENSBTAG00000002464	0	tss	phospholipase C eta 2 [Source:VGNC Symbol;Acc:VGNC:32991]
16	56105479	56105480	43	1	12	0	12	0	17	0.529412	18	0.666667	17	1	11	0	29	1	24	1	18	0.722222	26	0	21	0	16	0	NA	NA	12	0	27	0.592593	26	0.730769	17	0.529412	NA	NA	10	0	2.85994e-14	44.7472	hypermeth	ENSBTAG00000024482	0	intron	RAB GTPase activating protein 1 like [Source:NCBI gene (formerly Entrezgene);Acc:540101]
16	76486811	76486812	32	0.53125	30	0.966667	22	0.5	22	0	17	0.470588	29	0.931034	33	0.484848	15	0.4	25	1	20	1	26	0.538462	45	0.511111	54	0.592593	30	0	24	0	37	0.378378	24	0	20	0.1	28	0	30	0	1.5535e-16	38.1684	hypermeth	ENSBTAG00000012433	0	intron	DENN domain containing 1B [Source:NCBI gene (formerly Entrezgene);Acc:515939]
16	76493770	76493771	17	1	10	1	14	0.357143	10	0.1	NA	NA	11	0.909091	21	0.52381	16	1	10	1	NA	NA	36	0.277778	28	0.285714	21	0.333333	11	0.545455	NA	NA	NA	NA	19	0.368421	10	0.6	19	0.368421	16	0.25	1.03995e-07	39.0195	hypermeth	ENSBTAG00000012433	0	intron	DENN domain containing 1B [Source:NCBI gene (formerly Entrezgene);Acc:515939]
16	4288098	4288099	22	0.5	15	1	26	1	13	0.461538	16	1	27	0.444444	40	1	35	0.6	16	0.9375	11	0.727273	NA	NA	31	0.516129	41	0.97561	18	0	20	0	31	0.0322581	17	0.294118	NA	NA	13	0.384615	14	0.571429	5.53377e-11	36.3825	hypermeth	ENSBTAG00000010408	3507	gene downstream	inhibitor of nuclear factor kappa B kinase subunit epsilon [Source:VGNC Symbol;Acc:VGNC:30101]
16	80951677	80951678	NA	NA	19	0.421053	NA	NA	NA	NA	NA	NA	14	0.5	14	0.428571	NA	NA	10	0.9	13	0.230769	15	1	NA	NA	20	0.85	NA	NA	NA	NA	11	0.636364	14	0.857143	NA	NA	11	1	NA	NA	5.16782e-05	-40.1811	hypometh	ENSBTAG00000045789	8820	gene downstream	troponin T2, cardiac type [Source:VGNC Symbol;Acc:VGNC:36195]
16	10742969	10742970	25	0.32	16	0.9375	14	0.428571	10	0.8	11	0	NA	NA	21	0.380952	14	0.714286	13	0.384615	NA	NA	18	1	22	0.636364	30	1	18	1	10	0.6	28	0.821429	13	1	10	1	12	0.666667	NA	NA	8.80464e-10	-38.5694	hypometh			intergenic
16	11977593	11977594	37	0.918919	NA	NA	NA	NA	15	0.733333	18	0.5	16	0	22	0	22	0.909091	25	0.48	15	0.533333	26	0.461538	23	0	40	0	21	0	NA	NA	21	0	12	0	17	0	11	0.909091	19	0	2.61936e-16	43.7152	hypermeth			intergenic
16	42798537	42798538	22	0.954545	10	0.4	22	0.727273	NA	NA	NA	NA	NA	NA	18	1	17	0.941176	NA	NA	NA	NA	23	0	NA	NA	19	0.421053	13	0.615385	NA	NA	16	0.375	14	0.857143	19	0.421053	11	0.636364	14	0	1.85837e-09	46.2852	hypermeth			intergenic
17	69257279	69257280	24	0	11	0.545455	14	0	NA	NA	15	0.333333	NA	NA	19	0.684211	25	0.64	11	1	15	0.666667	23	0.913043	18	1	23	1	13	0.0769231	15	1	18	1	12	1	11	0.909091	NA	NA	11	1	6.49309e-13	-44.0609	hypometh	ENSBTAG00000007424	-5674	gene downstream	LIF interleukin 6 family cytokine [Source:VGNC Symbol;Acc:VGNC:30880]
17	4421425	4421426	20	0.85	NA	NA	14	0.5	11	0.818182	10	0.9	NA	NA	NA	NA	13	1	12	0.916667	10	1	14	0	NA	NA	21	1	11	1	NA	NA	NA	NA	14	0	NA	NA	NA	NA	13	0.307692	0.000277618	35.1294	hypermeth	ENSBTAG00000008816	0	utr5	tripartite motif containing 2 [Source:VGNC Symbol;Acc:VGNC:36318]
17	4431229	4431230	NA	NA	10	0.4	NA	NA	NA	NA	28	0.214286	NA	NA	24	0	NA	NA	24	0.0833333	31	0.0967742	10	0.6	17	0.117647	33	0.515152	NA	NA	17	0.941176	NA	NA	13	0.461538	NA	NA	19	0.578947	NA	NA	2.13189e-08	-40.3905	hypometh	ENSBTAG00000008816	0	utr5	tripartite motif containing 2 [Source:VGNC Symbol;Acc:VGNC:36318]
17	29247868	29247869	11	0.909091	19	0.947368	14	0.5	NA	NA	11	0.272727	13	1	34	0	27	0.407407	10	1	23	0.347826	19	1	27	0.962963	16	1	17	1	NA	NA	13	0.230769	NA	NA	NA	NA	NA	NA	NA	NA	6.2815e-08	-38.6608	hypometh	ENSBTAG00000054056	0	intron
17	45165884	45165885	40	0.95	26	0	22	0.954545	25	0.44	10	1	22	0.227273	66	0.30303	27	1	26	0.461538	28	0	33	1	48	0.395833	52	1	23	1	21	0.952381	34	1	26	0.384615	21	0.952381	25	1	24	1	1.67461e-17	-35.3755	hypometh	ENSBTAG00000012990	0	intron	pseudouridine synthase 1 [Source:VGNC Symbol;Acc:VGNC:33574]
17	45165907	45165908	27	0.962963	26	0	15	0.866667	20	0.3	NA	NA	19	0.157895	58	0.206897	18	0.722222	23	0.347826	28	0	19	0.947368	43	0.302326	28	1	15	0.933333	10	1	17	0.764706	20	0.2	16	0.875	13	1	11	0.909091	2.48972e-11	-36.7388	hypometh	ENSBTAG00000012990	0	intron	pseudouridine synthase 1 [Source:VGNC Symbol;Acc:VGNC:33574]
17	50864647	50864648	23	0.478261	24	0.5	10	1	17	0.470588	14	0.428571	14	0.5	20	0	32	0	22	0.409091	29	0	30	0.633333	40	0.425	29	0.965517	12	1	16	0.3125	17	0.529412	10	1	20	0.9	27	0.444444	12	1	1.13591e-10	-35.935	hypometh	ENSBTAG00000020414	0	exon	DEAH-box helicase 37 [Source:VGNC Symbol;Acc:VGNC:28055]
17	55076296	55076297	37	0.540541	22	0.409091	19	0.421053	12	0	NA	NA	14	1	29	0	23	0.565217	18	0.944444	18	0.944444	18	1	20	0.6	31	1	18	0.944444	18	1	30	1	15	1	12	1	NA	NA	30	0.5	2.86016e-12	-36.4583	hypometh	ENSBTAG00000008571	0	exon	cut like homeobox 2 [Source:VGNC Symbol;Acc:VGNC:27840]
17	58030445	58030446	26	0.384615	16	0.5	18	0.444444	10	0	14	0.642857	11	0.363636	27	0.62963	23	0	21	1	10	1	27	0.925926	31	1	35	0.971429	18	1	19	0.947368	23	1	13	1	11	1	11	1	24	0.375	3.11787e-17	-41.6059	hypometh	ENSBTAG00000036183	0	intron	F-box and WD repeat domain containing 8 [Source:VGNC Symbol;Acc:VGNC:58599]
17	60738630	60738631	33	0.121212	19	0.368421	18	0.277778	13	0.153846	10	0.2	17	0.352941	NA	NA	38	0.131579	NA	NA	11	0.909091	14	1	16	0.9375	19	0.947368	13	1	29	0	NA	NA	25	0.16	15	1	12	1	NA	NA	1.47139e-08	-37.8502	hypometh	ENSBTAG00000031824	0	utr3	RNA binding motif protein 19 [Source:VGNC Symbol;Acc:VGNC:33790]
17	63261122	63261123	38	0.5	NA	NA	17	0.588235	NA	NA	NA	NA	12	0	17	0	14	0	13	1	NA	NA	NA	NA	49	0.959184	37	1	15	1	NA	NA	13	1	NA	NA	14	1	NA	NA	11	0	2.3753e-16	-52.8096	hypometh	ENSBTAG00000032047	0	exon
17	63470350	63470351	24	0.375	13	0.692308	29	0.517241	11	0.727273	11	0.545455	14	1	36	0.888889	21	1	16	0	NA	NA	16	0	16	0	24	0	11	0	22	0.636364	18	0	20	0.55	NA	NA	NA	NA	14	1	1.29371e-08	37.4833	hypermeth	ENSBTAG00000050459	0	intron	family with sequence similarity 222 member A [Source:NCBI gene (formerly Entrezgene);Acc:617781]
17	63500474	63500475	15	0.4	10	0.3	14	0.428571	NA	NA	10	0.8	NA	NA	23	0	24	0	NA	NA	NA	NA	13	1	12	1	19	0.947368	14	1	NA	NA	13	1	21	0.571429	11	1	NA	NA	15	0	3.35909e-13	-54.8552	hypometh	ENSBTAG00000050459	0	utr5	family with sequence similarity 222 member A [Source:NCBI gene (formerly Entrezgene);Acc:617781]
17	63921300	63921301	31	0.0322581	19	1	18	0.222222	17	0.235294	11	0.818182	10	0.6	20	1	15	0.4	15	1	19	1	18	1	18	1	46	0.978261	NA	NA	17	1	19	1	22	1	20	0.7	NA	NA	14	1	2.9116e-15	-37.1199	hypometh	ENSBTAG00000022058	0	intron	acetyl-CoA carboxylase beta [Source:VGNC Symbol;Acc:VGNC:25520]
17	65155930	65155931	32	1	22	1	26	0.538462	11	1	12	1	19	0.315789	40	0.95	40	0.55	25	0	30	1	34	0.617647	33	0	44	0	31	0	16	0	50	0.5	25	0.52	11	0.636364	13	0.692308	18	0	7.06435e-23	45.4899	hypermeth	ENSBTAG00000044022	0	exon	KIAA1671 [Source:VGNC Symbol;Acc:VGNC:30575]
17	65199479	65199480	16	0	22	0.0454545	12	0.416667	11	0	10	0	10	0.4	15	0	18	0.5	14	1	21	0	26	0.5	26	0.961538	18	1	NA	NA	15	1	NA	NA	15	0.6	20	0.6	14	0.642857	10	1	1.38856e-18	-54.9357	hypometh	ENSBTAG00000043857	0	promoter	7SK RNA [Source:RFAM;Acc:RF00100]
17	65201721	65201722	40	0	23	0	30	0.5	19	0	15	0	21	0.47619	30	0	37	0.378378	27	1	24	0.0416667	43	0.511628	31	1	55	0.981818	12	1	29	1	27	0.481481	28	0.571429	21	0.571429	25	0.32	26	1	1.38102e-29	-49.8962	hypometh	ENSBTAG00000044022	0	intron	KIAA1671 [Source:VGNC Symbol;Acc:VGNC:30575]
17	65216444	65216445	16	0	NA	NA	NA	NA	NA	NA	NA	NA	14	0.5	16	0	17	0.705882	10	1	NA	NA	11	0.454545	19	1	19	0.894737	10	0.9	11	1	12	0.75	NA	NA	NA	NA	NA	NA	11	1	4.25421e-08	-47.3707	hypometh	ENSBTAG00000044022	0	intron	KIAA1671 [Source:VGNC Symbol;Acc:VGNC:30575]
17	65228424	65228425	48	0	26	1	36	0.583333	25	0	NA	NA	26	0.961538	28	1	51	0.411765	37	0.972973	22	1	42	1	62	0.983871	88	1	36	0.944444	39	0.974359	38	1	28	1	38	0.526316	25	1	40	1	3.26265e-29	-35.0879	hypometh	ENSBTAG00000044022	0	intron	KIAA1671 [Source:VGNC Symbol;Acc:VGNC:30575]
17	65252484	65252485	34	0	18	0.0555556	NA	NA	18	0	11	0.0909091	10	0.5	35	0	26	0.230769	10	1	18	0	24	0.291667	19	0.894737	17	0.882353	21	0.952381	11	0.909091	22	0.363636	NA	NA	18	0.722222	14	0.357143	10	1	2.12559e-22	-54.5299	hypometh	ENSBTAG00000044022	0	intron	KIAA1671 [Source:VGNC Symbol;Acc:VGNC:30575]
17	68280769	68280770	49	0.979592	22	1	39	0.974359	25	1	17	0.470588	20	0.7	42	0.47619	37	0.918919	24	0.291667	40	1	45	0	30	0	40	0	21	0.619048	31	0.645161	22	0	35	0.542857	27	0	28	0	27	0	7.0692e-58	64.2764	hypermeth	ENSBTAG00000022036	0	intron	zinc and ring finger 3 [Source:VGNC Symbol;Acc:VGNC:55766]
17	68340458	68340459	15	1	15	1	11	0.818182	NA	NA	NA	NA	NA	NA	22	0.227273	22	0.5	13	0.384615	16	1	37	0	38	0.973684	26	0.5	17	0.294118	17	0.647059	20	0	23	0	22	0	18	0	23	0	1.50126e-09	39.2808	hypermeth	ENSBTAG00000022036	0	intron	zinc and ring finger 3 [Source:VGNC Symbol;Acc:VGNC:55766]
17	68548709	68548710	16	1	26	0.230769	10	1	17	0.470588	24	0	17	0.352941	74	0	48	0.291667	21	0.952381	29	0.206897	28	1	26	1	38	0.394737	12	1	30	0	NA	NA	32	0.375	20	1	23	1	11	1	4.66042e-13	-36.3217	hypometh	ENSBTAG00000017750	0	exon	rhomboid domain containing 3 [Source:VGNC Symbol;Acc:VGNC:33932]
17	68819216	68819217	23	1	20	1	20	1	11	0.545455	NA	NA	NA	NA	20	1	25	1	NA	NA	14	1	NA	NA	17	1	22	0	10	0.1	NA	NA	16	1	NA	NA	NA	NA	12	1	NA	NA	8.73277e-09	36.5003	hypermeth	ENSBTAG00000013153	0	intron	neurofibromin 2 [Source:VGNC Symbol;Acc:VGNC:32026]
17	71097027	71097028	15	0	17	0.352941	NA	NA	10	1	NA	NA	NA	NA	22	0.363636	18	0	10	0.8	NA	NA	15	1	19	0	31	0.935484	16	0.625	NA	NA	17	0.764706	11	1	NA	NA	10	1	11	0.818182	1.0611e-06	-39.8328	hypometh	ENSBTAG00000054009	0	intron
17	71410909	71410910	41	1	44	0.522727	33	1	26	0.346154	27	0	28	1	57	1	68	1	31	0	32	0.4375	54	0.574074	49	1	53	0.377358	39	0.230769	31	0	45	0	30	0	31	0.0645161	27	0	30	0.4	2.9967e-24	38.9231	hypermeth	ENSBTAG00000024708	0	intron	calcineurin binding protein 1 [Source:VGNC Symbol;Acc:VGNC:26663]
17	71606576	71606577	51	0	42	0.452381	36	0.833333	30	0.6	20	0.9	26	0.230769	46	0.23913	38	0	23	0.73913	51	0	58	0.862069	53	0.283019	71	0.84507	31	0.354839	40	0.7	30	0.9	35	0.828571	35	0.428571	21	0.904762	35	0.857143	3.67846e-21	-36.6553	hypometh	ENSBTAG00000016944	0	utr5	adenosine A2a receptor [Source:VGNC Symbol;Acc:VGNC:25687]
17	71645998	71645999	33	1	17	1	10	1	17	0.411765	14	0	11	1	37	0.972973	28	1	21	0.571429	NA	NA	42	0.547619	29	1	39	0	18	1	12	0.5	41	0	13	0	29	0.965517	19	0.315789	12	0.416667	1.67502e-12	36.6393	hypermeth	ENSBTAG00000021656	0	intron	sperm antigen with calponin homology and coiled-coil domains 1 like [Source:NCBI gene (formerly Entrezgene);Acc:519751]
17	71649724	71649725	25	0.96	NA	NA	13	0.615385	NA	NA	NA	NA	13	0.538462	28	0	10	0.1	NA	NA	NA	NA	NA	NA	16	1	21	1	14	1	10	0.4	18	1	NA	NA	NA	NA	NA	NA	NA	NA	4.28215e-09	-47.4612	hypometh	ENSBTAG00000021656	0	intron	sperm antigen with calponin homology and coiled-coil domains 1 like [Source:NCBI gene (formerly Entrezgene);Acc:519751]
17	71693945	71693946	26	0	16	0.375	14	0.571429	27	0.925926	12	1	12	0.5	14	0.571429	12	0	NA	NA	11	0	33	0.969697	23	0.608696	44	0.977273	23	0	17	1	27	0.925926	20	1	14	0.571429	18	1	19	1	5.00955e-11	-37.2141	hypometh	ENSBTAG00000021656	0	utr5	sperm antigen with calponin homology and coiled-coil domains 1 like [Source:NCBI gene (formerly Entrezgene);Acc:519751]
17	71717959	71717960	28	1	30	0.5	24	1	19	0.526316	20	0.5	12	0.5	26	1	28	1	20	0.95	22	1	35	0.485714	43	0.534884	44	0	22	0.954545	17	0.411765	17	0.411765	27	0	22	1	17	0.647059	17	0.470588	4.19673e-15	37.6516	hypermeth	ENSBTAG00000020566	0	intron	BCR activator of RhoGEF and GTPase [Source:VGNC Symbol;Acc:VGNC:56808]
17	71718578	71718579	20	0	31	0.322581	18	0	14	0.428571	20	0.45	11	0.545455	28	0.428571	28	0	23	0.0434783	24	0	29	0.344828	39	0.487179	29	1	19	0.0526316	28	1	17	0.705882	18	0.944444	19	0	16	0.5	10	0.6	2.67868e-13	-37.7592	hypometh	ENSBTAG00000020566	0	intron	BCR activator of RhoGEF and GTPase [Source:VGNC Symbol;Acc:VGNC:56808]
17	71722693	71722694	19	0	NA	NA	11	0	10	0.8	NA	NA	NA	NA	22	0.590909	17	0	NA	NA	14	0	22	0.818182	21	0.52381	33	0.969697	NA	NA	NA	NA	21	0.714286	20	1	NA	NA	10	0.4	NA	NA	4.06329e-14	-56.1595	hypometh	ENSBTAG00000020566	0	intron	BCR activator of RhoGEF and GTPase [Source:VGNC Symbol;Acc:VGNC:56808]
17	71722697	71722698	19	0	NA	NA	11	0	10	0.8	NA	NA	NA	NA	22	0.590909	17	0	NA	NA	14	0	22	0.818182	21	0.428571	33	0.969697	NA	NA	NA	NA	21	0.666667	20	0.9	NA	NA	10	0.4	NA	NA	5.63813e-12	-52.2225	hypometh	ENSBTAG00000020566	0	intron	BCR activator of RhoGEF and GTPase [Source:VGNC Symbol;Acc:VGNC:56808]
17	71722750	71722751	19	0	NA	NA	11	0	10	0.8	NA	NA	NA	NA	22	0.590909	17	0	NA	NA	14	0	22	0.818182	21	0.47619	33	0.969697	NA	NA	NA	NA	21	0.714286	20	0.95	NA	NA	10	0.4	NA	NA	3.16288e-13	-54.5847	hypometh	ENSBTAG00000020566	0	intron	BCR activator of RhoGEF and GTPase [Source:VGNC Symbol;Acc:VGNC:56808]
17	71722775	71722776	19	0	NA	NA	11	0	10	0.8	NA	NA	NA	NA	22	0.590909	17	0	NA	NA	14	0	22	0.818182	21	0.380952	33	1	NA	NA	NA	NA	21	0.714286	20	1	NA	NA	10	0.4	NA	NA	3.16288e-13	-54.5847	hypometh	ENSBTAG00000020566	0	intron	BCR activator of RhoGEF and GTPase [Source:VGNC Symbol;Acc:VGNC:56808]
17	71722781	71722782	19	0	NA	NA	11	0	10	0.7	NA	NA	NA	NA	22	0.590909	17	0	NA	NA	14	0	22	0.818182	21	0.428571	33	1	NA	NA	NA	NA	21	0.714286	20	1	NA	NA	NA	NA	NA	NA	1.26611e-15	-59.6912	hypometh	ENSBTAG00000020566	0	intron	BCR activator of RhoGEF and GTPase [Source:VGNC Symbol;Acc:VGNC:56808]
17	71955905	71955906	27	0	10	0	NA	NA	NA	NA	NA	NA	NA	NA	21	0	23	0	20	0	NA	NA	19	0.526316	25	0	18	1	14	0	13	0.384615	20	0.6	23	1	15	0.0666667	10	0.3	15	0.6	1.02745e-18	-47.093	hypometh	ENSBTAG00000053372	0	intron	DNA topoisomerase III beta [Source:NCBI gene (formerly Entrezgene);Acc:537418]
17	72041398	72041399	45	1	40	0.975	28	0.964286	30	0.466667	16	0.6875	27	0.962963	62	0.967742	44	1	39	0.923077	34	1	53	0.396226	59	0.966102	43	0	29	0.931034	35	0.485714	23	0.521739	28	0.0357143	31	1	22	0.5	24	0.583333	2.2759e-27	37.0116	hypermeth	ENSBTAG00000010312	0	intron	mitogen-activated protein kinase 1 [Source:VGNC Symbol;Acc:VGNC:31212]
17	72048260	72048261	13	1	13	1	12	1	18	0.111111	18	0.444444	NA	NA	28	0.928571	17	1	13	0.923077	11	0.909091	34	0.147059	25	0.96	59	0	NA	NA	20	0.35	20	0.2	18	0	14	0.785714	20	0.35	27	0.296296	1.44401e-19	51.1729	hypermeth	ENSBTAG00000010312	0	intron	mitogen-activated protein kinase 1 [Source:VGNC Symbol;Acc:VGNC:31212]
17	72146984	72146985	48	1	19	1	15	0.933333	12	0.583333	NA	NA	19	1	45	1	28	1	20	1	21	0.952381	22	0.590909	26	1	20	0	21	1	12	0.583333	10	0.6	12	0	20	0.9	21	0.571429	11	0.454545	1.53966e-17	35.202	hypermeth	ENSBTAG00000013038	0	intron	ubiquitin conjugating enzyme E2 L3 [Source:VGNC Symbol;Acc:VGNC:53927]
17	72328327	72328328	46	0.978261	10	0.9	NA	NA	NA	NA	12	0.75	22	0.954545	16	0.1875	29	0.655172	20	0.45	33	0.878788	15	0	32	0.6875	16	0	21	0.666667	NA	NA	14	0	18	0	14	0	10	0	16	0	1.48175e-20	53.5188	hypermeth	ENSBTAG00000011292	0	intron	leucine zipper like transcription regulator 1 [Source:VGNC Symbol;Acc:VGNC:31120]
17	72448057	72448058	23	0	13	0.461538	10	0.9	NA	NA	NA	NA	11	0.545455	16	1	21	0.619048	10	0.7	14	0	19	1	19	0.526316	24	1	24	0.375	14	1	20	1	16	0.9375	NA	NA	15	0.933333	19	1	2.24802e-08	-36.4008	hypometh	ENSBTAG00000018048	0	intron	mediator complex subunit 15 [Source:VGNC Symbol;Acc:VGNC:31353]
17	72554762	72554763	45	0	30	0.533333	26	0.538462	29	0.655172	17	0.235294	18	0	42	0.97619	31	0.709677	22	0.818182	22	0	44	1	41	0.585366	38	0.947368	37	0.297297	35	0.971429	36	0.972222	36	1	30	1	21	1	24	1	3.00134e-22	-38.7396	hypometh	ENSBTAG00000016257	0	promoter	zinc finger protein 74 [Source:VGNC Symbol;Acc:VGNC:58432]
17	72555058	72555059	52	0	29	0.344828	30	0.566667	21	0.47619	12	0.583333	24	0	37	0.945946	31	0.354839	13	0.384615	17	0	28	0.964286	21	0.571429	31	0.967742	27	0.592593	17	1	18	1	27	1	30	0.966667	30	1	19	1	4.91209e-37	-55.0115	hypometh	ENSBTAG00000016257	0	promoter	zinc finger protein 74 [Source:VGNC Symbol;Acc:VGNC:58432]
17	72582623	72582624	NA	NA	15	0	23	1	18	0.111111	14	0.0714286	14	0.142857	46	1	14	1	11	0	NA	NA	38	0	16	0	61	0.0327869	21	0.952381	18	0.5	47	0	34	0	15	1	17	0.0588235	35	0	4.24972e-16	41.2113	hypermeth	ENSBTAG00000000429	0	intron	DiGeorge syndrome critical region gene 2 [Source:NCBI gene (formerly Entrezgene);Acc:767971]
17	72621602	72621603	29	0.965517	20	0.55	24	0.958333	19	0.368421	14	0.357143	12	0.583333	18	1	23	0.782609	11	0.545455	12	0.916667	24	0	20	0.65	32	0	20	1	21	0.666667	19	0	16	0	14	0.5	NA	NA	16	0	2.69414e-14	43.956	hypermeth	ENSBTAG00000008528	0	promoter	Bos taurus solute carrier family 25 member 1 (SLC25A1), mRNA. [Source:RefSeq mRNA;Acc:NM_174656]
17	72723582	72723583	63	0	32	0.1875	15	1	NA	NA	14	0.285714	17	0.235294	50	0	50	0	27	0.185185	40	0.025	10	1	39	0.333333	45	0.288889	24	0.208333	23	0.217391	17	0.882353	21	0.952381	30	0.433333	14	0.928571	25	0.36	9.74558e-18	-35.4106	hypometh	ENSBTAG00000004286	0	intron	cell division cycle 45 [Source:VGNC Symbol;Acc:VGNC:27079]
17	72725718	72725719	15	0	21	0.238095	NA	NA	15	0.466667	NA	NA	17	0.588235	23	0	38	0	12	0.5	23	0	32	0.9375	24	0.458333	25	0.48	13	0.384615	17	0.411765	15	0.933333	16	1	24	0.458333	14	1	15	0.666667	9.20194e-19	-49.5935	hypometh	ENSBTAG00000004286	0	intron	cell division cycle 45 [Source:VGNC Symbol;Acc:VGNC:27079]
17	72727817	72727818	16	0.9375	31	0.548387	23	0.391304	14	0.642857	14	0.357143	NA	NA	32	0.875	25	1	15	0.466667	29	1	28	0.0357143	39	0.435897	27	0.592593	14	0.428571	21	0.619048	15	0	21	0	32	0.5	12	0	14	0.571429	4.65734e-12	37.8327	hypermeth	ENSBTAG00000004286	0	intron	cell division cycle 45 [Source:VGNC Symbol;Acc:VGNC:27079]
17	72728608	72728609	63	0.984127	23	0.695652	21	0.666667	26	0.923077	21	0.857143	15	0.733333	51	1	48	1	23	0.826087	37	1	19	0	46	0.73913	40	0.725	30	0.766667	19	0.684211	19	0	16	0	16	0.875	11	0	26	0.807692	2.04949e-20	36.0915	hypermeth	ENSBTAG00000004286	0	intron	cell division cycle 45 [Source:VGNC Symbol;Acc:VGNC:27079]
17	72729808	72729809	24	1	20	0.65	11	0.636364	NA	NA	14	0.357143	11	0.636364	18	0.888889	31	1	19	0.473684	25	0.96	27	0	26	0.346154	31	0.516129	10	0.3	16	0.4375	13	0	15	0	12	0.583333	13	0	NA	NA	9.99237e-20	52.8458	hypermeth	ENSBTAG00000004286	0	intron	cell division cycle 45 [Source:VGNC Symbol;Acc:VGNC:27079]
17	72732026	72732027	54	1	24	0.583333	32	0.5	26	0.384615	21	0.52381	19	0.421053	47	1	23	1	34	0.529412	21	1	46	0	43	0.55814	67	0.626866	40	0.525	25	0.32	57	0	29	0	24	0.5	29	0	39	0.435897	5.03516e-26	42.6765	hypermeth	ENSBTAG00000004286	0	utr3	cell division cycle 45 [Source:VGNC Symbol;Acc:VGNC:27079]
17	72732114	72732115	54	1	24	0.625	32	0.5	26	0.346154	21	0.47619	19	0.368421	47	1	23	0.956522	34	0.529412	21	1	46	0	43	0.55814	67	0.626866	40	0.525	25	0.32	58	0	29	0	24	0.458333	29	0	39	0.461538	7.77667e-25	41.7575	hypermeth	ENSBTAG00000004286	0	utr3	cell division cycle 45 [Source:VGNC Symbol;Acc:VGNC:27079]
17	72736959	72736960	48	0.958333	26	0.423077	32	0.46875	12	0.416667	12	0.416667	20	0.55	44	0.954545	35	1	19	0.421053	23	1	40	0	40	0.5	47	0.446809	40	0.525	35	0.4	31	0	28	0	30	0.633333	11	0	34	0.529412	2.38416e-20	40.5388	hypermeth	ENSBTAG00000022020	0	promoter	claudin 5 [Source:VGNC Symbol;Acc:VGNC:27417]
17	72860969	72860970	48	0.0208333	33	0	18	0.944444	13	0.923077	19	0.368421	19	0	46	0.586957	46	0.434783	29	0.0344828	24	0	46	1	27	0	41	0.585366	21	0.428571	16	0.8125	18	1	26	0.961538	26	0.538462	29	0.862069	26	0.384615	1.31626e-16	-37.8531	hypometh	ENSBTAG00000021052	0	utr5	G protein subunit beta 1 like [Source:VGNC Symbol;Acc:VGNC:29458]
17	72876089	72876090	41	0	18	0.0555556	20	0.5	11	0.181818	11	0.727273	19	0	39	0.307692	39	0.589744	23	0.434783	24	0	28	1	43	0	26	0.615385	20	0.65	16	0.5625	31	1	25	0.96	15	0.733333	28	1	21	0.47619	1.83768e-16	-40.2549	hypometh	ENSBTAG00000043581	0	intron	thioredoxin reductase 2 [Source:VGNC Symbol;Acc:VGNC:36546]
17	57665138	57665139	43	0.44186	40	0.575	29	0.482759	25	0	24	1	36	0.305556	42	0.452381	50	0	34	0.382353	39	0.974359	69	0.971014	44	0.977273	76	0.973684	34	1	29	0.448276	35	1	25	0.96	32	0.96875	30	1	37	1	4.12319e-53	-49.9288	hypometh	ENSBTAG00000044119	227	gene downstream	kinase suppressor of ras 2 [Source:VGNC Symbol;Acc:VGNC:30755]
17	72738137	72738138	28	1	15	0.533333	15	0.466667	NA	NA	10	0.5	11	0.454545	24	1	30	1	16	0.375	NA	NA	15	0	27	0.518519	37	0.540541	NA	NA	10	0.5	23	0	26	0	NA	NA	11	0	19	0.578947	1.13687e-13	46.077	hypermeth	ENSBTAG00000022020	2306	gene upstream	claudin 5 [Source:VGNC Symbol;Acc:VGNC:27417]
17	72804301	72804302	57	0.982456	33	1	30	0.466667	33	0	19	0.526316	26	1	60	1	54	0.981481	29	1	35	0.942857	54	0	48	0.916667	55	0.890909	33	1	28	0.321429	40	0	40	0.025	35	1	25	0	22	0.363636	5.16995e-23	36.4054	hypermeth	ENSBTAG00000008320	5037	gene downstream	septin 5 [Source:VGNC Symbol;Acc:VGNC:53921]
17	72806209	72806210	NA	NA	11	1	15	1	NA	NA	NA	NA	11	1	NA	NA	NA	NA	14	1	12	1	25	0	19	0.894737	NA	NA	NA	NA	NA	NA	NA	NA	14	0	15	0.933333	12	0	NA	NA	2.46872e-16	63.5294	hypermeth	ENSBTAG00000008320	6945	gene downstream	septin 5 [Source:VGNC Symbol;Acc:VGNC:53921]
17	70485691	70485692	24	0.75	NA	NA	16	0.1875	11	0.272727	NA	NA	NA	NA	25	0.56	18	0.777778	10	0.4	NA	NA	14	0.571429	14	0.928571	36	0	14	0.5	12	0	39	0	20	0	12	0	NA	NA	12	0.333333	5.63403e-07	35.349	hypermeth	ENSBTAG00000001295	7799	gene downstream	DEP domain containing 5, GATOR1 subcomplex subunit [Source:VGNC Symbol;Acc:VGNC:28006]
17	70486257	70486258	60	1	24	0.458333	36	0.611111	21	0.619048	27	0	30	0.4	65	0.769231	49	0.938776	41	0.512195	36	0.583333	61	0.47541	55	1	51	0	35	0.428571	26	0	18	0	33	0	34	0	38	0	28	0.607143	2.20373e-19	35.2029	hypermeth	ENSBTAG00000001295	8365	gene downstream	DEP domain containing 5, GATOR1 subcomplex subunit [Source:VGNC Symbol;Acc:VGNC:28006]
17	46895163	46895164	NA	NA	14	0	10	0	NA	NA	NA	NA	11	0.818182	13	0	18	0.833333	NA	NA	11	0	11	0.545455	33	1	10	0	NA	NA	14	0.714286	NA	NA	NA	NA	10	0.6	13	0.692308	NA	NA	8.08008e-05	-39.1608	hypometh			intergenic
17	59396300	59396301	12	0.833333	10	0.7	16	0.3125	NA	NA	NA	NA	NA	NA	42	0.261905	NA	NA	11	0.454545	NA	NA	18	0.722222	NA	NA	22	0.863636	NA	NA	NA	NA	12	0.75	14	0.928571	NA	NA	NA	NA	10	0.9	9.76769e-06	-41.1365	hypometh			intergenic
17	59577880	59577881	31	0.322581	NA	NA	11	0.636364	16	0	11	1	NA	NA	31	0.516129	11	0.727273	NA	NA	14	1	18	1	16	1	29	1	23	0.956522	13	1	17	1	13	1	NA	NA	NA	NA	10	1	1.44401e-19	-46.4806	hypometh			intergenic
17	59843614	59843615	21	0.333333	NA	NA	15	0.666667	10	0	NA	NA	NA	NA	18	0.666667	NA	NA	11	1	14	0.857143	18	0.944444	16	1	16	1	16	0.9375	NA	NA	16	1	NA	NA	NA	NA	NA	NA	13	1	1.43751e-09	-39.4678	hypometh			intergenic
17	60187565	60187566	26	0.615385	11	0.545455	20	1	14	0.571429	NA	NA	NA	NA	14	0	25	0.28	15	1	16	1	38	0.552632	13	1	27	0	26	0	14	0	16	0	25	0	NA	NA	10	1	NA	NA	4.70695e-08	36.3758	hypermeth			intergenic
17	64550786	64550787	25	0	14	0	NA	NA	14	0	16	0	NA	NA	15	0	20	0.5	17	0.764706	10	0	13	0.692308	24	1	24	0.416667	17	0.529412	15	1	34	0	NA	NA	NA	NA	10	0	16	0.9375	8.37716e-08	-36.0375	hypometh			intergenic
17	64567417	64567418	27	1	22	1	22	1	14	0.928571	14	1	18	0.5	22	0.909091	17	0.411765	12	0.583333	NA	NA	28	0.571429	30	0	32	0.40625	22	0.454545	18	0	27	0.962963	22	0.5	NA	NA	14	1	15	0	1.95936e-13	40.6593	hypermeth			intergenic
17	66377482	66377483	32	1	22	1	19	1	17	1	17	0.470588	17	0.411765	23	0.652174	28	1	15	1	16	1	23	0.565217	31	1	34	0	33	0.484848	16	1	30	0.333333	21	0.47619	18	0	17	0.529412	16	0.375	7.7326e-17	40.4497	hypermeth			intergenic
17	66990419	66990420	11	0	23	0.652174	NA	NA	NA	NA	18	0.666667	12	0.833333	36	0.833333	18	0	NA	NA	21	0.809524	14	0	15	0	10	0	NA	NA	23	0.73913	NA	NA	NA	NA	13	0	10	0	NA	NA	6.74512e-07	40.4317	hypermeth			intergenic
17	69249118	69249119	16	0	10	0.4	14	0	11	1	NA	NA	12	0.25	12	0.416667	23	0.391304	NA	NA	11	0.727273	20	0.95	16	1	18	0.944444	28	0.571429	14	0.928571	31	0.967742	16	1	NA	NA	12	0.666667	NA	NA	1.007e-14	-50.3995	hypometh			intergenic
17	71485762	71485763	36	0	29	0.241379	24	0	25	0.4	15	0.933333	14	0	34	0	33	0	20	0.55	17	0.0588235	32	0.5625	38	0.578947	53	0.981132	41	0.585366	30	0.933333	38	0.421053	21	0.904762	27	0.481481	12	1	20	0.35	3.74288e-30	-50.2193	hypometh			intergenic
18	61976333	61976334	14	1	17	0.823529	10	0.5	NA	NA	NA	NA	20	0.9	14	1	25	0.44	10	0.4	21	0.952381	NA	NA	39	0	25	0.96	NA	NA	21	0.238095	NA	NA	17	0	15	1	NA	NA	NA	NA	2.26809e-07	38.729	hypermeth	ENSBTAG00000006121	-5813	gene upstream	SH3 domain binding kinase family member 2 [Source:VGNC Symbol;Acc:VGNC:34307]
18	61634794	61634795	18	0.666667	10	0.8	NA	NA	NA	NA	NA	NA	NA	NA	19	0.842105	15	0.533333	NA	NA	16	0.6875	22	0.409091	18	0.222222	20	0.15	13	0.384615	13	0.615385	NA	NA	10	0.3	NA	NA	17	0.352941	NA	NA	0.000105057	36.8845	hypermeth	ENSBTAG00000007509	-2630	gene upstream	calcium voltage-gated channel auxiliary subunit gamma 8 [Source:VGNC Symbol;Acc:VGNC:52183]
18	6580316	6580317	29	1	25	0.44	16	0	23	0.434783	13	0.461538	18	0	27	0	26	0	24	0	22	0	46	0.543478	69	0.971014	29	0.0344828	32	0.5625	20	0.6	19	0.631579	33	0.969697	36	0.416667	20	0	24	1	2.11016e-15	-37.6928	hypometh	ENSBTAG00000054787	-2221	gene downstream
18	5646801	5646802	NA	NA	12	1	14	0.785714	18	0.388889	NA	NA	NA	NA	19	1	10	1	NA	NA	11	0.727273	13	1	NA	NA	21	0.333333	12	0	10	0.9	17	0	NA	NA	NA	NA	NA	NA	NA	NA	5.69436e-05	40.0359	hypermeth	ENSBTAG00000015894	0	intron	WW domain containing oxidoreductase [Source:VGNC Symbol;Acc:VGNC:36977]
18	6143474	6143475	42	0	40	0.975	45	0.511111	31	0.645161	12	0.666667	33	1	34	1	48	0.979167	24	0.583333	21	0.714286	46	0.956522	61	0	53	0.415094	35	0	36	0.444444	46	0	42	0	24	0.333333	26	0.538462	24	1	2.70887e-21	38.0361	hypermeth	ENSBTAG00000015894	0	intron	WW domain containing oxidoreductase [Source:VGNC Symbol;Acc:VGNC:36977]
18	8145917	8145918	20	0	20	0.55	34	0.558824	20	0.5	16	0.6875	16	1	61	1	31	1	26	0.384615	23	0.695652	44	0.590909	45	0	35	1	34	0	18	0.611111	38	0	24	0	24	0.5	17	0.588235	13	0.307692	2.73026e-14	35.7267	hypermeth	ENSBTAG00000013524	0	intron	c-Maf inducing protein [Source:VGNC Symbol;Acc:VGNC:52187]
18	11457586	11457587	NA	NA	21	0.142857	NA	NA	11	0.909091	11	0.909091	NA	NA	28	0.321429	16	0.3125	NA	NA	14	0.214286	11	1	25	0.88	23	1	12	1	13	0.923077	NA	NA	NA	NA	10	1	14	0.428571	NA	NA	1.52522e-11	-49.2849	hypometh	ENSBTAG00000009918	0	utr5	Gse1 coiled-coil protein [Source:VGNC Symbol;Acc:VGNC:55049]
18	11463878	11463879	12	1	24	0.166667	20	1	NA	NA	NA	NA	NA	NA	32	0	24	0.166667	NA	NA	16	0.125	20	0.9	NA	NA	21	1	NA	NA	NA	NA	16	1	10	1	10	1	18	0.333333	NA	NA	9.60612e-13	-52.4507	hypometh	ENSBTAG00000009918	0	utr5	Gse1 coiled-coil protein [Source:VGNC Symbol;Acc:VGNC:55049]
18	11857354	11857355	12	1	15	1	NA	NA	10	0.5	14	0.857143	11	1	20	1	17	1	NA	NA	NA	NA	20	1	16	0.5	21	0	17	0	12	0.5	16	0.3125	12	1	NA	NA	NA	NA	13	0.384615	5.80474e-13	48.8348	hypermeth	ENSBTAG00000017824	0	intron	interferon regulatory factor 8 [Source:VGNC Symbol;Acc:VGNC:30279]
18	11861912	11861913	22	0.954545	20	1	11	0	10	0.4	10	0.9	14	1	NA	NA	14	1	10	1	NA	NA	24	1	14	0.571429	29	0	13	0	19	0.631579	26	0.346154	NA	NA	13	0.538462	20	0.55	17	0.529412	6.50746e-08	37.1686	hypermeth	ENSBTAG00000017824	0	intron	interferon regulatory factor 8 [Source:VGNC Symbol;Acc:VGNC:30279]
18	19000411	19000412	20	0	42	0.666667	35	0.657143	13	0	25	1	NA	NA	69	1	42	1	25	0.6	46	1	20	0	17	0	21	0	43	0.744186	16	0	37	0.540541	16	0.0625	29	0.827586	NA	NA	NA	NA	2.92405e-16	39.54	hypermeth	ENSBTAG00000012295	0	intron	NKD inhibitor of WNT signaling pathway 1 [Source:VGNC Symbol;Acc:VGNC:32093]
18	26295846	26295847	20	0	18	0	12	1	NA	NA	14	0	10	0.8	18	0	13	0.0769231	11	0	NA	NA	10	0	30	0.633333	32	0.9375	23	0.652174	10	0	15	0	NA	NA	17	0.941176	11	0.909091	10	0.8	9.65875e-11	-43.9219	hypometh	ENSBTAG00000003894	0	intron	NDRG family member 4 [Source:VGNC Symbol;Acc:VGNC:31941]
18	62294491	62294492	19	0.631579	NA	NA	10	0	NA	NA	10	0.9	NA	NA	NA	NA	NA	NA	11	0.727273	20	0.65	13	0	14	0	17	0	NA	NA	15	0	12	0.833333	11	0	NA	NA	15	0	NA	NA	2.63467e-09	49.6907	hypermeth	ENSBTAG00000017847	0	intron	protein phosphatase 1 regulatory subunit 12C [Source:VGNC Symbol;Acc:VGNC:52229]
18	10341074	10341075	33	0	31	0	NA	NA	NA	NA	12	0.333333	NA	NA	40	0	36	0	24	0	10	0.2	22	0.363636	23	0.304348	13	1	15	1	13	1	15	0.2	22	0.227273	14	0.142857	13	0.230769	NA	NA	2.86818e-19	-42.7742	hypometh	ENSBTAG00000012508	1699	gene downstream	oxidative stress induced growth inhibitor 1 [Source:VGNC Symbol;Acc:VGNC:32472]
18	6237178	6237179	27	0.925926	35	0.4	15	0.933333	22	1	14	0.428571	16	1	31	0.354839	32	0.3125	25	0	19	1	32	1	30	0.966667	39	1	20	1	17	1	24	0.916667	26	0.923077	23	1	18	1	12	1	2.66357e-26	-39.8745	hypometh			intergenic
18	6311266	6311267	31	0.967742	26	0.423077	23	1	31	0.548387	25	0	21	0.904762	44	0.568182	27	0	19	0	16	0.75	25	0.96	46	1	46	0.956522	14	0.928571	18	1	26	1	23	1	18	0.944444	13	0.615385	14	0.571429	8.63989e-24	-41.3244	hypometh			intergenic
18	6873679	6873680	42	0.97619	50	1	34	1	32	0	22	1	33	1	52	1	73	0.534247	37	1	40	0.95	56	1	61	0.459016	76	0.565789	32	0.375	32	0.5	40	0	38	0.421053	35	0.371429	31	0	37	0.513514	9.1632e-27	37.0265	hypermeth			intergenic
18	11289225	11289226	14	0.928571	29	0.137931	NA	NA	NA	NA	NA	NA	12	0.416667	17	0.235294	32	0.3125	NA	NA	12	0.916667	15	1	19	1	22	1	13	0.923077	23	0.304348	16	1	14	1	11	1	13	0.153846	13	1	4.31035e-10	-41.8727	hypometh			intergenic
18	11380318	11380319	15	1	19	0.315789	NA	NA	14	0.857143	18	1	15	0.133333	28	0.142857	40	0.275	NA	NA	33	0.30303	28	1	30	1	26	0.961538	14	1	15	0.8	12	1	16	0.875	26	0.961538	15	0.733333	12	1	3.67287e-26	-51.4728	hypometh			intergenic
18	11899708	11899709	26	1	19	0.947368	13	0	11	0.454545	12	1	12	1	35	0.942857	30	1	14	1	16	0.375	24	1	13	0.461538	46	0	15	0	11	0.454545	29	0.586207	16	1	16	0.5625	14	0.5	15	0.333333	2.21924e-12	38.2551	hypermeth			intergenic
18	11899732	11899733	26	1	19	1	12	0	11	0.454545	12	1	12	1	35	0.971429	30	1	14	1	16	0.375	24	0.916667	13	0.461538	46	0.0217391	15	0	11	0.454545	29	0.586207	16	1	16	0.5625	14	0.5	15	0.333333	6.41422e-14	40.2709	hypermeth			intergenic
18	16354733	16354734	31	0.967742	17	0.352941	19	0.368421	17	1	17	0.294118	NA	NA	24	0	22	0	12	0	15	0	27	0.962963	34	0.970588	35	1	24	0.666667	16	0.5625	27	0.62963	30	0.666667	15	0.4	14	1	16	1	3.48992e-16	-43.3159	hypometh			intergenic
18	33724064	33724065	15	0	21	0.952381	NA	NA	NA	NA	NA	NA	10	1	19	0.947368	18	0.722222	NA	NA	NA	NA	NA	NA	10	0	19	0.947368	NA	NA	11	0	10	0	10	0	NA	NA	10	0.9	11	0	4.97706e-05	40.1606	hypermeth			intergenic
19	57743154	57743155	21	0.952381	25	1	11	0	15	0.466667	18	0.722222	14	0.928571	24	0.5	21	1	13	0	20	0	21	0	43	0	31	0	18	0.388889	11	0	17	0	24	0.458333	NA	NA	14	0.5	18	0.555556	2.98012e-15	43.2225	hypermeth	ENSBTAG00000052244	-184	gene downstream
19	5199430	5199431	NA	NA	11	0.545455	30	0.333333	NA	NA	13	0.307692	12	0.333333	17	0	NA	NA	31	0.612903	NA	NA	15	0.866667	13	0.461538	28	0.785714	27	0.740741	17	0.882353	19	0.789474	14	0.642857	10	0.6	NA	NA	23	0.73913	4.78597e-07	-36.3771	hypometh	ENSBTAG00000016078	0	intron	syntaxin binding protein 4 [Source:NCBI gene (formerly Entrezgene);Acc:537963]
19	5199484	5199485	NA	NA	11	0.636364	30	0.366667	NA	NA	13	0.461538	12	0.25	17	0.0588235	NA	NA	30	0.6	NA	NA	14	0.857143	13	0.538462	28	0.75	27	0.740741	17	0.823529	19	0.894737	14	0.642857	10	0.6	NA	NA	23	0.826087	1.45923e-06	-35.0496	hypometh	ENSBTAG00000016078	0	intron	syntaxin binding protein 4 [Source:NCBI gene (formerly Entrezgene);Acc:537963]
19	5199502	5199503	NA	NA	11	0.545455	29	0.275862	NA	NA	13	0.384615	12	0.166667	17	0.0588235	NA	NA	31	0.612903	NA	NA	15	0.8	13	0.461538	28	0.714286	27	0.740741	17	0.823529	19	0.842105	13	0.615385	10	0.6	NA	NA	23	0.782609	5.84614e-07	-36.4441	hypometh	ENSBTAG00000016078	0	intron	syntaxin binding protein 4 [Source:NCBI gene (formerly Entrezgene);Acc:537963]
19	5199551	5199552	NA	NA	11	0.545455	30	0.233333	NA	NA	13	0.384615	11	0.363636	17	0.117647	NA	NA	31	0.580645	NA	NA	15	0.866667	13	0.461538	28	0.642857	27	0.777778	17	0.823529	19	0.842105	14	0.785714	10	0.6	NA	NA	23	0.826087	1.63468e-07	-37.5307	hypometh	ENSBTAG00000016078	0	intron	syntaxin binding protein 4 [Source:NCBI gene (formerly Entrezgene);Acc:537963]
19	12867809	12867810	20	0.95	15	0.4	14	1	11	0.181818	NA	NA	NA	NA	12	1	14	1	10	1	10	1	20	1	32	0.46875	25	0.4	NA	NA	17	0.235294	24	0.416667	15	1	21	0.238095	12	0.5	30	0	1.49016e-08	38.7081	hypermeth	ENSBTAG00000012675	0	intron	myosin XIX [Source:VGNC Symbol;Acc:VGNC:31815]
19	12867937	12867938	20	1	15	0.4	14	1	11	0.272727	NA	NA	NA	NA	12	1	14	1	10	1	10	1	20	1	32	0.46875	25	0.36	NA	NA	17	0.235294	24	0.416667	15	1	21	0.285714	12	0.5	30	0	1.31885e-09	40.5949	hypermeth	ENSBTAG00000012675	0	intron	myosin XIX [Source:VGNC Symbol;Acc:VGNC:31815]
19	17292427	17292428	57	0.491228	33	0.666667	41	0.95122	25	0.68	28	0.607143	27	0.407407	43	0.418605	68	0.470588	38	0.973684	46	0	55	0.945455	62	0.951613	65	0.938462	41	0.97561	29	0.965517	27	0.962963	31	1	40	0.95	33	0.969697	41	1	5.33247e-46	-41.7929	hypometh	ENSBTAG00000008913	0	intron	transmembrane protein 98 [Source:VGNC Symbol;Acc:VGNC:36130]
19	24438499	24438500	34	0.970588	NA	NA	12	0	NA	NA	10	0.5	NA	NA	15	0	17	0.647059	NA	NA	17	0.352941	NA	NA	NA	NA	21	0	19	0	21	0	15	0.4	23	0	NA	NA	12	0	NA	NA	1.05023e-12	46.9755	hypermeth	ENSBTAG00000015264	0	promoter	integrin subunit alpha E [Source:VGNC Symbol;Acc:VGNC:30321]
19	28358221	28358222	16	1	NA	NA	10	0.4	NA	NA	NA	NA	NA	NA	16	1	NA	NA	12	0	10	0.4	NA	NA	13	0.384615	14	0	12	0	NA	NA	13	0.307692	12	0	15	0	13	0.153846	14	0	4.39526e-10	52.1226	hypermeth	ENSBTAG00000005978	0	exon	phosphoinositide-3-kinase regulatory subunit 5 [Source:VGNC Symbol;Acc:VGNC:32896]
19	28766935	28766936	30	0	12	1	17	1	NA	NA	NA	NA	13	0.846154	25	0.24	29	0.413793	NA	NA	14	1	12	1	27	1	24	0.916667	18	1	18	0.5	24	1	13	1	NA	NA	NA	NA	13	1	5.36093e-13	-41.1889	hypometh	ENSBTAG00000017815	0	intron	syntaxin 8 [Source:VGNC Symbol;Acc:VGNC:35444]
19	34408820	34408821	10	0	13	0.384615	NA	NA	11	0.272727	NA	NA	12	0.5	19	0.315789	19	0.0526316	10	0	19	0.631579	23	1	19	0.631579	27	0.962963	NA	NA	14	0	NA	NA	12	0.416667	15	0.466667	16	0.625	NA	NA	3.95578e-06	-36.6695	hypometh	ENSBTAG00000004635	0	intron	LLGL scribble cell polarity complex component 1 [Source:VGNC Symbol;Acc:VGNC:30915]
19	34511124	34511125	28	0.464286	10	0.2	NA	NA	NA	NA	NA	NA	NA	NA	22	0.409091	28	0.571429	16	0	18	0.388889	25	1	18	0.333333	23	0.956522	20	0.55	NA	NA	14	1	18	0.555556	10	0.3	11	1	10	1	3.99432e-07	-36.6432	hypometh	ENSBTAG00000008802	0	utr3	GID complex subunit 4 homolog [Source:VGNC Symbol;Acc:VGNC:55833]
19	40704685	40704686	13	0.230769	22	0	15	0.266667	13	0.307692	NA	NA	NA	NA	18	0	NA	NA	13	0	14	0	18	1	25	1	20	0.55	11	0.181818	NA	NA	17	0	NA	NA	15	0	11	1	13	0.461538	1.36979e-11	-45.9687	hypometh	ENSBTAG00000007958	0	intron	tensin 4 [Source:VGNC Symbol;Acc:VGNC:36210]
19	43422790	43422791	14	1	18	1	NA	NA	10	1	20	1	NA	NA	28	1	19	0.263158	13	0.923077	25	0.92	21	0.952381	42	0	34	0.411765	12	0.333333	18	0.277778	11	1	11	1	19	0	11	1	12	0.916667	3.46005e-14	42.8856	hypermeth	ENSBTAG00000008339	0	exon	DEAH-box helicase 8 [Source:VGNC Symbol;Acc:VGNC:28059]
19	43700868	43700869	35	0.314286	18	0	24	0.0416667	24	0.458333	14	0.928571	22	0	47	0.617021	39	0.948718	31	0.451613	33	0.424242	59	1	39	1	66	0.515152	28	0.714286	21	1	34	0.647059	27	1	26	0.923077	32	1	22	0.590909	1.92705e-19	-36.9072	hypometh	ENSBTAG00000017536	0	intron	membrane palmitoylated protein 3 [Source:VGNC Symbol;Acc:VGNC:55850]
19	44927518	44927519	32	0.21875	23	1	33	0.30303	12	1	24	0.333333	10	1	19	1	20	1	28	0.142857	15	1	50	0.96	37	1	33	1	24	0.916667	21	1	11	1	14	0.857143	27	0.962963	18	0.888889	18	1	1.11236e-21	-37.1834	hypometh	ENSBTAG00000007084	0	intron	mitogen-activated protein kinase kinase kinase 14 [Source:VGNC Symbol;Acc:VGNC:31192]
19	45940402	45940403	15	0.4	29	0.344828	NA	NA	16	0.625	15	0.933333	14	0.428571	33	0.242424	22	0.227273	15	0.933333	26	0.346154	26	0	44	0	40	0	20	0.5	28	0	NA	NA	19	0	26	0	20	0.05	20	0.15	8.75654e-19	38.563	hypermeth	ENSBTAG00000017512	0	utr5	microtubule associated protein tau [Source:VGNC Symbol;Acc:VGNC:57143]
19	45971001	45971002	58	0	27	0.518519	33	0	18	0.444444	24	0	NA	NA	34	0.441176	35	0.485714	26	0.192308	36	0	22	1	28	1	30	1	27	0.296296	28	0.357143	32	0.375	24	0.333333	14	1	21	0.428571	26	0.346154	7.0733e-18	-39.2489	hypometh	ENSBTAG00000017512	0	intron	microtubule associated protein tau [Source:VGNC Symbol;Acc:VGNC:57143]
19	51731347	51731348	29	1	10	0.4	14	1	14	0.714286	NA	NA	18	0.5	25	0	19	1	21	1	18	0.722222	26	0	18	0.5	20	0	29	0.586207	NA	NA	18	0	17	0.529412	14	0.714286	12	0.5	11	0	1.52258e-10	39.9242	hypermeth	ENSBTAG00000002883	0	intron	regulatory associated protein of MTOR complex 1 [Source:VGNC Symbol;Acc:VGNC:34153]
19	53334182	53334183	40	0.225	20	1	14	1	18	1	17	0.352941	NA	NA	27	1	33	0.878788	17	1	13	1	54	0	32	0.9375	24	1	19	1	25	0.2	NA	NA	28	0.142857	24	0.291667	11	0.909091	40	0	1.48462e-13	38.363	hypermeth	ENSBTAG00000006280	0	utr3	RNA binding fox-1 homolog 3 [Source:VGNC Symbol;Acc:VGNC:33779]
19	53546980	53546981	25	0.36	27	0.259259	13	0.461538	29	0.517241	18	1	19	0.105263	22	0.636364	21	0.380952	25	0.44	37	0.405405	41	0.95122	33	0.969697	31	0.935484	22	0.454545	32	0.40625	16	1	37	0.486486	24	1	17	1	21	1	1.00101e-13	-35.4355	hypometh	ENSBTAG00000021505	0	exon	ubiquitin specific peptidase 36 [Source:VGNC Symbol;Acc:VGNC:52844]
19	53775159	53775160	37	0.675676	29	0.413793	21	0.47619	10	0.5	11	0.909091	18	0.555556	27	1	39	0	13	0.538462	17	0.411765	50	0.98	40	1	37	1	25	0.64	20	0.95	15	0.933333	35	0.971429	11	1	14	0.571429	23	0.956522	3.07655e-23	-41.6917	hypometh	ENSBTAG00000000920	0	intron	dynein axonemal heavy chain 17 [Source:VGNC Symbol;Acc:VGNC:28124]
19	53775658	53775659	35	0.6	36	0.305556	34	0.470588	22	0.409091	21	0.952381	29	0.758621	57	1	44	0	23	0.434783	40	0.525	39	1	47	1	39	0.948718	22	0.590909	34	1	26	0.923077	32	1	28	0.928571	23	0.304348	28	0.964286	2.06387e-21	-35.0984	hypometh	ENSBTAG00000000920	0	intron	dynein axonemal heavy chain 17 [Source:VGNC Symbol;Acc:VGNC:28124]
19	54563107	54563108	28	0	16	0.25	26	0	14	0	NA	NA	19	0.0526316	17	0.529412	15	1	20	0	17	0	24	1	36	0.666667	43	0	26	1	18	0.944444	24	0	28	1	14	0.5	10	0.5	18	1	1.88226e-17	-44.9653	hypometh	ENSBTAG00000002633	0	intron	septin 9 [Source:VGNC Symbol;Acc:VGNC:34459]
19	54928237	54928238	36	0.972222	37	0.324324	47	0.404255	21	0.47619	32	0.5	18	0.444444	53	0.584906	48	0.666667	21	1	36	0.305556	52	0.923077	60	0.983333	56	1	30	0.966667	33	0.939394	33	1	41	1	29	0.965517	29	1	28	0.892857	2.22396e-41	-41.057	hypometh	ENSBTAG00000005104	0	intron	alpha-1,6-mannosylglycoprotein 6-beta-N-acetylglucosaminyltransferase B [Source:VGNC Symbol;Acc:VGNC:55847]
19	55988738	55988739	17	0	32	0.6875	11	0	10	0	10	0	20	0.5	24	0.833333	22	0	NA	NA	37	0.810811	72	1	60	0.983333	49	0.632653	NA	NA	14	0	39	1	12	0	NA	NA	24	0.666667	16	0.75	4.79603e-12	-35.2612	hypometh	ENSBTAG00000020067	0	intron	LLGL scribble cell polarity complex component 2 [Source:VGNC Symbol;Acc:VGNC:30916]
19	56051535	56051536	29	0.448276	23	0.478261	27	0	26	0.269231	13	0	19	0.368421	36	0.416667	33	0.545455	12	0	22	0.545455	42	1	31	0.580645	27	0.666667	24	0.583333	16	0	25	1	27	0.62963	18	0.444444	18	1	16	1	9.21508e-14	-37.5478	hypometh	ENSBTAG00000007217	0	intron	transmembrane protein 94 [Source:VGNC Symbol;Acc:VGNC:36128]
19	56460335	56460336	24	0	12	0	11	0	NA	NA	10	0	NA	NA	13	0.692308	11	0.363636	NA	NA	11	0	16	1	13	0.384615	26	0	15	0.666667	NA	NA	24	0.666667	NA	NA	14	0.571429	NA	NA	10	1	1.60951e-07	-40.9543	hypometh	ENSBTAG00000010809	0	intron	HID1 domain containing [Source:VGNC Symbol;Acc:VGNC:29847]
19	56472573	56472574	28	0.535714	26	0.0769231	19	0	14	0	15	0.533333	10	0	22	0.318182	29	0.310345	22	0	25	0	30	1	30	0.533333	33	0.030303	21	0.619048	17	0.941176	17	0.470588	33	1	21	0.761905	24	0.5	14	1	9.17838e-21	-46.7262	hypometh	ENSBTAG00000010809	0	exon	HID1 domain containing [Source:VGNC Symbol;Acc:VGNC:29847]
19	56590583	56590584	35	0.571429	26	0.961538	25	0.96	17	0.941176	NA	NA	22	0.954545	34	0.970588	42	1	19	1	19	0.684211	33	0.030303	33	0.030303	36	1	23	0.608696	23	0.347826	37	0.594595	34	0.470588	14	0.5	18	0.444444	26	0.538462	3.19622e-23	43.273	hypermeth	ENSBTAG00000011389	0	intron	transmembrane protein 104 [Source:VGNC Symbol;Acc:VGNC:55876]
19	57109240	57109241	28	0.714286	22	0	13	0	14	0	NA	NA	14	0	25	0	34	0	15	0	15	0	29	0.689655	42	0.666667	36	0	27	0.62963	21	0.47619	18	0	28	0.535714	22	0.590909	21	0.714286	17	0.705882	2.26206e-15	-38.6973	hypometh	ENSBTAG00000018663	0	intron	G protein-coupled receptor class C group 5 member C [Source:NCBI gene (formerly Entrezgene);Acc:535664]
19	57892295	57892296	44	1	36	0.972222	NA	NA	15	0.6	18	0.666667	19	1	28	0.928571	31	1	16	0	18	0	37	0	41	0	22	0	36	0.5	NA	NA	15	0	30	0.566667	NA	NA	22	0.545455	30	0.6	1.71963e-24	50.3252	hypermeth	ENSBTAG00000044195	0	intron	sidekick cell adhesion molecule 2 [Source:VGNC Symbol;Acc:VGNC:34394]
19	57912426	57912427	24	0.5	NA	NA	19	0.684211	NA	NA	NA	NA	NA	NA	33	0.878788	10	1	15	0.666667	NA	NA	13	0	15	0	24	0.666667	NA	NA	NA	NA	31	0.580645	NA	NA	NA	NA	12	0	NA	NA	2.99282e-05	37.4779	hypermeth	ENSBTAG00000044195	0	intron	sidekick cell adhesion molecule 2 [Source:VGNC Symbol;Acc:VGNC:34394]
19	58574325	58574326	12	1	11	1	NA	NA	NA	NA	NA	NA	NA	NA	19	1	16	1	11	1	NA	NA	11	0	13	0	22	0.545455	NA	NA	NA	NA	15	0.533333	NA	NA	NA	NA	NA	NA	13	1	1.2593e-13	55.4054	hypermeth	ENSBTAG00000055157	0	intron
19	58578512	58578513	40	1	20	0.95	10	0.4	13	0.615385	NA	NA	NA	NA	28	0.928571	36	1	18	0.666667	27	0.555556	27	0	21	0	36	0.388889	23	0	23	0.521739	35	0.314286	23	0.434783	12	0.5	15	0.333333	15	1	4.47442e-24	51.5942	hypermeth	ENSBTAG00000055157	0	intron
19	58578600	58578601	40	0.925	20	0.95	10	0.4	13	0.615385	NA	NA	NA	NA	28	1	36	1	18	0.611111	27	0.555556	27	0	21	0	36	0.416667	23	0	23	0.521739	35	0.314286	23	0.434783	12	0.5	15	0.333333	15	1	1.47557e-22	50.1178	hypermeth	ENSBTAG00000055157	0	intron
19	58580190	58580191	18	0.944444	NA	NA	11	0	18	0.555556	NA	NA	NA	NA	14	0.928571	NA	NA	11	0	25	0.56	31	0	36	0	26	0	27	0	12	0	NA	NA	19	0.315789	10	0	NA	NA	NA	NA	5.59595e-19	51.9434	hypermeth	ENSBTAG00000055157	0	intron
19	61186134	61186135	21	1	NA	NA	12	1	10	0.4	NA	NA	NA	NA	24	0.291667	19	0	NA	NA	15	0.266667	27	0.666667	26	1	20	1	16	0.5625	10	1	20	0.6	24	1	NA	NA	NA	NA	NA	NA	1.40991e-06	-35.692	hypometh	ENSBTAG00000001609	0	intron	mitogen-activated protein kinase kinase 6 [Source:VGNC Symbol;Acc:VGNC:31187]
19	61520439	61520440	24	0	34	0.823529	35	0.628571	NA	NA	22	0.545455	15	0.466667	54	0.962963	41	1	24	0.958333	38	1	34	0	35	0	50	0.62	25	0	26	0.653846	19	0.473684	41	0.682927	25	0.64	25	0.6	17	0	2.33365e-18	38.6431	hypermeth	ENSBTAG00000006896	0	intron	ATP binding cassette subfamily A member 9 [Source:VGNC Symbol;Acc:VGNC:50181]
19	61815625	61815626	44	0.977273	25	0.68	25	0.92	16	0.75	21	1	25	0.96	39	0.666667	30	1	28	0.714286	29	0.517241	24	0	26	0.769231	46	0.586957	28	0.464286	20	0.7	38	1	15	0	21	0	13	0	18	0	5.70186e-16	36.935	hypermeth	ENSBTAG00000010637	0	intron	arylsulfatase G [Source:VGNC Symbol;Acc:VGNC:55034]
19	61820171	61820172	29	1	14	0.428571	17	0.705882	13	1	25	1	16	1	35	0.4	38	1	26	0.346154	36	0.277778	38	0	37	0.513514	27	0.518519	15	0.2	15	0.333333	17	1	28	0	22	0	32	0.3125	15	0.333333	1.45819e-15	39.4015	hypermeth	ENSBTAG00000010637	0	intron	arylsulfatase G [Source:VGNC Symbol;Acc:VGNC:55034]
19	61820185	61820186	29	1	14	0.428571	17	0.705882	13	0.384615	25	1	16	1	35	0.4	38	1	26	0.423077	36	0.305556	38	0.0263158	37	0.513514	27	0.518519	15	0.2	15	0	17	1	28	0	22	0	32	0	15	0	3.49884e-21	45.1171	hypermeth	ENSBTAG00000010637	0	intron	arylsulfatase G [Source:VGNC Symbol;Acc:VGNC:55034]
19	61820225	61820226	44	1	23	0.782609	27	0.62963	19	0.578947	19	1	19	1	46	0.413043	51	1	19	0.263158	22	0.545455	48	0	35	0.4	64	0.40625	41	0.487805	20	0	43	0.976744	30	0	21	0.047619	24	0	27	0	3.42256e-27	45.216	hypermeth	ENSBTAG00000010637	0	intron	arylsulfatase G [Source:VGNC Symbol;Acc:VGNC:55034]
19	61820543	61820544	71	0.985915	31	0.419355	30	0.666667	22	0.590909	30	0.966667	37	1	28	0.642857	58	0.965517	18	0.722222	17	0.764706	39	0	43	0.674419	51	0.72549	33	0.69697	22	0	34	0.970588	28	0	NA	NA	26	0	28	0	1.30759e-25	42.3246	hypermeth	ENSBTAG00000010637	0	intron	arylsulfatase G [Source:VGNC Symbol;Acc:VGNC:55034]
19	58667260	58667261	16	0	13	0	12	0.833333	15	0.533333	NA	NA	10	0	24	0.583333	19	0	11	1	NA	NA	16	0.9375	24	1	33	1	11	0.909091	12	1	30	0.4	21	0.428571	NA	NA	NA	NA	14	0.428571	1.72825e-08	-39.3219	hypometh	ENSBTAG00000055157	2396	gene downstream
19	54280886	54280887	46	0.521739	27	0.925926	24	0.583333	18	1	11	0.363636	24	1	50	0.6	46	0.630435	25	0.36	25	0.28	20	0	34	0	47	0.446809	31	0.580645	29	0.482759	38	0	29	0	21	0.380952	33	0.545455	30	0	5.00114e-17	36.8416	hypermeth	ENSBTAG00000054793	5003	gene downstream
19	56510247	56510248	30	0.766667	27	0	13	0.384615	17	0	24	1	22	0	39	0.589744	32	0.46875	18	1	44	0.386364	40	1	41	1	52	0.730769	28	0.535714	18	0.944444	20	1	36	1	32	1	13	0.692308	11	0.909091	1.01604e-23	-41.6673	hypometh	ENSBTAG00000017252	5431	gene downstream	USH1 protein network component sans [Source:VGNC Symbol;Acc:VGNC:36705]
19	57763650	57763651	12	1	19	1	NA	NA	NA	NA	NA	NA	10	0.4	18	1	26	0.692308	15	0.4	19	0.0526316	17	0	30	0	21	0.619048	12	0	14	0.428571	NA	NA	15	0	15	0.6	22	0.454545	NA	NA	4.36104e-08	39.5188	hypermeth			intergenic
19	57856141	57856142	41	0.95122	22	0.909091	40	0.475	16	0.3125	NA	NA	18	0.333333	28	1	42	0.547619	25	0.32	15	0	34	0	26	0	48	0.375	20	0	14	0.428571	40	0.475	17	0	14	0.5	21	0.380952	17	0	5.31433e-14	36.8115	hypermeth			intergenic
19	58168275	58168276	NA	NA	17	0.294118	10	0.3	10	0.5	NA	NA	NA	NA	21	0.190476	NA	NA	13	0.307692	NA	NA	13	0.846154	20	0.8	15	0.4	NA	NA	NA	NA	10	0.3	10	1	13	0.769231	NA	NA	NA	NA	0.000197204	-39.5583	hypometh			intergenic
19	58168294	58168295	NA	NA	17	0.176471	10	0.5	10	0.5	NA	NA	NA	NA	21	0	NA	NA	13	0.0769231	NA	NA	13	0.923077	20	0.65	15	0.4	NA	NA	NA	NA	10	0	10	1	13	0.692308	NA	NA	NA	NA	2.80016e-05	-42.0101	hypometh			intergenic
19	58830230	58830231	10	0.5	11	0.727273	NA	NA	12	0.583333	NA	NA	NA	NA	29	0.0689655	NA	NA	13	0.538462	NA	NA	11	0.909091	15	1	14	0.928571	11	0.909091	NA	NA	NA	NA	NA	NA	11	0.727273	12	0.833333	NA	NA	1.89023e-08	-50.5225	hypometh			intergenic
19	58830239	58830240	10	0.2	11	0.636364	NA	NA	12	0.583333	NA	NA	NA	NA	29	0.241379	NA	NA	13	0.846154	NA	NA	11	0.909091	15	0.933333	14	0.928571	11	0.818182	NA	NA	NA	NA	NA	NA	11	0.545455	12	0.916667	NA	NA	5.30469e-05	-39.8018	hypometh			intergenic
19	61087611	61087612	38	0	20	0.2	14	0	13	0.538462	NA	NA	19	0	30	0	15	0	14	0	11	0	41	0.95122	36	0.5	45	0.0222222	31	0.451613	14	0.357143	39	0	31	0.580645	21	0.619048	28	1	19	0.526316	2.74241e-20	-41.547	hypometh			intergenic
20	71897554	71897555	NA	NA	NA	NA	NA	NA	14	0.571429	11	1	NA	NA	36	0.583333	17	0	NA	NA	10	0	18	1	20	0.75	NA	NA	25	1	21	0.666667	21	0.714286	21	0.761905	10	1	14	0.785714	NA	NA	1.20528e-06	-37.2121	hypometh	ENSBTAG00000055240	-5244	gene upstream
20	9448359	9448360	44	0.0227273	30	0.633333	25	0.96	23	0.478261	24	0	21	0.47619	26	0	27	1	30	0	36	0	40	0.375	36	0.611111	49	0.979592	35	0.485714	17	1	36	1	41	1	30	0.533333	14	0	29	1	7.87057e-22	-41.5325	hypometh	ENSBTAG00000001961	0	intron	microtubule associated protein 1B [Source:VGNC Symbol;Acc:VGNC:31178]
20	58645873	58645874	47	0.510638	24	0.958333	22	0.454545	15	0.466667	NA	NA	20	1	20	0.55	22	0.5	22	0.272727	20	0.4	36	0.944444	18	1	32	0.96875	18	0.944444	17	1	31	1	15	0.866667	10	1	18	0.888889	24	0.833333	1.68149e-18	-37.9168	hypometh	ENSBTAG00000005514	0	intron	trio Rho guanine nucleotide exchange factor [Source:VGNC Symbol;Acc:VGNC:36356]
20	58782640	58782641	11	0.545455	19	0.684211	13	0	12	0.583333	16	0.375	NA	NA	38	0	24	0	26	0	23	0	37	0.972973	48	0.958333	16	0.4375	12	1	22	0.636364	12	1	14	0.428571	21	0.904762	17	0.529412	14	0	1.48412e-28	-58.0044	hypometh	ENSBTAG00000005514	0	exon	trio Rho guanine nucleotide exchange factor [Source:VGNC Symbol;Acc:VGNC:36356]
20	58783943	58783944	28	0.571429	32	0.40625	20	0	14	0.5	23	0.391304	11	0.454545	21	0	31	0	12	0	22	0	27	1	44	1	29	0.689655	24	1	23	0.521739	19	1	18	0.611111	28	1	19	0.631579	13	0	1.47652e-32	-57.3732	hypometh	ENSBTAG00000005514	0	intron	trio Rho guanine nucleotide exchange factor [Source:VGNC Symbol;Acc:VGNC:36356]
20	58785756	58785757	43	0.44186	42	0.404762	37	0	26	0.461538	26	0.461538	29	0.448276	26	0	48	0	31	0	17	0	41	1	48	1	57	0.54386	25	0.96	26	0.153846	54	0.981481	40	0.4	26	1	26	0.576923	13	0	2.24437e-36	-50.0104	hypometh	ENSBTAG00000005514	0	intron	trio Rho guanine nucleotide exchange factor [Source:VGNC Symbol;Acc:VGNC:36356]
20	71149340	71149341	37	0	30	0.666667	25	0	19	0	18	1	20	0.75	49	1	35	0.4	27	0.037037	28	0.321429	41	0.536585	42	0	47	0	28	0	20	0	21	0	31	0	19	0	29	0	27	0	9.02011e-23	36.5369	hypermeth	ENSBTAG00000012567	0	intron	telomerase reverse transcriptase [Source:VGNC Symbol;Acc:VGNC:35751]
20	71149788	71149789	24	0.0416667	46	0.565217	28	0	22	0	22	0.954545	21	0.380952	38	1	51	0.45098	18	0	42	0.47619	37	0.459459	47	0	49	0	25	0	26	0	24	0	30	0	28	0.0357143	29	0	27	0	5.87356e-28	38.3202	hypermeth	ENSBTAG00000012567	0	intron	telomerase reverse transcriptase [Source:VGNC Symbol;Acc:VGNC:35751]
20	71158351	71158352	43	0	32	0.46875	27	0	32	0	28	1	19	0.473684	45	1	61	0.57377	29	0.0344828	33	0.333333	55	0.381818	43	0	61	0.0163934	33	0	28	0	21	0	42	0	42	0.0238095	30	0	41	0	3.62373e-29	35.4527	hypermeth	ENSBTAG00000012567	0	intron	telomerase reverse transcriptase [Source:VGNC Symbol;Acc:VGNC:35751]
20	71161914	71161915	18	0	NA	NA	11	0	13	0	NA	NA	NA	NA	29	1	11	1	NA	NA	NA	NA	13	0.461538	18	0	21	0	19	0	11	0	25	0	16	0	NA	NA	NA	NA	13	0	4.99958e-12	44.3687	hypermeth	ENSBTAG00000012567	0	utr3	telomerase reverse transcriptase [Source:VGNC Symbol;Acc:VGNC:35751]
20	6241202	6241203	NA	NA	NA	NA	10	1	12	1	15	1	NA	NA	NA	NA	12	1	14	1	NA	NA	NA	NA	29	1	16	0	15	0	11	1	16	0	NA	NA	NA	NA	NA	NA	NA	NA	5.58312e-13	54.023	hypermeth			intergenic
20	7216869	7216870	33	0.969697	50	1	35	1	26	0.538462	18	0.5	25	0.92	31	1	51	0.960784	30	1	48	1	50	0.98	50	0.44	65	0	40	0.5	38	0.947368	31	0.451613	45	0.911111	34	1	24	0.458333	53	0	4.46088e-33	39.7165	hypermeth			intergenic
20	7216876	7216877	21	1	35	0.971429	14	0.928571	19	0.368421	17	0.470588	11	1	35	0.914286	29	1	14	1	28	1	24	0.916667	36	0.222222	65	0	32	0.375	20	0.9	22	0.272727	26	0.961538	13	0.923077	18	0.277778	53	0	1.18609e-33	53.3894	hypermeth			intergenic
20	7216916	7216917	NA	NA	13	0.923077	NA	NA	10	1	15	1	NA	NA	49	0	13	1	NA	NA	24	0.25	15	1	22	0.954545	37	0.972973	15	1	12	1	16	1	NA	NA	14	1	19	1	35	1	8.37468e-28	-53.7576	hypometh			intergenic
20	23265593	23265594	20	0.6	NA	NA	13	0.230769	NA	NA	NA	NA	NA	NA	23	0	25	0	10	1	NA	NA	13	0.923077	17	0.529412	18	0.722222	10	1	NA	NA	21	0.428571	NA	NA	NA	NA	NA	NA	NA	NA	4.85878e-05	-39.6161	hypometh			intergenic
20	69491750	69491751	15	0.733333	10	0.4	19	1	12	1	NA	NA	NA	NA	15	0	16	0.4375	NA	NA	NA	NA	16	0.375	15	0	21	0	16	0	NA	NA	21	0	13	0.538462	12	0	NA	NA	NA	NA	4.61908e-11	49.516	hypermeth			intergenic
20	69500487	69500488	36	0.444444	21	0.761905	23	1	23	0.956522	15	0.866667	15	0.466667	24	0	24	0.541667	18	0.722222	28	0	33	0.484848	38	0	38	0	23	0	23	0.0434783	16	0	18	0.388889	22	0	15	1	19	0	1.27667e-15	38.2667	hypermeth			intergenic
20	69927766	69927767	24	0.958333	16	0.5625	19	0.526316	11	0.454545	NA	NA	14	0.571429	31	0.935484	20	1	NA	NA	24	0	26	0	26	0.5	29	0	19	0.421053	12	0.166667	10	0	15	0.266667	14	0	17	0	11	0	9.03048e-19	50.325	hypermeth			intergenic
20	70159401	70159402	20	0.6	34	0.323529	18	0	19	0	21	0.047619	17	0	29	0	15	0.4	19	0.315789	20	0.9	22	0.454545	29	1	35	0.685714	NA	NA	14	0.642857	NA	NA	33	0.575758	24	0.916667	18	0.555556	NA	NA	8.41609e-16	-44.814	hypometh			intergenic
20	70328365	70328366	21	0	15	0.666667	11	0	NA	NA	NA	NA	10	0	19	0	12	0	NA	NA	NA	NA	23	0	23	0.478261	31	0.774194	12	0	NA	NA	29	0.655172	NA	NA	NA	NA	16	1	12	0.5	3.07861e-08	-40.6912	hypometh			intergenic
20	70454009	70454010	18	1	14	0.642857	15	1	NA	NA	NA	NA	NA	NA	13	0	15	1	10	1	NA	NA	13	0	14	0.5	11	0	12	0.583333	NA	NA	16	0.5	14	0.642857	NA	NA	NA	NA	NA	NA	3.24969e-05	40.0735	hypermeth			intergenic
21	68439321	68439322	12	1	14	1	25	0.96	NA	NA	12	0.833333	11	1	21	0	11	1	12	0.666667	17	0.882353	32	0.53125	22	0.545455	25	0	13	0	12	0.916667	12	0.416667	22	0.454545	16	0.625	27	0.444444	NA	NA	9.70994e-08	35.2363	hypermeth	ENSBTAG00000049827	-4987	gene downstream	bta-mir-2284k [Source:miRBase;Acc:MI0011400]
21	67250219	67250220	40	0	24	0.416667	29	0	NA	NA	NA	NA	31	1	50	0	46	0	19	0.421053	19	0	59	0.440678	48	0.541667	43	1	14	1	27	1	15	1	39	0.512821	NA	NA	20	0.5	22	0.681818	2.1484e-28	-49.3004	hypometh	ENSBTAG00000010882	-1542	gene downstream	ankyrin repeat domain 9 [Source:VGNC Symbol;Acc:VGNC:25943]
21	246833	246834	NA	NA	NA	NA	NA	NA	NA	NA	15	0	10	0	25	0	25	0	NA	NA	13	0.461538	22	1	43	0.953488	36	0.416667	17	0	18	0.5	16	0	14	0	NA	NA	12	0	NA	NA	2.17447e-10	-42.0582	hypometh	ENSBTAG00000001213	-419	gene downstream
21	58530130	58530131	25	0	15	0.333333	17	0.352941	13	0.461538	NA	NA	14	0.5	20	0.45	21	0.52381	12	0	14	0.5	15	1	34	0.470588	32	0.96875	23	0.521739	15	1	23	1	20	1	15	0.533333	NA	NA	15	1	8.22253e-16	-46.9543	hypometh	ENSBTAG00000007109	-217	gene downstream	ankyrin repeat and SOCS box containing 2 [Source:VGNC Symbol;Acc:VGNC:26196]
21	52058	52059	14	1	50	0.98	34	0.970588	36	0.222222	44	0	16	0.9375	71	0.253521	56	1	41	1	54	0.962963	92	0.369565	107	0.476636	65	0.353846	89	0	69	0.463768	96	0.0104167	74	0.418919	47	0.297872	44	0.295455	19	1	6.79314e-31	37.6959	hypermeth	ENSBTAG00000050723	0	utr5
21	7862133	7862134	11	0	NA	NA	NA	NA	NA	NA	NA	NA	NA	NA	12	1	16	0	17	0.0588235	11	1	26	0.461538	27	0.666667	18	1	NA	NA	11	1	NA	NA	17	0.647059	11	1	NA	NA	NA	NA	0.000156103	-37.8155	hypometh	ENSBTAG00000021527	0	intron	insulin like growth factor 1 receptor [Source:VGNC Symbol;Acc:VGNC:30077]
21	16488402	16488403	NA	NA	28	0.892857	18	0.888889	32	1	10	1	NA	NA	55	1	23	0	31	1	43	1	45	0	36	0.944444	57	0	40	0.425	11	0	NA	NA	NA	NA	35	0.914286	15	1	35	0.485714	8.17281e-26	46.3625	hypermeth	ENSBTAG00000037383	0	intron	A-kinase anchoring protein 13 [Source:VGNC Symbol;Acc:VGNC:97238]
21	19220586	19220587	27	1	18	1	20	1	13	0.461538	16	1	13	1	26	0.961538	20	1	23	0.956522	20	1	22	0.409091	27	0.518519	36	0.444444	16	1	16	0.25	21	1	22	0.636364	14	0.857143	17	0.294118	23	0.347826	2.18741e-19	39.8007	hypermeth	ENSBTAG00000047543	0	intron	neurotrophic receptor tyrosine kinase 3 [Source:NCBI gene (formerly Entrezgene);Acc:539126]
21	25292284	25292285	64	0	38	1	33	0.333333	27	1	22	1	29	1	69	0	45	0.377778	28	0.75	31	0.612903	54	1	44	0.977273	66	1	44	1	39	0.974359	36	1	41	0.97561	29	0.517241	29	0.965517	27	0.740741	3.45684e-47	-46.2191	hypometh	ENSBTAG00000019940	0	intron	Ras protein specific guanine nucleotide releasing factor 1 [Source:VGNC Symbol;Acc:VGNC:33745]
21	25587005	25587006	30	0.966667	20	1	22	1	23	1	14	1	12	1	33	0.878788	20	1	21	1	12	1	27	0	26	0.5	40	0	21	0.619048	22	1	28	0.5	23	0.391304	15	1	22	0.363636	19	0.894737	7.98719e-35	51.9055	hypermeth	ENSBTAG00000044373	0	promoter	5S ribosomal RNA [Source:RFAM;Acc:RF00001]
21	28093356	28093357	61	0.95082	30	0.966667	30	1	22	0.909091	19	1	19	1	50	1	30	0.0333333	28	0.714286	19	0.578947	22	0	34	0.705882	40	0	22	0	22	1	20	0	34	0.588235	32	0.625	15	0.666667	25	0.96	4.94235e-19	38.3288	hypermeth	ENSBTAG00000020413	0	intron	amyloid beta precursor protein binding family A member 2 [Source:VGNC Symbol;Acc:VGNC:26001]
21	31985333	31985334	24	1	24	1	21	0.952381	NA	NA	12	1	11	0.636364	31	1	18	0.666667	13	0.615385	13	0.692308	22	0	27	0.592593	11	0	37	0.486486	16	1	22	0.545455	18	0.666667	NA	NA	13	0.769231	18	0.666667	7.29019e-11	35.85	hypermeth	ENSBTAG00000052779	0	intron
21	33026010	33026011	14807	0.00222868	861	0.0139373	8540	0.225293	5785	0.00207433	5497	0.351646	4205	0.00142687	6658	0.104085	16953	0.00171061	2967	0.000674082	4425	0.00112994	12742	0.267619	13989	0.595539	14147	0.0015551	9255	0.579903	11450	0.565328	8114	0.482006	19296	0.739739	1697	0.0047142	10195	0.540363	3136	0.00223214	0	-38.9073	hypometh	ENSBTAG00000055146	0	promoter	5S ribosomal RNA [Source:RFAM;Acc:RF00001]
21	40263428	40263429	19	0.631579	NA	NA	NA	NA	NA	NA	13	0.230769	16	1	27	0.333333	24	0.375	13	1	NA	NA	11	0.818182	11	1	NA	NA	22	1	12	0.75	28	0.928571	23	0.956522	NA	NA	NA	NA	25	0.96	1.1896e-09	-37.8247	hypometh	ENSBTAG00000012789	0	intron	protein kinase D1 [Source:VGNC Symbol;Acc:VGNC:53949]
21	42093577	42093578	26	0.384615	13	0.384615	NA	NA	10	0	NA	NA	14	0	15	0.2	16	0	NA	NA	NA	NA	12	1	18	0.333333	20	1	11	1	NA	NA	20	0.5	NA	NA	NA	NA	13	1	NA	NA	6.43914e-13	-57.4468	hypometh	ENSBTAG00000044121	0	intron	nucleotide binding protein like [Source:VGNC Symbol;Acc:VGNC:32317]
21	56097253	56097254	35	0.942857	27	0.62963	23	0	14	0.357143	14	0	17	0	67	0.985075	47	1	20	0	21	0.428571	41	0	27	0.518519	40	0.65	21	0	15	0	29	0	30	0.0333333	25	0.52	14	0	29	0.0344828	9.90442e-21	41.8101	hypermeth	ENSBTAG00000000838	0	exon	coiled-coil domain containing 88C [Source:VGNC Symbol;Acc:VGNC:55038]
21	57158626	57158627	22	0.954545	NA	NA	NA	NA	11	1	NA	NA	NA	NA	17	0.529412	12	1	10	1	11	1	17	0.352941	15	0.866667	31	0.354839	NA	NA	NA	NA	24	0.416667	18	1	NA	NA	10	0	NA	NA	1.08414e-06	38.7218	hypermeth	ENSBTAG00000006620	0	intron	solute carrier family 24 member 4 [Source:VGNC Symbol;Acc:VGNC:34739]
21	60271498	60271499	29	0.551724	26	0.923077	11	0.727273	11	0.454545	14	0.857143	14	0.928571	27	0.851852	35	0.971429	20	0.8	12	1	NA	NA	25	1	24	0	10	0	17	0.529412	20	0	20	0	11	0.727273	11	0.727273	15	0.533333	2.03025e-14	44.0011	hypermeth	ENSBTAG00000003526	0	utr3	spectrin repeat containing nuclear envelope family member 3 [Source:VGNC Symbol;Acc:VGNC:35522]
21	64564562	64564563	11	1	10	1	NA	NA	NA	NA	10	1	NA	NA	11	1	NA	NA	19	0.157895	14	1	30	0.0333333	28	0.107143	NA	NA	NA	NA	NA	NA	NA	NA	NA	NA	26	0.269231	22	0.227273	13	1	4.15999e-11	54.2969	hypermeth	ENSBTAG00000025181	0	intron	coiled-coil domain containing 85C [Source:VGNC Symbol;Acc:VGNC:26925]
21	64733649	64733650	38	0	14	0.428571	22	0.318182	NA	NA	10	0.5	13	1	31	0.516129	17	0.882353	10	1	NA	NA	38	0.526316	16	0.9375	40	1	19	0.947368	11	1	22	1	18	1	19	1	15	0.666667	18	0.944444	5.08029e-15	-41.5114	hypometh	ENSBTAG00000013491	0	intron	EMAP like 1 [Source:VGNC Symbol;Acc:VGNC:53936]
21	66693882	66693883	28	0	21	0	15	0	10	0.6	NA	NA	13	0.384615	29	0.724138	18	0	15	0	NA	NA	18	0.555556	25	0.64	29	1	16	0.5	11	0.454545	16	0.1875	21	0.904762	13	0.384615	11	1	13	0.230769	2.55664e-11	-41.5293	hypometh	ENSBTAG00000020192	0	intron	protein phosphatase 2 regulatory subunit B'gamma [Source:VGNC Symbol;Acc:VGNC:33262]
21	68543909	68543910	NA	NA	26	0.307692	10	0.3	18	1	13	1	14	0	24	1	18	0	20	0.5	23	0.26087	29	1	27	1	18	0.555556	17	0.941176	11	1	NA	NA	19	1	18	0.944444	17	1	14	0	2.59582e-10	-36.4848	hypometh	ENSBTAG00000020402	0	intron	tudor domain containing 9 [Source:VGNC Symbol;Acc:VGNC:35722]
21	68626553	68626554	62	0	39	0	21	0.142857	NA	NA	20	0.15	21	0.0952381	43	0	NA	NA	NA	NA	21	0.0952381	44	0.136364	13	0.923077	16	1	18	0.111111	12	0.916667	NA	NA	19	0.157895	17	1	NA	NA	12	0.833333	2.21705e-23	-46.5881	hypometh	ENSBTAG00000017194	0	intron	asparaginase [Source:VGNC Symbol;Acc:VGNC:26218]
21	68637542	68637543	19	0	13	0	19	0.421053	NA	NA	NA	NA	NA	NA	20	0	19	0.947368	NA	NA	NA	NA	12	0.416667	24	1	NA	NA	19	0.368421	NA	NA	25	0.96	NA	NA	NA	NA	13	0.923077	12	0.333333	3.78042e-07	-43.4921	hypometh	ENSBTAG00000017194	0	intron	asparaginase [Source:VGNC Symbol;Acc:VGNC:26218]
21	69063275	69063276	37	0.027027	12	0	13	0	10	0.9	15	0.466667	NA	NA	NA	NA	NA	NA	NA	NA	14	1	43	0.44186	49	0.979592	22	0	16	1	19	1	44	0.977273	NA	NA	NA	NA	11	1	12	0	1.81674e-09	-41.5292	hypometh	ENSBTAG00000022775	0	utr5	chromosome 21 C14orf180 homolog [Source:NCBI gene (formerly Entrezgene);Acc:615365]
21	69173245	69173246	43	0	27	0	35	0.0285714	13	0.923077	22	0.363636	20	0.25	34	0.441176	43	0	22	0.136364	31	0.516129	40	0.4	31	0.870968	31	1	20	1	17	0.352941	16	0.9375	23	0.391304	NA	NA	12	1	42	0.047619	1.3268e-16	-38.7931	hypometh	ENSBTAG00000054250	0	utr5
21	69181944	69181945	44	0.0227273	26	0	25	0	19	1	21	0.571429	19	0.473684	33	0	38	0	22	0.681818	24	0.708333	38	0.473684	46	1	57	0.964912	31	0.483871	22	0.5	43	0.976744	30	0	19	1	14	1	30	0	2.73131e-19	-39.7294	hypometh	ENSBTAG00000007187	0	promoter	inverted formin 2 [Source:NCBI gene (formerly Entrezgene);Acc:538493]
21	69630713	69630714	NA	NA	11	1	14	1	NA	NA	NA	NA	14	0.928571	17	0.352941	17	1	19	1	NA	NA	11	0	11	0	29	1	23	0	NA	NA	29	0	23	0.695652	NA	NA	13	1	14	0.928571	2.56066e-08	40.5513	hypermeth	ENSBTAG00000046346	0	intron	phosphofurin acidic cluster sorting protein 2 [Source:VGNC Symbol;Acc:VGNC:53946]
21	69663353	69663354	24	1	15	1	18	1	NA	NA	NA	NA	10	0.8	11	0.454545	22	0.909091	14	1	11	0.909091	15	0.266667	27	0.407407	21	0.857143	13	0	14	0.642857	18	0	16	0.5625	NA	NA	NA	NA	18	0.944444	2.88266e-12	43.3127	hypermeth	ENSBTAG00000046346	0	intron	phosphofurin acidic cluster sorting protein 2 [Source:VGNC Symbol;Acc:VGNC:53946]
21	69751506	69751507	25	0	15	0.2	NA	NA	11	1	NA	NA	NA	NA	14	0.928571	NA	NA	NA	NA	11	0.454545	NA	NA	25	0.52	13	0.923077	12	0.916667	13	1	13	1	NA	NA	11	1	NA	NA	NA	NA	5.92043e-06	-41.8028	hypometh	ENSBTAG00000051001	0	promoter
21	69753342	69753343	19	0.894737	18	1	NA	NA	NA	NA	NA	NA	14	1	17	0.647059	NA	NA	NA	NA	11	1	17	0.529412	15	0.466667	16	0.9375	19	0	NA	NA	10	0	12	0.583333	NA	NA	NA	NA	14	1	1.67145e-06	39.388	hypermeth	ENSBTAG00000047229	0	promoter	cysteine rich protein 1 [Source:NCBI gene (formerly Entrezgene);Acc:574093]
21	187180	187181	51	0	16	0	16	0	NA	NA	NA	NA	11	0	NA	NA	NA	NA	NA	NA	31	0.354839	61	0.393443	100	0.48	24	0.916667	NA	NA	24	0.875	NA	NA	NA	NA	NA	NA	NA	NA	20	0	1.6955e-13	-41.4183	hypometh			intergenic
21	13812588	13812589	51	1	20	0.95	37	1	29	0.758621	20	1	22	1	60	0.95	42	1	37	1	40	1	54	0.0185185	63	0.507937	66	0.530303	45	1	33	0.030303	39	0.948718	35	0.6	40	1	29	0.413793	34	0.970588	2.66029e-38	38.2516	hypermeth			intergenic
21	19909765	19909766	13	1	21	0.761905	NA	NA	NA	NA	NA	NA	NA	NA	19	1	NA	NA	11	1	11	1	36	0.194444	21	0.952381	38	0.105263	NA	NA	11	0.909091	NA	NA	NA	NA	12	0.75	NA	NA	NA	NA	2.51861e-11	50.9605	hypermeth			intergenic
21	20251359	20251360	16	1	19	1	12	1	NA	NA	NA	NA	NA	NA	40	0.15	44	0.477273	14	1	44	0.363636	14	0.857143	18	1	26	0.961538	13	1	NA	NA	24	1	10	1	16	0.75	NA	NA	10	1	1.54337e-13	-39.63	hypometh			intergenic
21	31053810	31053811	24	0	16	0.625	15	0	10	0	NA	NA	NA	NA	12	0	NA	NA	15	0.333333	NA	NA	27	0.555556	26	0.423077	22	0.636364	10	0.9	NA	NA	29	1	11	0.909091	13	0	12	0.666667	14	0	8.75353e-09	-42.2322	hypometh			intergenic
21	31055742	31055743	29	0	30	0.466667	22	0	15	0	16	0.5625	23	0.565217	15	0	47	0	27	0.555556	20	0	35	0.628571	32	0.75	43	0.744186	31	0.612903	29	0.62069	41	0.95122	36	1	17	0.0588235	12	0.666667	23	0	1.08797e-23	-45.6535	hypometh			intergenic
21	61755943	61755944	26	0.153846	27	0.222222	10	1	NA	NA	20	0.2	NA	NA	18	1	16	1	NA	NA	16	1	13	0.846154	20	0.95	25	0.96	NA	NA	12	1	NA	NA	10	1	13	1	12	0.916667	NA	NA	1.80909e-10	-39.599	hypometh			intergenic
21	66017563	66017564	37	0	33	0.454545	18	0	15	0.666667	17	0.588235	18	0.555556	32	0	37	0	25	0	21	0	36	0.527778	42	0.452381	59	0.966102	32	0.96875	28	0.0357143	33	0.969697	32	0.3125	27	1	19	0	26	0.5	5.03068e-25	-44.7883	hypometh			intergenic
21	66246481	66246482	27	0.037037	16	0	15	0	18	0	12	0	10	0	12	1	19	0	11	0.545455	13	1	26	0.576923	23	0.956522	26	0.961538	19	0.368421	NA	NA	26	0.576923	12	1	16	0.3125	NA	NA	11	0	1.11269e-11	-42.607	hypometh			intergenic
21	67864584	67864585	46	0	41	0	32	0	14	1	17	0.588235	21	0	51	0.372549	35	0	29	0.586207	24	0.0416667	51	0.509804	44	0.363636	54	0.981481	33	0.939394	25	0.28	44	0.477273	30	0.4	29	0.551724	36	0.972222	17	0.294118	8.51273e-25	-41.4796	hypometh			intergenic
21	68745630	68745631	19	0	23	0.391304	20	0.45	NA	NA	11	0.454545	NA	NA	16	0.75	14	1	NA	NA	13	1	18	0.611111	28	0.928571	34	1	23	1	18	0.944444	18	1	14	1	NA	NA	NA	NA	12	1	7.54393e-13	-40.4911	hypometh			intergenic
21	68761878	68761879	24	0	27	0	11	0	13	0.461538	13	0.692308	19	0.368421	29	1	32	0	15	0.6	29	0	30	0.533333	44	0.5	47	0.978723	21	1	17	1	14	1	19	1	36	1	22	0.454545	10	0	1.16086e-23	-49.0058	hypometh			intergenic
21	68892891	68892892	NA	NA	22	0.954545	22	0.0454545	11	0.0909091	NA	NA	11	1	NA	NA	40	0.05	11	0	17	0.941176	23	0.956522	33	1	NA	NA	NA	NA	12	1	NA	NA	11	0.909091	18	0.944444	13	0.307692	19	0.0526316	1.53343e-07	-37.9382	hypometh			intergenic
22	60550352	60550353	46	0.0217391	17	0	21	0	12	0.416667	11	0.272727	11	0.363636	34	0	39	0.615385	16	0	17	0.941176	34	1	20	0.95	30	0.533333	26	0.5	13	0	31	1	29	0.310345	14	0	18	0.333333	16	0.5	1.4171e-11	-35.2137	hypometh	ENSBTAG00000014470	-241	gene downstream	aldehyde dehydrogenase 1 family member L1 [Source:VGNC Symbol;Acc:VGNC:25811]
22	11992791	11992792	32	0.53125	29	0	19	0.578947	18	0.444444	19	0.578947	25	0.56	38	0	39	0.666667	21	1	22	0.909091	45	0.977778	49	1	45	0.955556	37	0.432432	20	0.45	33	1	26	1	21	0.428571	15	0.933333	23	1	3.21261e-17	-35.8584	hypometh	ENSBTAG00000009155	0	intron	sodium voltage-gated channel alpha subunit 5 [Source:VGNC Symbol;Acc:VGNC:34352]
22	32108452	32108453	16	0.4375	17	0.647059	12	0.583333	15	0	12	1	16	0.6875	15	0.6	13	0.692308	12	0.333333	13	0.692308	18	0	23	0	27	0	11	0.545455	NA	NA	17	0.411765	NA	NA	13	0.615385	NA	NA	NA	NA	8.27344e-07	36.7623	hypermeth	ENSBTAG00000007624	0	utr5	FERM domain containing 4B [Source:VGNC Symbol;Acc:VGNC:29115]
22	36903237	36903238	17	1	13	1	NA	NA	14	0.857143	12	0.916667	12	1	NA	NA	NA	NA	17	0.294118	21	0.047619	47	0	33	0.393939	36	0.222222	10	1	34	0.294118	20	0.3	29	0	18	0.833333	27	0.296296	NA	NA	2.72249e-09	39.4221	hypermeth	ENSBTAG00000003165	0	intron	ADAM metallopeptidase with thrombospondin type 1 motif 9 [Source:VGNC Symbol;Acc:VGNC:25630]
22	48498774	48498775	33	0.30303	18	0.888889	14	1	13	0.923077	NA	NA	14	0.928571	34	0	25	0.36	10	1	11	0.454545	20	1	18	0.944444	26	1	13	1	17	1	17	1	14	1	19	1	13	0.230769	NA	NA	6.91329e-15	-41.2494	hypometh	ENSBTAG00000047794	0	intron	dynein axonemal heavy chain 1 [Source:VGNC Symbol;Acc:VGNC:28122]
22	52974149	52974150	41	0.536585	45	1	26	1	24	0.583333	21	1	15	0.266667	45	0.0222222	46	0.956522	28	0	33	0.424242	46	1	59	1	64	0.96875	41	0.95122	32	1	22	1	34	1	31	1	35	1	33	0.969697	1.56589e-43	-39.7899	hypometh	ENSBTAG00000001292	0	intron	lactotransferrin [Source:VGNC Symbol;Acc:VGNC:31077]
22	53638617	53638618	17	0	11	0	23	0.565217	10	0	12	0.5	NA	NA	14	0.5	14	0.785714	14	1	NA	NA	14	0	30	0	29	0	16	0	NA	NA	20	0	23	0	NA	NA	11	0	15	0.666667	3.80169e-11	38.0187	hypermeth	ENSBTAG00000026097	0	intron	LIM domains containing 1 [Source:VGNC Symbol;Acc:VGNC:30888]
22	57730835	57730836	41	0.97561	28	0.464286	25	0.96	12	1	12	1	11	0.272727	23	0.956522	21	1	18	1	27	0.62963	23	0	32	0.46875	30	0	26	0.538462	18	0.388889	28	0.964286	23	0	14	0.714286	12	1	11	0.818182	1.53693e-15	40.1683	hypermeth	ENSBTAG00000011896	0	intron	glutamate receptor interacting protein 2 [Source:VGNC Symbol;Acc:VGNC:29652]
22	57740983	57740984	12	0.916667	15	1	21	0.142857	NA	NA	NA	NA	NA	NA	18	1	15	1	23	0.173913	NA	NA	10	0.9	14	1	11	1	10	1	NA	NA	NA	NA	11	1	13	1	12	1	NA	NA	3.16579e-08	-35.3039	hypometh	ENSBTAG00000011896	0	intron	glutamate receptor interacting protein 2 [Source:VGNC Symbol;Acc:VGNC:29652]
22	57793973	57793974	43	0.930233	NA	NA	NA	NA	NA	NA	NA	NA	12	0	39	0.666667	27	0.740741	13	0.538462	10	0	11	0	11	0	24	0	10	0	10	0	12	0	NA	NA	NA	NA	NA	NA	14	0.857143	7.49873e-13	51.5399	hypermeth	ENSBTAG00000011088	0	intron	solute carrier family 6 member 6 [Source:VGNC Symbol;Acc:VGNC:34922]
22	57793979	57793980	43	1	NA	NA	NA	NA	NA	NA	NA	NA	12	0	39	0.666667	27	0.740741	13	0.538462	17	0.588235	11	0	21	0.761905	24	0	10	0	11	0	12	0	NA	NA	NA	NA	NA	NA	14	0.857143	5.87031e-09	43.0142	hypermeth	ENSBTAG00000011088	0	intron	solute carrier family 6 member 6 [Source:VGNC Symbol;Acc:VGNC:34922]
22	57803529	57803530	45	0.955556	NA	NA	16	1	14	1	NA	NA	NA	NA	60	0.966667	NA	NA	19	0.789474	NA	NA	NA	NA	NA	NA	19	0	24	0.666667	10	0.8	20	0	11	0	NA	NA	NA	NA	30	1	2.17977e-16	47.4368	hypermeth	ENSBTAG00000011088	0	intron	solute carrier family 6 member 6 [Source:VGNC Symbol;Acc:VGNC:34922]
22	58332116	58332117	29	0.0344828	14	0	NA	NA	NA	NA	11	0	12	0	18	0.111111	17	0.647059	14	0.428571	13	0.384615	24	0	20	0.35	31	0.677419	22	0.454545	12	1	21	1	14	0.571429	NA	NA	10	1	16	0.4375	3.09282e-08	-36.9393	hypometh	ENSBTAG00000004014	0	exon	fibulin 2 [Source:VGNC Symbol;Acc:VGNC:28882]
22	58568642	58568643	21	0	43	0.697674	34	0.558824	26	0.615385	26	0.653846	16	0.8125	23	0.956522	34	0.470588	28	0.785714	19	0.526316	28	0.392857	55	0.436364	56	0	31	0.483871	30	0.366667	18	0	37	0.540541	20	0.05	27	0	19	0	2.79015e-15	35.5659	hypermeth	ENSBTAG00000003665	0	intron	nucleoporin 210 [Source:VGNC Symbol;Acc:VGNC:32356]
22	58854461	58854462	48	1	NA	NA	28	1	11	1	NA	NA	NA	NA	11	1	18	1	35	0.942857	14	1	38	1	12	0.916667	40	0.375	NA	NA	29	0.482759	NA	NA	17	0.294118	27	0.333333	14	1	19	0.894737	1.57758e-17	36.0328	hypermeth	ENSBTAG00000003237	0	intron	IQ motif and Sec7 domain ArfGEF 1 [Source:VGNC Symbol;Acc:VGNC:30261]
22	58907106	58907107	51	0	21	1	27	0	17	0	11	0.909091	40	0.95	20	0	24	0	31	0.354839	37	1	34	1	43	1	61	0.983607	11	0.909091	29	0.965517	NA	NA	18	0.944444	NA	NA	NA	NA	17	0	9.46707e-27	-48.2054	hypometh	ENSBTAG00000051282	0	exon
22	59479666	59479667	18	1	NA	NA	11	0	NA	NA	NA	NA	NA	NA	24	0.333333	14	0	14	0	NA	NA	17	0.470588	14	0.0714286	40	0.975	13	1	NA	NA	27	1	16	0.375	10	1	NA	NA	11	0.272727	1.40458e-06	-40.1985	hypometh	ENSBTAG00000030962	0	intron	eukaryotic elongation factor, selenocysteine-tRNA specific [Source:VGNC Symbol;Acc:VGNC:28337]
22	59742656	59742657	63	0	19	0.947368	11	1	NA	NA	NA	NA	NA	NA	37	0	35	1	12	1	NA	NA	40	1	26	1	47	1	18	1	21	1	NA	NA	33	0.969697	18	1	19	0.157895	29	0.517241	8.50825e-20	-44.7115	hypometh	ENSBTAG00000018248	0	intron	monoglyceride lipase [Source:VGNC Symbol;Acc:VGNC:54454]
22	60508371	60508372	29	0.0344828	14	0	14	0	NA	NA	NA	NA	10	0.4	24	0	19	0.421053	NA	NA	10	1	15	0.333333	15	1	27	0	12	0.5	NA	NA	25	0.96	11	0.909091	NA	NA	NA	NA	NA	NA	1.1288e-06	-37.9762	hypometh	ENSBTAG00000009874	0	intron	ZXD family zinc finger C [Source:VGNC Symbol;Acc:VGNC:37392]
22	59178796	59178797	27	0	28	0.535714	26	0	34	1	32	0.5	24	0.458333	46	0.608696	43	0.27907	37	0	34	0.970588	46	0.934783	41	1	47	0.957447	28	0.357143	39	1	27	1	34	0.941176	25	0.52	20	1	19	0.421053	1.1689e-24	-40.261	hypometh	ENSBTAG00000040116	4566	gene upstream	H1.10 linker histone [Source:VGNC Symbol;Acc:VGNC:83614]
22	59213268	59213269	21	1	24	1	13	1	19	0.421053	19	0.947368	NA	NA	23	1	30	0.0666667	12	1	14	1	41	0.219512	27	0.925926	52	0.384615	19	0.526316	18	0.222222	42	0	41	0	28	0.214286	11	1	13	1	3.80215e-17	43.5812	hypermeth	ENSBTAG00000010193	5716	gene upstream	RAB7A, member RAS oncogene family [Source:VGNC Symbol;Acc:VGNC:33660]
22	5577728	5577729	43	0	17	0	11	0	15	0	NA	NA	NA	NA	29	0	27	0.703704	32	0.40625	16	0	21	0	37	0.378378	20	1	29	0.482759	22	0.636364	14	0	26	0.961538	20	0.65	22	0.590909	26	0.461538	5.72255e-12	-35.9005	hypometh			intergenic
22	5577785	5577786	16	1	17	0	11	0	10	0.8	NA	NA	NA	NA	29	0	20	0.6	20	1	12	0.416667	12	1	19	0.947368	14	0.928571	10	1	15	0.466667	NA	NA	18	1	12	0.833333	12	0.916667	15	0.933333	9.81585e-12	-43.7912	hypometh			intergenic
23	51750756	51750757	NA	NA	18	0.444444	15	1	10	0.7	NA	NA	NA	NA	28	0.821429	14	0	18	0.888889	10	0.6	12	0	15	0	15	0.6	13	0	NA	NA	NA	NA	NA	NA	22	0.0454545	15	0	17	0	1.14824e-16	57.1974	hypermeth	ENSBTAG00000052132	-6141	gene downstream	forkhead box Q1 [Source:NCBI gene (formerly Entrezgene);Acc:112443729]
23	50461007	50461008	45	0.555556	45	0.466667	42	0.642857	41	1	19	1	22	0	51	1	37	0.945946	41	1	34	1	47	1	80	0	60	0.566667	30	0	21	0.47619	23	1	47	0.446809	32	0	34	0.411765	35	0.428571	4.97001e-24	37.8863	hypermeth	ENSBTAG00000031249	-1324	gene downstream	proteasome assembly chaperone 4 [Source:VGNC Symbol;Acc:VGNC:33481]
23	50461051	50461052	45	0.533333	45	0.466667	42	0.642857	40	0.925	19	1	22	0	51	0.960784	37	0.972973	41	0.95122	34	1	47	0.957447	79	0.0126582	60	0.566667	29	0	21	0.47619	23	0.913043	47	0.425532	32	0	34	0.411765	35	0.428571	3.28981e-22	36.7518	hypermeth	ENSBTAG00000031249	-1280	gene downstream	proteasome assembly chaperone 4 [Source:VGNC Symbol;Acc:VGNC:33481]
23	50461806	50461807	25	0.52	31	0.516129	21	0.285714	20	1	12	1	16	0	48	0.833333	40	0.95	26	0.846154	36	0.833333	27	1	34	0	33	0.484848	29	0	32	0.28125	10	1	25	0.32	29	0	22	0.545455	14	0.571429	4.1548e-14	36.3422	hypermeth	ENSBTAG00000031249	-525	gene downstream	proteasome assembly chaperone 4 [Source:VGNC Symbol;Acc:VGNC:33481]
23	50461808	50461809	25	0.52	31	0.516129	21	0.285714	20	1	12	1	16	0	48	1	40	1	26	1	36	1	27	1	34	0	33	0.484848	29	0	32	0.3125	10	1	25	0.4	29	0	22	0.590909	14	0.5	3.10459e-20	42.4385	hypermeth	ENSBTAG00000031249	-523	gene downstream	proteasome assembly chaperone 4 [Source:VGNC Symbol;Acc:VGNC:33481]
23	50461837	50461838	25	0.52	31	0.516129	21	0.285714	20	1	12	1	16	0	48	0.958333	40	1	26	0.961538	36	1	27	1	34	0	33	0.484848	29	0	32	0.3125	10	0.8	25	0.4	29	0.0344828	22	0.590909	14	0.571429	4.79819e-19	41.3476	hypermeth	ENSBTAG00000031249	-494	gene downstream	proteasome assembly chaperone 4 [Source:VGNC Symbol;Acc:VGNC:33481]
23	7716907	7716908	25	0.96	35	0.4	29	1	26	1	27	0	20	1	37	1	57	0.403509	32	0.4375	41	0	55	1	59	1	56	1	30	0.5	19	1	23	0.608696	39	0.974359	38	0.973684	23	0.913043	20	0.95	2.29399e-24	-35.15	hypometh	ENSBTAG00000000428	0	intron	BCL2 antagonist/killer 1 [Source:VGNC Symbol;Acc:VGNC:26416]
23	17269625	17269626	19	0.894737	14	1	17	0	NA	NA	NA	NA	12	0.416667	17	0.764706	27	0.925926	13	0.615385	15	0.466667	20	0	25	0.32	15	0	20	0.5	12	0.666667	NA	NA	18	0	22	0.0454545	12	0.666667	13	0.615385	1.09814e-08	39.0294	hypermeth	ENSBTAG00000050989	0	intron
23	27497875	27497876	25	0.56	26	0.615385	21	0.571429	19	0.684211	22	0	11	0	33	0	34	0.735294	21	0	39	1	38	0.368421	54	1	58	1	26	0.615385	29	1	35	0.628571	32	0.96875	24	0.458333	27	1	27	1	1.77197e-16	-35.1611	hypometh	ENSBTAG00000005674	0	exon	neuraminidase 1 [Source:VGNC Symbol;Acc:VGNC:50230]
23	48039751	48039752	NA	NA	15	0	NA	NA	NA	NA	10	0	NA	NA	10	0	18	0	13	0	NA	NA	16	0.375	20	0.4	19	0	10	1	11	0.272727	NA	NA	15	0.333333	NA	NA	NA	NA	NA	NA	1.01607e-07	-35.1648	hypometh	ENSBTAG00000022731	0	tts	signal sequence receptor subunit 1 [Source:VGNC Symbol;Acc:VGNC:35319]
23	49265846	49265847	16	0.125	21	0	15	0	NA	NA	20	0.7	NA	NA	24	0	NA	NA	19	0.842105	28	0.785714	18	0	18	0	27	0	22	0	19	0	33	0	15	0	NA	NA	10	0	11	0	8.25671e-20	37.7622	hypermeth	ENSBTAG00000018072	0	intron	phenylalanyl-tRNA synthetase 2, mitochondrial [Source:VGNC Symbol;Acc:VGNC:28866]
23	49659309	49659310	NA	NA	12	0	NA	NA	NA	NA	12	0.833333	NA	NA	10	0.8	20	0.65	NA	NA	16	0.5	13	0	21	0	18	0.555556	12	0	12	0	NA	NA	19	0	10	0	18	0.0555556	NA	NA	1.00262e-09	46.7712	hypermeth	ENSBTAG00000016397	0	intron	chromodomain Y like [Source:VGNC Symbol;Acc:VGNC:55900]
23	50219802	50219803	53	0.509434	40	0.425	22	0.227273	19	0	31	0	24	1	40	0.6	56	0.446429	30	0	31	0	53	0.471698	52	0.923077	58	0.413793	38	0.947368	35	1	42	0	40	1	44	1	36	0.972222	21	0.619048	1.37335e-20	-36.3389	hypometh	ENSBTAG00000026919	0	intron	PX domain containing 1 [Source:VGNC Symbol;Acc:VGNC:33582]
23	50691966	50691967	19	0.263158	22	0	NA	NA	NA	NA	NA	NA	11	1	36	1	38	1	NA	NA	NA	NA	NA	NA	67	0	26	0	35	0.6	17	0.941176	32	0.96875	NA	NA	31	0	24	0.0416667	18	0.222222	5.02021e-12	42.2286	hypermeth	ENSBTAG00000053741	0	promoter	serpin peptidase inhibitor, clade B (ovalbumin), member 6-like [Source:NCBI gene (formerly Entrezgene);Acc:617406]
23	51220252	51220253	16	1	24	0	15	1	10	1	11	1	12	1	14	1	21	0.47619	NA	NA	14	1	21	1	30	0.333333	34	0.235294	21	0.285714	10	1	24	0.25	NA	NA	15	0.0666667	NA	NA	16	0.125	3.11984e-08	37.0257	hypermeth	ENSBTAG00000012058	0	intron	GDP-mannose 4,6-dehydratase [Source:VGNC Symbol;Acc:VGNC:55901]
23	51544445	51544446	26	0	11	1	16	0.5625	NA	NA	NA	NA	NA	NA	11	0	10	0	11	0.727273	13	0	NA	NA	11	0.545455	15	1	NA	NA	NA	NA	12	0	19	0.947368	10	1	NA	NA	14	0.714286	9.30996e-07	-44.2681	hypometh	ENSBTAG00000012058	0	intron	GDP-mannose 4,6-dehydratase [Source:VGNC Symbol;Acc:VGNC:55901]
23	10523683	10523684	15	0.733333	11	0.272727	11	0.454545	NA	NA	NA	NA	NA	NA	NA	NA	12	0	NA	NA	12	0.75	12	1	25	0.96	17	1	15	0.333333	NA	NA	16	1	NA	NA	NA	NA	12	1	NA	NA	2.16368e-06	-42.7582	hypometh			intergenic
23	14822343	14822344	21	0.571429	NA	NA	NA	NA	NA	NA	13	1	NA	NA	11	0.636364	18	1	11	1	NA	NA	13	0	21	0	29	0	18	0.388889	14	0	17	0.529412	15	0	11	0.272727	NA	NA	NA	NA	2.86453e-20	68.6643	hypermeth			intergenic
23	15240966	15240967	37	0.837838	19	0.894737	NA	NA	NA	NA	13	0	15	0.666667	NA	NA	47	1	17	0.647059	35	1	NA	NA	33	0.606061	26	0.0384615	25	0.48	13	0	12	0	23	0.826087	NA	NA	NA	NA	20	0.7	4.95269e-11	39.0926	hypermeth			intergenic
23	19368024	19368025	60	1	32	0.96875	28	0.928571	30	0.5	22	0.318182	21	0.952381	48	0.4375	33	0.909091	29	1	30	0	45	0.488889	17	0	86	0.5	35	0.342857	23	0	41	0	25	0.36	32	0.34375	23	0	24	0.416667	4.11714e-24	41.2874	hypermeth			intergenic
23	22144394	22144395	15	0.133333	17	0.941176	19	0.0526316	NA	NA	NA	NA	14	1	17	1	19	0.789474	NA	NA	15	0.466667	25	0.12	33	0.0909091	16	0.125	15	0.533333	NA	NA	NA	NA	20	0.2	11	0.636364	18	0.277778	16	0.5	9.22102e-07	36.0949	hypermeth			intergenic
23	51118061	51118062	43	0.488372	35	0.257143	25	0.56	31	1	24	1	25	1	41	0	49	1	31	1	31	1	53	0.622642	68	0	59	1	36	0	25	0	30	0.4	48	0	41	0	30	0.566667	21	0.666667	4.87229e-21	37.3025	hypermeth			intergenic
23	51851943	51851944	53	0.660377	33	0.393939	35	1	22	1	21	0.666667	34	0.941176	59	0.966102	67	1	29	0.586207	26	1	46	0.413043	43	0	60	1	24	0	30	0	39	1	31	0	27	0.037037	34	0.441176	35	0.6	8.05936e-30	41.8996	hypermeth			intergenic
24	2963544	2963545	17	0	14	0	14	0	19	0.421053	12	0	14	0.357143	27	0	21	0.380952	27	0	17	0.529412	31	0.645161	22	0.454545	32	0.4375	15	0.6	15	0.0666667	13	0.384615	18	0.555556	19	1	11	0.545455	10	0.9	3.05938e-12	-38.8928	hypometh	ENSBTAG00000054593	-9859	gene upstream
24	4279194	4279195	26	0	10	0	26	0	NA	NA	NA	NA	11	0	36	0	27	0.555556	20	0	12	0.5	27	0	31	0.967742	23	0.565217	12	0	NA	NA	NA	NA	25	0.48	NA	NA	NA	NA	29	1	1.8876e-14	-44.6429	hypometh	ENSBTAG00000009686	0	intron	F-box protein 15 [Source:VGNC Symbol;Acc:VGNC:28893]
24	19670338	19670339	18	0	11	0.0909091	22	0.363636	NA	NA	NA	NA	13	0.307692	33	0	21	0	13	0.384615	12	0	26	0.384615	24	0.625	46	0.956522	24	0	20	0.85	34	0	21	1	NA	NA	16	0.625	12	0.5	2.64847e-14	-42.5695	hypometh	ENSBTAG00000004940	0	intron	CUGBP Elav-like family member 4 [Source:VGNC Symbol;Acc:VGNC:27169]
24	20920727	20920728	35	1	35	1	26	0	15	0.466667	26	0.5	19	1	42	1	28	1	23	0	30	1	36	0.527778	41	0.682927	46	0.0217391	27	0	25	0.56	19	0.315789	27	1	36	0.416667	25	0	23	0.217391	1.30509e-16	37.2055	hypermeth	ENSBTAG00000012252	0	exon	molybdenum cofactor sulfurase [Source:VGNC Symbol;Acc:VGNC:31547]
24	48533475	48533476	44	0.0227273	27	0.37037	28	0.428571	19	1	26	0.346154	19	0	40	1	34	0.0588235	27	0.37037	27	0.407407	42	0.547619	41	0.536585	64	1	23	0	31	0.967742	39	1	26	1	24	0.458333	25	0.96	32	0.9375	9.58587e-20	-38.3464	hypometh	ENSBTAG00000018901	0	intron	cap binding complex dependent translation initiation factor [Source:VGNC Symbol;Acc:VGNC:27797]
24	57626126	57626127	16	0.4375	NA	NA	11	0.545455	17	0.529412	NA	NA	11	0.272727	14	0.857143	20	0.35	16	1	13	0.615385	14	0.642857	20	0.05	NA	NA	15	0	10	0	15	0.333333	NA	NA	NA	NA	NA	NA	NA	NA	5.35389e-05	37.3568	hypermeth	ENSBTAG00000014284	0	intron	alpha kinase 2 [Source:VGNC Symbol;Acc:VGNC:25848]
24	57626391	57626392	19	0.473684	10	0.8	18	0.5	NA	NA	NA	NA	11	0.636364	12	0.833333	16	0.8125	10	1	NA	NA	16	0.5625	14	0	10	0	NA	NA	NA	NA	12	0.5	10	0	NA	NA	NA	NA	NA	NA	9.04282e-06	44.5565	hypermeth	ENSBTAG00000014284	0	intron	alpha kinase 2 [Source:VGNC Symbol;Acc:VGNC:25848]
24	1547144	1547145	21	1	14	1	14	1	NA	NA	15	0.4	NA	NA	NA	NA	20	1	NA	NA	NA	NA	19	0.578947	20	0.35	13	1	12	0.5	14	0	24	0.416667	14	0.357143	NA	NA	NA	NA	NA	NA	9.92554e-09	44.4581	hypermeth			intergenic
24	2723479	2723480	35	1	20	0.6	17	0.705882	17	0	18	0.5	17	0.529412	19	0.526316	35	1	14	0.857143	34	1	39	0.615385	22	0	41	0	24	0.458333	16	0	30	0	21	0	10	0	17	0	19	1	2.37067e-26	51.7421	hypermeth			intergenic
24	3524638	3524639	35	0	35	0	25	0.48	25	1	21	0.52381	24	0.541667	26	0.346154	49	0.367347	20	0.25	24	0.291667	34	0.411765	47	0.361702	59	0.966102	21	0.285714	22	1	29	0.448276	32	0.96875	25	1	16	1	32	0.90625	4.39554e-17	-37.3439	hypometh			intergenic
24	3535517	3535518	36	1	15	0.6	13	0.615385	NA	NA	10	0.4	NA	NA	14	0.571429	23	1	10	0.6	NA	NA	18	0.611111	18	0.388889	18	0	16	0.4375	11	0.727273	26	0	NA	NA	NA	NA	NA	NA	12	0	3.02377e-12	49.9549	hypermeth			intergenic
24	5280368	5280369	31	0	22	0	17	0.411765	16	0.375	18	1	25	0	43	0.488372	30	0.933333	20	0.35	20	0.25	22	0.545455	43	0.976744	50	0.96	29	0.344828	23	0.521739	28	1	36	0.666667	16	1	16	1	22	1	1.26251e-20	-42.6852	hypometh			intergenic
24	9692455	9692456	31	0.967742	28	0.964286	14	0.571429	12	1	15	0	15	0.933333	24	0.875	10	0.7	22	0.5	14	0.642857	31	0.451613	32	0.40625	24	0	23	0.391304	11	0	28	0.357143	27	0.481481	15	0.533333	13	0.846154	14	0	1.45661e-12	39.3553	hypermeth			intergenic
25	41585628	41585629	57	0.368421	27	0	17	0.294118	18	0.444444	25	0	16	0	21	0.333333	44	1	19	0.947368	23	0	38	0.973684	42	1	43	1	20	0.85	19	0.526316	25	1	28	0.357143	20	1	13	0.923077	21	0.952381	4.44754e-30	-49.1556	hypometh	ENSBTAG00000050307	-5716	gene upstream
25	39019311	39019312	30	0.933333	23	1	32	1	16	0.5625	21	1	13	1	16	0.6875	27	1	14	1	15	1	34	0.588235	27	0.555556	52	0.403846	26	0.5	14	0.428571	36	0	19	1	15	0.933333	14	0.428571	24	0.625	2.08039e-23	43.8114	hypermeth	ENSBTAG00000012049	-1821	gene downstream	WD repeat domain, phosphoinositide interacting 2 [Source:VGNC Symbol;Acc:VGNC:36943]
25	39216982	39216983	35	0.942857	18	1	27	0.925926	11	0.636364	20	1	17	1	34	1	29	0.931034	19	0.947368	13	0.923077	38	0.263158	26	1	45	0.911111	32	0.28125	20	0.5	27	0	15	0.866667	17	1	11	0.545455	28	0.535714	2.56423e-20	37.8621	hypermeth	ENSBTAG00000019310	-536	gene downstream	forkhead box K1 [Source:VGNC Symbol;Acc:VGNC:58377]
25	322600	322601	NA	NA	11	0.818182	13	0.230769	NA	NA	NA	NA	NA	NA	NA	NA	27	0.703704	11	0.363636	18	1	31	0.16129	12	0.916667	38	0	11	1	NA	NA	NA	NA	NA	NA	NA	NA	NA	NA	25	0.32	0.00010262	36.3355	hypermeth	ENSBTAG00000016577	0	intron	axin 1 [Source:VGNC Symbol;Acc:VGNC:26364]
25	576983	576984	29	1	16	0.5	27	0.444444	11	1	12	0.583333	NA	NA	43	1	29	0.344828	27	0.37037	15	1	35	0	27	1	38	0.263158	29	0	27	0.481481	40	0	26	0.5	14	0	NA	NA	23	1	4.77816e-12	36.1734	hypermeth	ENSBTAG00000004551	0	exon	ras homolog family member T2 [Source:VGNC Symbol;Acc:VGNC:33954]
25	1976451	1976452	30	0.733333	14	0.5	13	0.307692	NA	NA	NA	NA	NA	NA	17	0.529412	19	0.684211	NA	NA	10	0.2	14	0.571429	18	0.111111	19	0.315789	14	0.142857	NA	NA	22	0.181818	14	0.142857	NA	NA	14	0.142857	23	0	1.34691e-06	36.4992	hypermeth	ENSBTAG00000005458	0	promoter	TBC1 domain family member 24 [Source:NCBI gene (formerly Entrezgene);Acc:529002]
25	1976519	1976520	30	0.666667	14	0.642857	13	0.461538	NA	NA	NA	NA	NA	NA	17	0.411765	19	0.631579	NA	NA	10	0.1	14	0.428571	18	0.166667	19	0.105263	14	0.0714286	NA	NA	22	0.136364	14	0.0714286	NA	NA	14	0.285714	23	0.130435	6.43572e-07	36.7314	hypermeth	ENSBTAG00000005458	0	promoter	TBC1 domain family member 24 [Source:NCBI gene (formerly Entrezgene);Acc:529002]
25	2080586	2080587	15	0	12	0	NA	NA	13	0	NA	NA	NA	NA	NA	NA	15	0.333333	10	0.6	14	0.571429	21	0.380952	17	0	22	1	11	0.636364	NA	NA	NA	NA	NA	NA	17	1	14	0.5	NA	NA	0.000245735	-35.7533	hypometh	ENSBTAG00000034436	0	intron	3-phosphoinositide dependent protein kinase 1 [Source:NCBI gene (formerly Entrezgene);Acc:100138102]
25	2201297	2201298	33	0.484848	12	1	27	0.925926	NA	NA	NA	NA	12	1	21	1	NA	NA	15	0.666667	27	0.518519	12	1	37	0	45	0.355556	NA	NA	17	0	35	1	13	0	NA	NA	NA	NA	16	0	1.32054e-09	38.8299	hypermeth	ENSBTAG00000050298	0	promoter
25	11170338	11170339	23	0	NA	NA	13	0.846154	NA	NA	NA	NA	12	1	17	0.764706	35	0.4	10	0	NA	NA	NA	NA	NA	NA	43	0.953488	15	0.933333	NA	NA	NA	NA	12	0.916667	NA	NA	10	1	13	0	1.93613e-05	-36.2659	hypometh	ENSBTAG00000026371	0	intron	sorting nexin 29 [Source:VGNC Symbol;Acc:VGNC:35106]
25	21041567	21041568	43	0	30	0.966667	30	0.6	22	0.363636	18	0.5	17	0.352941	51	0.294118	24	1	32	0	19	0.947368	35	1	35	1	49	0.571429	16	1	31	0.967742	33	1	31	0.580645	16	1	26	1	28	0.571429	2.66938e-21	-39.9277	hypometh	ENSBTAG00000012290	0	intron	sodium channel epithelial 1 subunit beta [Source:VGNC Symbol;Acc:VGNC:34356]
25	24915980	24915981	24	0	18	0	16	0.25	NA	NA	11	0	13	0	30	0.6	10	0	14	0.285714	NA	NA	17	0.705882	29	0.551724	28	0.535714	31	0.580645	13	0.461538	24	0.75	NA	NA	NA	NA	NA	NA	12	0.416667	2.63273e-09	-39.3239	hypometh	ENSBTAG00000001602	0	exon	interleukin 4 receptor [Source:VGNC Symbol;Acc:VGNC:30163]
25	32935205	32935206	30	1	17	0.470588	26	0.461538	10	1	14	1	10	0.4	31	0	14	0.642857	26	0	12	0.666667	21	0.952381	23	1	38	1	22	0.954545	11	0.909091	31	0.967742	21	1	12	1	15	1	20	0.95	1.50391e-28	-47.6636	hypometh	ENSBTAG00000006212	0	intron	GTF2I repeat domain containing 1 [Source:VGNC Symbol;Acc:VGNC:29700]
25	32936598	32936599	30	1	18	0.5	16	0.5	13	1	10	1	NA	NA	29	0	24	1	20	0	12	0.583333	22	1	42	0.952381	32	0.96875	21	1	20	1	34	0.970588	18	0.944444	12	1	13	1	NA	NA	2.06813e-20	-38.9426	hypometh	ENSBTAG00000006212	0	intron	GTF2I repeat domain containing 1 [Source:VGNC Symbol;Acc:VGNC:29700]
25	33187388	33187389	33	0.969697	21	0.380952	37	0	21	0.380952	21	1	12	1	30	0	25	1	16	0	22	0	33	1	42	1	39	0.538462	28	1	17	1	29	1	14	1	16	1	NA	NA	26	0.692308	1.65697e-23	-44.8064	hypometh	ENSBTAG00000045767	0	intron	linker for activation of T cells family member 2 [Source:VGNC Symbol;Acc:VGNC:30799]
25	35245903	35245904	23	0.478261	19	0.789474	27	0.925926	NA	NA	10	0.6	12	0.666667	27	1	25	0.76	13	1	19	0.526316	17	0	15	0	31	0.580645	26	0.5	21	0.619048	20	0	19	1	NA	NA	11	0.0909091	16	0	1.48854e-11	40.2078	hypermeth	ENSBTAG00000011818	0	intron	collagen type XXVI alpha 1 chain [Source:VGNC Symbol;Acc:VGNC:52757]
25	35245960	35245961	23	0.478261	19	0.789474	27	1	NA	NA	10	0.6	12	0.666667	27	1	25	0.76	13	0.846154	19	0.578947	17	0	15	0	31	0.612903	25	0.52	21	0.666667	20	0	19	1	NA	NA	11	0	16	0	1.92067e-11	40	hypermeth	ENSBTAG00000011818	0	intron	collagen type XXVI alpha 1 chain [Source:VGNC Symbol;Acc:VGNC:52757]
25	39171511	39171512	28	0.357143	14	1	18	1	16	1	14	1	16	0.375	26	1	25	0.72	11	0.727273	12	0.416667	26	0	27	0.037037	39	0.410256	29	1	16	0	30	0.333333	18	0	14	1	14	0	21	0.380952	2.26098e-14	41.6667	hypermeth	ENSBTAG00000030690	0	intron	Rap associating with DIL domain [Source:VGNC Symbol;Acc:VGNC:33691]
25	39172257	39172258	21	0.47619	13	1	12	1	10	1	11	1	NA	NA	22	0.818182	13	0.538462	NA	NA	15	0	19	0	17	0	15	0.466667	NA	NA	NA	NA	11	0.363636	10	0	16	0.9375	15	0	NA	NA	2.22365e-08	43.9881	hypermeth	ENSBTAG00000030690	0	exon	Rap associating with DIL domain [Source:VGNC Symbol;Acc:VGNC:33691]
25	39219248	39219249	42	0.952381	18	1	16	0.9375	11	0.272727	14	1	NA	NA	43	0.953488	18	1	18	0.944444	19	0.578947	40	0.4	16	1	34	0.970588	32	0.46875	18	0.5	29	0	13	1	NA	NA	13	0.307692	17	0.470588	9.44806e-13	35.1711	hypermeth	ENSBTAG00000019310	0	intron	forkhead box K1 [Source:VGNC Symbol;Acc:VGNC:58377]
25	39258203	39258204	21	0.190476	15	0	13	0.615385	NA	NA	NA	NA	NA	NA	26	0	11	0	NA	NA	16	0.8125	NA	NA	12	0.583333	19	0.736842	13	0.230769	NA	NA	20	1	10	0	NA	NA	NA	NA	13	0.615385	0.000173998	-35.2603	hypometh	ENSBTAG00000019310	0	intron	forkhead box K1 [Source:VGNC Symbol;Acc:VGNC:58377]
25	39483625	39483626	22	0.681818	NA	NA	20	0.6	NA	NA	NA	NA	NA	NA	NA	NA	10	0.6	11	1	13	0.384615	20	1	10	1	20	1	16	1	11	1	17	1	10	1	NA	NA	11	1	NA	NA	5.57713e-11	-35.5263	hypometh	ENSBTAG00000004035	0	intron	sidekick cell adhesion molecule 1 [Source:VGNC Symbol;Acc:VGNC:34393]
25	39700653	39700654	22	0	19	0	23	0	10	0.4	13	0	17	0	27	0	30	0.0333333	15	0.533333	18	0	19	0	18	0.388889	44	0.590909	17	0.705882	13	0.461538	26	0.692308	12	0.5	NA	NA	19	0	17	1	5.32886e-19	-43.0287	hypometh	ENSBTAG00000004035	0	intron	sidekick cell adhesion molecule 1 [Source:VGNC Symbol;Acc:VGNC:34393]
25	40508868	40508869	NA	NA	16	1	NA	NA	NA	NA	11	1	11	1	14	0.5	18	0.444444	10	1	21	1	10	0.4	17	0	25	0.56	14	0.571429	10	0.5	NA	NA	11	0.363636	15	0.8	13	0.230769	NA	NA	4.05907e-07	39.6901	hypermeth	ENSBTAG00000014698	0	intron	caspase recruitment domain family member 11 [Source:VGNC Symbol;Acc:VGNC:26761]
25	40613213	40613214	29	0.586207	42	0.928571	30	0.966667	28	0.428571	25	1	22	0.909091	53	0.641509	36	0.444444	24	1	40	1	55	0	57	0.0175439	59	0.491525	26	0.461538	33	0.666667	37	0	23	1	33	0.272727	29	0	23	0.434783	7.49277e-37	49.5449	hypermeth	ENSBTAG00000017871	0	intron	G protein subunit alpha 12 [Source:VGNC Symbol;Acc:VGNC:29445]
25	40687534	40687535	15	0.2	26	0.923077	11	1	15	0.933333	16	0.875	NA	NA	18	1	19	0.684211	15	1	23	0.913043	23	0	36	0	26	0.538462	30	0.966667	10	1	NA	NA	14	1	21	1	22	0	NA	NA	1.24258e-09	35.8256	hypermeth	ENSBTAG00000014503	0	intron	IQ motif containing E [Source:VGNC Symbol;Acc:VGNC:30253]
25	41592545	41592546	41	0.512195	31	0.0322581	25	0.52	21	0.52381	18	0	19	0	31	0.580645	48	1	20	0.95	19	0.0526316	39	0.974359	39	0.948718	43	1	34	1	18	0.666667	35	1	41	0.439024	18	1	14	1	20	1	3.37005e-24	-41.0171	hypometh	ENSBTAG00000050307	0	intron
25	41592577	41592578	41	0.487805	31	0	25	0.52	21	0.52381	18	0	19	0	31	0.580645	48	1	20	1	19	0.0526316	39	0.974359	40	1	43	0.976744	34	0.911765	18	0.666667	35	1	41	0.439024	18	1	14	1	20	0.9	1.26235e-22	-40.0941	hypometh	ENSBTAG00000050307	0	intron
25	41938271	41938272	16	1	11	0.909091	14	0.5	NA	NA	NA	NA	NA	NA	13	0.615385	16	1	10	0	11	0.454545	NA	NA	NA	NA	14	0.285714	16	0	NA	NA	14	0.285714	17	0.470588	NA	NA	NA	NA	15	0.266667	1.52353e-05	41.8161	hypermeth	ENSBTAG00000046142	0	intron	protein kinase cAMP-dependent type I regulatory subunit beta [Source:VGNC Symbol;Acc:VGNC:58609]
25	40713828	40713829	37	1	17	0	16	1	NA	NA	13	1	12	0.166667	19	0	31	1	NA	NA	24	0.333333	27	1	24	1	18	1	NA	NA	NA	NA	11	1	27	1	NA	NA	11	1	NA	NA	3.13769e-15	-36.6864	hypometh	ENSBTAG00000014503	1053	gene downstream	IQ motif containing E [Source:VGNC Symbol;Acc:VGNC:30253]
25	489352	489353	NA	NA	12	1	NA	NA	11	0.727273	NA	NA	12	1	18	1	10	0.5	NA	NA	13	1	15	0	23	0.565217	22	0	10	0.8	13	0.230769	NA	NA	12	1	NA	NA	NA	NA	NA	NA	5.82332e-10	51.5789	hypermeth	ENSBTAG00000016592	3688	gene downstream	calpain 15 [Source:VGNC Symbol;Acc:VGNC:26746]
25	811793	811794	55	0.418182	25	0.96	30	0.366667	22	0.545455	20	1	18	1	47	0.361702	46	0	29	1	29	0.344828	48	0.5625	31	1	63	1	48	1	25	0.92	47	1	35	1	23	1	25	1	25	0.96	4.47055e-35	-42.4232	hypometh			intergenic
25	835115	835116	27	1	NA	NA	16	0.375	18	0.222222	NA	NA	13	1	21	0.380952	16	0	13	0.923077	NA	NA	18	0.333333	25	1	20	1	17	1	17	1	25	1	NA	NA	10	0.9	15	1	17	1	5.81556e-10	-35.6216	hypometh			intergenic
25	33357866	33357867	19	0.526316	20	1	10	1	17	0.941176	11	1	13	1	25	1	26	1	13	1	20	1	25	0.4	35	0	31	0.548387	22	1	18	1	22	0.409091	16	0.5625	10	1	18	1	21	0.428571	3.54894e-16	38.2896	hypermeth			intergenic
25	40406262	40406263	18	0.444444	23	0.608696	12	0.5	11	0.181818	11	0.363636	NA	NA	19	0.789474	30	0.666667	13	0.846154	26	0.153846	26	0.846154	32	0.9375	29	1	NA	NA	13	0.769231	16	0.6875	15	0.733333	23	1	16	0.75	12	0.833333	3.38312e-10	-35.2794	hypometh			intergenic
25	41315456	41315457	NA	NA	25	1	NA	NA	13	1	11	1	10	1	19	1	25	0.32	15	1	16	1	18	0.555556	36	0.0277778	17	0.294118	11	1	NA	NA	NA	NA	13	0.538462	17	1	10	0.5	NA	NA	4.48556e-10	41.4118	hypermeth			intergenic
25	41316369	41316370	23	1	10	0	14	0.928571	NA	NA	NA	NA	NA	NA	33	0.30303	15	0.533333	NA	NA	NA	NA	11	0.909091	NA	NA	21	1	15	1	NA	NA	17	1	11	1	NA	NA	12	1	NA	NA	8.68348e-11	-42.0085	hypometh			intergenic
25	41544897	41544898	33	0.636364	32	0	19	0	28	0	23	0	19	0	41	0	31	0.580645	24	0	17	0.411765	38	0.5	32	1	39	0.615385	15	0	21	0.666667	18	0	18	1	30	0.433333	20	0.45	23	0.347826	1.13257e-15	-36.7085	hypometh			intergenic
25	41545007	41545008	48	0.541667	35	0	13	0.384615	19	0	21	0	11	0	45	0.577778	25	1	27	1	23	0.826087	47	1	44	1	41	1	29	0.517241	25	0.64	15	0.333333	28	0.964286	19	1	23	1	24	0.5	3.06011e-17	-36.4667	hypometh			intergenic
25	41579609	41579610	50	0.5	44	0	37	0.513514	25	0.36	22	0.0909091	31	0	51	0.411765	24	1	30	0.966667	28	0	53	0.981132	50	1	47	1	35	1	32	0.375	31	1	35	0.657143	32	1	20	1	28	0.964286	2.1083e-48	-52.9143	hypometh			intergenic
26	50686159	50686160	14	0.0714286	47	0.957447	NA	NA	21	1	17	1	21	1	18	1	55	0.963636	12	1	25	0.68	44	0	NA	NA	44	0.977273	31	0.451613	15	0.933333	18	1	15	1	22	0	20	0	13	0.0769231	2.17396e-19	41.8331	hypermeth	ENSBTAG00000005965	-1763	gene downstream	adhesion G protein-coupled receptor A1 [Source:VGNC Symbol;Acc:VGNC:55933]
26	10419729	10419730	22	1	26	0.807692	28	1	23	1	NA	NA	19	0.947368	41	0.902439	24	1	20	0.95	16	0.9375	24	0.333333	42	0.333333	40	0.325	26	1	19	0.578947	32	0.90625	27	0.333333	15	0.4	20	0.95	22	0.318182	2.91051e-23	41.337	hypermeth	ENSBTAG00000039234	0	intron	lipase family member K [Source:VGNC Symbol;Acc:VGNC:30907]
26	21839359	21839360	18	0.944444	21	1	12	1	11	0.909091	NA	NA	NA	NA	17	1	18	0.944444	NA	NA	20	0.95	32	0.09375	17	1	11	0.909091	12	1	11	0.909091	NA	NA	36	0.25	12	0.916667	NA	NA	11	1	1.35173e-11	38.1305	hypermeth	ENSBTAG00000003298	0	exon	leucine zipper tumor suppressor 2 [Source:VGNC Symbol;Acc:VGNC:31122]
26	23664880	23664881	17	1	25	1	12	0.916667	NA	NA	19	1	NA	NA	13	1	33	1	18	1	NA	NA	13	0	NA	NA	NA	NA	16	0	20	1	17	0	16	0.25	25	0.04	10	1	16	1	3.55158e-29	60.9242	hypermeth	ENSBTAG00000012857	0	intron	cyclin and CBS domain divalent metal cation transport mediator 2 [Source:VGNC Symbol;Acc:VGNC:27511]
26	25669384	25669385	29	0.655172	17	0.529412	20	0.35	NA	NA	17	0.764706	11	0.454545	11	0.272727	23	0.956522	NA	NA	12	0.166667	16	0.4375	15	0.266667	24	0.208333	13	0.307692	18	0.222222	21	0.047619	11	0.181818	NA	NA	NA	NA	16	0.125	5.52418e-07	35.5011	hypermeth	ENSBTAG00000000791	0	utr5	calcyon neuron specific vesicular protein [Source:VGNC Symbol;Acc:VGNC:26718]
26	25669733	25669734	28	1	27	0.925926	12	0.166667	19	0.578947	24	0.958333	26	0.807692	43	0.790698	33	1	23	0.391304	31	0.290323	45	0.288889	42	0.690476	44	0	24	0.375	25	0.64	25	0.44	29	0.344828	27	0	16	0.625	18	0.166667	1.78097e-17	39.071	hypermeth	ENSBTAG00000000791	0	utr5	calcyon neuron specific vesicular protein [Source:VGNC Symbol;Acc:VGNC:26718]
26	42632698	42632699	71	0.408451	39	0	56	0.571429	24	0	20	0.95	41	0.487805	61	0	49	0.489796	50	0.02	29	0	90	1	58	0	57	1	50	0.46	34	1	58	1	33	0.969697	37	1	35	0.514286	44	0.386364	6.23393e-41	-45.3812	hypometh	ENSBTAG00000039755	0	exon
26	42633165	42633166	25	0.48	NA	NA	17	0.470588	NA	NA	NA	NA	12	0.833333	23	0.0869565	NA	NA	NA	NA	12	0	27	0.962963	27	0	31	0.967742	19	0.789474	15	1	24	1	16	1	NA	NA	NA	NA	11	0.818182	3.60226e-09	-43.4567	hypometh	ENSBTAG00000039755	0	intron
26	43733191	43733192	NA	NA	21	0.619048	14	0.357143	NA	NA	NA	NA	10	0.4	20	0.95	21	0	NA	NA	14	0.428571	18	0.0555556	16	0	NA	NA	NA	NA	11	0	NA	NA	17	0	NA	NA	11	0.272727	NA	NA	1.12928e-07	41.5205	hypermeth	ENSBTAG00000003312	0	intron	carbohydrate sulfotransferase 15 [Source:VGNC Symbol;Acc:VGNC:27343]
26	44050392	44050393	15	0	10	0	10	0.6	NA	NA	NA	NA	NA	NA	10	0	10	0.3	NA	NA	NA	NA	10	0.5	13	1	21	0.952381	11	1	14	0.5	25	1	13	0.538462	NA	NA	NA	NA	10	0.8	7.14495e-14	-65.6876	hypometh	ENSBTAG00000006928	0	exon	ornithine aminotransferase [Source:VGNC Symbol;Acc:VGNC:50236]
26	44113939	44113940	39	0	48	0	26	0.961538	16	1	28	1	16	0.5	37	0	33	0	18	0.666667	34	0.411765	31	0.516129	63	0.968254	49	0.979592	42	0.97619	28	0.964286	24	0.458333	33	1	25	0.6	33	0	16	1	6.01128e-25	-42.9917	hypometh	ENSBTAG00000010957	0	intron	phospholysine phosphohistidine inorganic pyrophosphate phosphatase [Source:VGNC Symbol;Acc:VGNC:30870]
26	44122459	44122460	58	0	30	0	29	1	24	1	25	1	20	0.45	48	0	28	0	28	0.464286	38	0.447368	38	0.368421	39	1	61	0.983607	25	0.96	27	0.925926	34	0.529412	31	0.967742	19	0.578947	26	0	29	1	2.28082e-22	-40.3171	hypometh	ENSBTAG00000010957	0	intron	phospholysine phosphohistidine inorganic pyrophosphate phosphatase [Source:VGNC Symbol;Acc:VGNC:30870]
26	44200820	44200821	18	0.444444	20	1	10	0	14	0	13	0.461538	18	0	29	0.965517	32	0	21	0.904762	19	0.526316	26	0	35	0	37	0	21	0	17	0	10	0	19	0	27	0.62963	13	0.307692	15	0	4.57319e-15	37.3618	hypermeth	ENSBTAG00000010957	0	intron	phospholysine phosphohistidine inorganic pyrophosphate phosphatase [Source:VGNC Symbol;Acc:VGNC:30870]
26	44319137	44319138	23	0.391304	12	0	14	1	13	1	NA	NA	16	0.9375	21	0	26	0.846154	19	0	13	0.307692	26	1	14	0.928571	35	0.971429	26	1	16	1	35	0.971429	25	0.92	12	0.416667	12	0.583333	12	1	9.24324e-18	-42.9742	hypometh	ENSBTAG00000012970	0	utr5	family with sequence similarity 53 member B [Source:VGNC Symbol;Acc:VGNC:55949]
26	45489375	45489376	14	0	18	0	NA	NA	16	0	15	0.666667	10	0	16	0	17	0	19	0.421053	32	0.625	14	0	34	0.764706	19	0.0526316	12	0.583333	19	0.842105	NA	NA	40	1	16	0.6875	NA	NA	NA	NA	9.61374e-11	-41.3806	hypometh	ENSBTAG00000022917	0	intron	fibronectin type III and ankyrin repeat domains 1 [Source:VGNC Symbol;Acc:VGNC:28861]
26	47487588	47487589	40	1	15	0.466667	20	0.5	14	0.785714	12	1	20	1	28	1	23	1	25	1	18	0.5	25	1	25	0.84	36	0.972222	18	0.611111	20	0	38	0	20	0	21	0.52381	17	1	21	0	5.89383e-14	36.254	hypermeth	ENSBTAG00000002435	0	intron	protein tyrosine phosphatase receptor type E [Source:VGNC Symbol;Acc:VGNC:33549]
26	49143646	49143647	14	1	NA	NA	19	0.105263	21	0	23	0	16	0.0625	NA	NA	30	0.0333333	NA	NA	NA	NA	NA	NA	35	0.257143	20	1	16	1	10	1	23	0.173913	10	0.8	NA	NA	NA	NA	NA	NA	4.24565e-10	-44.1378	hypometh	ENSBTAG00000054930	0	intron
26	51886734	51886735	NA	NA	12	0.416667	NA	NA	11	0.454545	10	1	NA	NA	NA	NA	14	0.571429	NA	NA	11	0.818182	16	1	20	1	17	1	NA	NA	12	1	NA	NA	NA	NA	NA	NA	15	1	NA	NA	6.30903e-08	-36.2069	hypometh	ENSBTAG00000011562	0	intron	serine/threonine kinase 32C [Source:VGNC Symbol;Acc:VGNC:35395]
26	51887907	51887908	17	0.588235	26	0.961538	NA	NA	NA	NA	NA	NA	10	1	11	0.636364	19	0.894737	NA	NA	NA	NA	28	0.607143	18	0.277778	21	0	NA	NA	NA	NA	NA	NA	NA	NA	12	1	12	0.166667	NA	NA	8.39059e-07	43.5721	hypermeth	ENSBTAG00000011562	0	intron	serine/threonine kinase 32C [Source:VGNC Symbol;Acc:VGNC:35395]
26	51940502	51940503	33	0.969697	36	0.444444	31	1	18	1	23	0.347826	25	1	63	0.47619	48	0	36	0.444444	52	0.384615	62	0.951613	77	0.987013	58	1	33	1	42	1	34	0.970588	29	0.586207	31	0.451613	25	1	29	0.965517	2.47976e-31	-37.968	hypometh	ENSBTAG00000003800	0	intron	leucine rich repeat containing 27 [Source:VGNC Symbol;Acc:VGNC:55959]
26	51984037	51984038	10	0.8	12	0.833333	10	0.6	NA	NA	NA	NA	10	0.5	NA	NA	24	0.916667	10	0.4	13	0.692308	12	0.75	27	0.185185	17	0.235294	10	0.2	11	0.272727	13	0.230769	10	0.1	14	0.428571	17	0.0588235	11	0.0909091	7.57165e-10	47.2622	hypermeth	ENSBTAG00000019519	0	exon	PWWP domain containing 2B [Source:VGNC Symbol;Acc:VGNC:33581]
26	42685425	42685426	30	0.566667	23	0	16	0.625	28	0.0357143	17	1	16	0	32	0	30	0.433333	27	0	23	0.608696	39	0.589744	43	0.627907	44	1	23	0.521739	34	0.970588	15	0.866667	39	0.435897	37	1	20	0.4	16	0.4375	2.87027e-19	-41.5383	hypometh	ENSBTAG00000051599	1029	gene downstream
26	42664418	42664419	39	0.74359	13	0	12	0.833333	22	0	15	0.933333	22	0	20	0	14	0	13	0	19	0	32	0.65625	29	0	77	0.974026	24	0.666667	28	0.678571	36	0.472222	18	0	34	1	28	0.428571	30	0.6	7.50979e-12	-35.0529	hypometh	ENSBTAG00000055162	3260	gene downstream
26	42664452	42664453	39	0.717949	13	0	12	0.833333	22	0	15	0.933333	22	0.681818	20	0	14	0.214286	13	0	19	0.526316	31	0.967742	29	0.551724	77	0.987013	24	0.625	28	1	36	0.972222	18	0.944444	34	1	28	0.428571	30	0.6	3.69265e-19	-41.5526	hypometh	ENSBTAG00000055162	3294	gene downstream
26	40903789	40903790	NA	NA	12	0	NA	NA	NA	NA	NA	NA	NA	NA	21	0	17	1	11	0.727273	17	0.411765	15	1	18	0.388889	10	0.7	NA	NA	20	0.95	NA	NA	11	1	16	1	15	0.666667	NA	NA	7.67605e-06	-39.9267	hypometh	ENSBTAG00000021540	5227	gene downstream	WD repeat domain 11 [Source:VGNC Symbol;Acc:VGNC:36881]
26	43326913	43326914	31	0.290323	24	0.5	14	0.714286	10	1	NA	NA	10	1	28	0	24	0.458333	16	0.375	13	0.0769231	27	0.851852	38	0.921053	NA	NA	NA	NA	15	0.866667	28	0.571429	19	0.842105	NA	NA	12	0.333333	13	0.846154	6.12897e-09	-37.0433	hypometh			intergenic
26	50572398	50572399	28	1	NA	NA	13	1	12	1	NA	NA	NA	NA	16	0.9375	18	1	NA	NA	14	0.642857	12	0.5	18	1	29	1	14	0	13	0.923077	21	0.47619	NA	NA	NA	NA	NA	NA	21	0	5.24843e-08	35.4657	hypermeth			intergenic
26	50761771	50761772	23	0.0869565	15	0.533333	14	0.428571	17	1	19	0.894737	11	1	29	0.482759	32	1	NA	NA	16	0.6875	22	0	23	0	30	0.0666667	21	0.47619	NA	NA	21	1	20	0.65	NA	NA	17	0	17	0	3.46611e-11	40.1449	hypermeth			intergenic
26	51576263	51576264	16	0.9375	NA	NA	11	1	NA	NA	13	1	12	1	12	1	11	1	13	1	NA	NA	22	0.863636	20	0.95	34	0	16	0.25	NA	NA	13	0.307692	12	0.916667	NA	NA	NA	NA	13	0.384615	4.88957e-16	51.1713	hypermeth			intergenic
27	36227483	36227484	26	0.5	24	0	32	0.4375	12	0.916667	NA	NA	NA	NA	22	0	19	0.631579	15	0	11	0	18	1	21	0.952381	30	0.933333	20	0.5	22	0.545455	31	0.645161	23	0.478261	11	0.363636	17	1	16	0.5625	8.52086e-12	-40.236	hypometh	ENSBTAG00000027625	0	intron	secreted frizzled related protein 1 [Source:VGNC Symbol;Acc:VGNC:34520]
27	36227519	36227520	39	0.692308	24	0.0833333	20	0.4	14	1	NA	NA	NA	NA	19	0	15	0.8	12	0	10	0	23	0.913043	21	0.952381	29	0.862069	19	0.736842	25	0.68	31	0.645161	17	0.764706	13	0.692308	13	1	10	0.7	1.79893e-10	-37.928	hypometh	ENSBTAG00000027625	0	intron	secreted frizzled related protein 1 [Source:VGNC Symbol;Acc:VGNC:34520]
27	36227551	36227552	46	0.630435	27	0.037037	23	0.521739	22	0.909091	18	1	15	0	30	0	37	0.540541	21	0	17	0	33	1	33	1	33	1	33	0.575758	27	0.62963	40	0.625	23	0.782609	15	0.6	16	1	23	0.434783	3.88127e-16	-38.1114	hypometh	ENSBTAG00000027625	0	intron	secreted frizzled related protein 1 [Source:VGNC Symbol;Acc:VGNC:34520]
27	36227578	36227579	47	0.659574	27	0	23	0.478261	22	0.954545	18	1	15	0	30	0	37	0.513514	21	0	17	0	33	1	33	0.939394	33	1	33	0.606061	27	0.518519	40	0.55	23	0.695652	15	0.666667	16	1	23	0.478261	6.52543e-14	-35.7272	hypometh	ENSBTAG00000027625	0	intron	secreted frizzled related protein 1 [Source:VGNC Symbol;Acc:VGNC:34520]
27	36227688	36227689	47	0.617021	27	0	23	0.478261	22	1	18	1	15	0	30	0	37	0.513514	21	0.0952381	17	0	33	1	33	1	34	1	33	0.606061	27	0.518519	40	0.575	23	0.652174	15	0.666667	16	1	23	0.478261	2.31734e-14	-36.1517	hypometh	ENSBTAG00000027625	0	intron	secreted frizzled related protein 1 [Source:VGNC Symbol;Acc:VGNC:34520]
27	36227693	36227694	28	0.392857	20	0	24	0.458333	20	1	15	1	19	0	25	0	30	0.366667	21	0.047619	17	0	28	0.964286	27	0.962963	34	1	28	0.535714	15	0.266667	27	0.518519	24	0.541667	15	0.533333	20	0.95	18	0.444444	1.88895e-14	-39.6796	hypometh	ENSBTAG00000027625	0	intron	secreted frizzled related protein 1 [Source:VGNC Symbol;Acc:VGNC:34520]
27	36227743	36227744	14	0.642857	10	0.1	10	0.5	NA	NA	13	1	11	0	11	0	30	0.633333	NA	NA	NA	NA	14	1	15	1	16	0.875	NA	NA	11	0.545455	14	0.714286	NA	NA	11	0.727273	14	1	NA	NA	5.04977e-06	-37.7884	hypometh	ENSBTAG00000027625	0	intron	secreted frizzled related protein 1 [Source:VGNC Symbol;Acc:VGNC:34520]
27	36227968	36227969	55	0.472727	31	0	29	0.517241	26	0.923077	17	0.941176	21	0	39	0	42	0.595238	25	0	29	0	49	1	60	0.95	68	0.970588	51	0.470588	29	0.517241	39	0.410256	20	0.45	27	0.592593	37	0.972973	33	0.454545	2.74589e-23	-39.6077	hypometh	ENSBTAG00000027625	0	intron	secreted frizzled related protein 1 [Source:VGNC Symbol;Acc:VGNC:34520]
27	36227971	36227972	55	0.472727	31	0	29	0.586207	26	0.923077	17	1	21	0	39	0.025641	42	0.571429	25	0	29	0	49	0.938776	60	0.95	68	0.970588	51	0.470588	29	0.482759	38	0.447368	20	0.4	27	0.555556	37	0.972973	33	0.484848	3.98707e-21	-37.8594	hypometh	ENSBTAG00000027625	0	intron	secreted frizzled related protein 1 [Source:VGNC Symbol;Acc:VGNC:34520]
27	36227988	36227989	55	0.490909	31	0	29	0.551724	26	1	17	0.941176	21	0	39	0	42	0.571429	25	0	29	0	49	0.979592	60	0.95	68	0.985294	51	0.509804	29	0.551724	39	0.384615	20	0.4	27	0.62963	37	0.972973	33	0.484848	4.2473e-23	-39.3786	hypometh	ENSBTAG00000027625	0	intron	secreted frizzled related protein 1 [Source:VGNC Symbol;Acc:VGNC:34520]
27	36228022	36228023	55	0.509091	31	0.0322581	29	0.586207	26	1	17	1	21	0	39	0	42	0.714286	25	0	29	0.0344828	49	0.979592	60	0.916667	68	1	51	0.470588	29	0.551724	35	0.485714	20	0.45	24	0.708333	37	1	33	0.515152	3.79627e-21	-37.6455	hypometh	ENSBTAG00000027625	0	intron	secreted frizzled related protein 1 [Source:VGNC Symbol;Acc:VGNC:34520]
27	36228030	36228031	55	0.490909	31	0.129032	29	0.586207	26	1	17	1	21	0.142857	39	0.0512821	42	0.595238	25	0.08	29	0.0344828	49	1	60	1	68	1	51	0.45098	29	0.551724	39	0.512821	20	0.45	27	0.666667	37	1	33	0.484848	9.94604e-21	-37.0229	hypometh	ENSBTAG00000027625	0	intron	secreted frizzled related protein 1 [Source:VGNC Symbol;Acc:VGNC:34520]
27	36228033	36228034	55	0.490909	31	0.0645161	29	0.586207	26	1	17	1	21	0.047619	39	0	42	0.666667	24	0.125	29	0.0689655	49	1	60	1	68	1	51	0.45098	28	0.428571	38	0.421053	20	0.55	27	0.62963	37	1	33	0.545455	8.76071e-20	-36.372	hypometh	ENSBTAG00000027625	0	intron	secreted frizzled related protein 1 [Source:VGNC Symbol;Acc:VGNC:34520]
27	36228048	36228049	54	0.462963	31	0.0967742	29	0.586207	26	1	17	1	21	0.142857	39	0	42	0.428571	25	0	29	0.0344828	49	0.959184	60	0.966667	68	0.985294	51	0.470588	29	0.551724	39	0.435897	20	0.5	27	0.62963	37	1	33	0.515152	8.1917e-24	-39.9168	hypometh	ENSBTAG00000027625	0	intron	secreted frizzled related protein 1 [Source:VGNC Symbol;Acc:VGNC:34520]
27	36228061	36228062	55	0.490909	31	0.0967742	29	0.586207	26	0.923077	17	1	21	0.047619	39	0	42	0.595238	25	0	29	0.103448	49	1	60	1	67	0.985075	51	0.529412	29	0.551724	39	0.487179	20	0.45	27	0.62963	37	1	33	0.484848	1.60659e-23	-39.4379	hypometh	ENSBTAG00000027625	0	intron	secreted frizzled related protein 1 [Source:VGNC Symbol;Acc:VGNC:34520]
27	38083974	38083975	14	0	19	0	11	0	NA	NA	NA	NA	14	0	10	0	18	0.722222	13	0	15	0	37	1	20	1	20	1	NA	NA	12	0	14	0	19	0.842105	NA	NA	NA	NA	13	1	8.99841e-25	-67.115	hypometh	ENSBTAG00000004613	0	utr5	chondroitin sulfate N-acetylgalactosaminyltransferase 1 [Source:VGNC Symbol;Acc:VGNC:27759]
27	38196505	38196506	NA	NA	11	0	NA	NA	NA	NA	16	1	NA	NA	19	0	13	0.384615	NA	NA	14	0	18	0.5	15	0.266667	17	1	NA	NA	15	1	NA	NA	11	1	13	0.923077	NA	NA	NA	NA	3.46776e-07	-47.6374	hypometh	ENSBTAG00000004613	0	intron	chondroitin sulfate N-acetylgalactosaminyltransferase 1 [Source:VGNC Symbol;Acc:VGNC:27759]
27	42368577	42368578	25	1	30	1	19	1	18	0.722222	12	0	22	0.909091	44	1	31	0.290323	25	1	25	0.6	39	0.025641	33	0.393939	45	0.444444	26	1	16	0.9375	21	0	24	0.583333	27	0.592593	28	0.535714	25	0	6.53334e-16	37.4278	hypermeth	ENSBTAG00000047930	0	intron	ubiquitin conjugating enzyme E2 E2 [Source:NCBI gene (formerly Entrezgene);Acc:784326]
27	36618247	36618248	40	0.6	33	0.424242	41	1	22	1	21	0.952381	26	0.615385	57	0.0175439	40	1	29	0	37	0	55	0.981818	37	1	75	0.986667	43	0.906977	19	1	46	0.978261	45	1	32	1	31	0.967742	39	1	9.6596e-56	-46.6592	hypometh	ENSBTAG00000054394	7494	gene upstream
27	24349627	24349628	15	0.2	20	0.1	NA	NA	NA	NA	NA	NA	13	0.769231	NA	NA	10	0.2	12	0.5	NA	NA	NA	NA	27	0.666667	18	0.777778	17	0.705882	NA	NA	16	0.8125	14	0.785714	NA	NA	NA	NA	NA	NA	3.98633e-05	-41.0559	hypometh			intergenic
27	27369695	27369696	51	0.980392	34	1	40	0.4	25	1	24	0.375	21	1	53	0.962264	47	0.510638	28	0.964286	30	0.933333	44	0.295455	52	0.0384615	52	0	34	0.970588	36	0	44	1	36	0	18	1	25	1	23	1	6.40645e-22	37.33	hypermeth			intergenic
27	29310490	29310491	15	0.8	11	0.454545	10	1	NA	NA	NA	NA	NA	NA	10	0.6	NA	NA	NA	NA	10	0.3	NA	NA	23	1	24	1	24	1	NA	NA	30	1	11	1	NA	NA	NA	NA	NA	NA	1.57429e-09	-35.7143	hypometh			intergenic
27	36063155	36063156	13	0.846154	23	0.869565	10	1	NA	NA	NA	NA	11	1	33	1	21	0.619048	12	1	15	0.933333	27	0	36	0.444444	27	0.481481	NA	NA	17	0.352941	NA	NA	16	0	14	0.857143	15	0.733333	11	0.545455	1.00563e-17	50.5913	hypermeth			intergenic
27	37448130	37448131	25	0	13	0	13	0.538462	NA	NA	10	1	12	0	12	0.416667	26	0	NA	NA	NA	NA	20	0.6	11	0.545455	23	0	14	0.5	10	0.4	20	1	NA	NA	NA	NA	NA	NA	18	1	1.17564e-06	-37.9388	hypometh			intergenic
28	4539047	4539048	NA	NA	36	0	16	0.0625	NA	NA	14	0.928571	NA	NA	12	0.916667	31	0.16129	21	0.238095	24	0.458333	19	0.736842	35	0.285714	17	0.882353	13	1	18	0.888889	NA	NA	12	1	15	1	18	1	24	0.208333	8.393e-10	-39.1357	hypometh	ENSBTAG00000050839	0	exon	DISC1 scaffold protein [Source:NCBI gene (formerly Entrezgene);Acc:613555]
28	4539171	4539172	54	0.481481	39	0.948718	24	1	32	0.6875	25	0.4	22	0.954545	67	0.940299	42	1	28	0.392857	35	0.971429	70	0.557143	60	0.383333	58	0.0172414	37	0.378378	26	0.461538	39	0.461538	27	0.37037	34	0.294118	24	0	17	0.882353	1.64332e-29	42.5799	hypermeth	ENSBTAG00000050839	0	exon	DISC1 scaffold protein [Source:NCBI gene (formerly Entrezgene);Acc:613555]
28	27975536	27975537	41	0.463415	37	0	27	0.962963	22	0.5	32	0	34	0	52	0.403846	40	0	38	1	28	0	61	1	68	0.485294	50	0.56	29	0.724138	30	0.433333	17	0.941176	44	0.613636	45	0.977778	20	0.5	21	0.52381	3.58203e-19	-35.8079	hypometh	ENSBTAG00000021499	0	exon	prosaposin [Source:VGNC Symbol;Acc:VGNC:33431]
28	40466727	40466728	17	1	25	0.48	10	0	NA	NA	NA	NA	NA	NA	15	0.866667	26	0.307692	11	0	NA	NA	29	0	18	0	44	0	15	1	NA	NA	43	0	14	0	10	0	16	0	12	0	9.74859e-13	40.6142	hypermeth	ENSBTAG00000019623	0	intron	glutamate ionotropic receptor delta type subunit 1 [Source:VGNC Symbol;Acc:VGNC:55986]
28	43775990	43775991	34	0.5	19	0.368421	NA	NA	10	0.2	NA	NA	17	1	29	0	19	0.526316	17	1	13	0.846154	33	1	22	0.954545	26	0.961538	23	0.652174	20	0.95	29	0.965517	21	1	17	0.941176	16	1	14	1	1.89227e-19	-42.8518	hypometh	ENSBTAG00000016814	0	intron	choline O-acetyltransferase [Source:VGNC Symbol;Acc:VGNC:27269]
28	38438414	38438415	17	0	17	0.470588	28	1	12	0.416667	10	0	13	0.384615	28	0.928571	25	0.92	18	1	19	0.947368	35	0.457143	26	0	34	0.411765	26	0.538462	16	0.5625	28	0	16	0.6875	10	0.7	NA	NA	19	0	2.88542e-10	36.244	hypermeth			intergenic
29	40180016	40180017	NA	NA	12	0.333333	NA	NA	12	0	NA	NA	NA	NA	22	0	20	0.55	NA	NA	12	0	11	1	16	0.9375	15	0.533333	NA	NA	NA	NA	NA	NA	16	0.4375	10	0.6	11	0	NA	NA	4.40213e-05	-40.2629	hypometh	ENSBTAG00000013942	0	intron	diacylglycerol lipase alpha [Source:VGNC Symbol;Acc:VGNC:27872]
29	40424520	40424521	33	1	23	1	29	1	14	1	14	1	11	1	18	0.888889	22	0.909091	18	0.944444	10	1	32	0.4375	26	0	23	0.608696	24	1	13	0.923077	34	0.470588	33	0.484848	12	1	17	1	20	1	2.3154e-18	35.43	hypermeth	ENSBTAG00000015745	0	intron	RAB3A interacting protein like 1 [Source:VGNC Symbol;Acc:VGNC:33655]
29	42959068	42959069	10	1	10	0.9	NA	NA	NA	NA	10	1	NA	NA	13	1	NA	NA	NA	NA	12	1	11	1	29	0.37931	26	1	10	1	NA	NA	18	0.166667	NA	NA	15	0.4	NA	NA	NA	NA	3.10563e-06	36.7139	hypermeth	ENSBTAG00000000244	0	utr5	neurexin 2 [Source:VGNC Symbol;Acc:VGNC:32271]
29	43487495	43487496	33	1	NA	NA	NA	NA	NA	NA	10	1	NA	NA	25	1	NA	NA	38	0.526316	23	0.565217	12	0	20	1	NA	NA	NA	NA	NA	NA	43	0	NA	NA	14	1	15	0	34	0.529412	6.58741e-09	40.6134	hypermeth	ENSBTAG00000011455	0	intron	DNA polymerase alpha 2, accessory subunit [Source:VGNC Symbol;Acc:VGNC:33111]
29	46103201	46103202	NA	NA	19	0.894737	NA	NA	NA	NA	NA	NA	25	0.76	NA	NA	12	1	10	0.8	22	0.863636	36	0	NA	NA	18	0.833333	18	0.277778	12	0.583333	NA	NA	NA	NA	NA	NA	11	0.727273	10	0	6.57127e-11	51.8939	hypermeth	ENSBTAG00000009393	0	promoter	galanin and GMAP prepropeptide [Source:VGNC Symbol;Acc:VGNC:29212]
29	46339410	46339411	35	0.571429	26	0.269231	19	0.894737	21	0.380952	16	1	11	0.909091	38	0	29	0.62069	16	1	17	0.882353	39	1	29	1	33	1	32	1	20	1	39	0.948718	30	1	15	0.933333	23	1	30	1	2.98016e-35	-43.2638	hypometh	ENSBTAG00000016774	0	exon	mas-related G-protein coupled receptor member D [Source:NCBI gene (formerly Entrezgene);Acc:615853]
29	47996367	47996368	25	1	12	1	24	1	16	0.125	NA	NA	NA	NA	24	0.916667	30	1	14	0.928571	14	0.214286	49	0.204082	15	1	23	0.956522	32	0.25	NA	NA	49	0.408163	NA	NA	10	0.9	NA	NA	26	0.230769	3.21627e-11	38.2723	hypermeth	ENSBTAG00000003171	0	intron	SH3 and multiple ankyrin repeat domains 2 [Source:VGNC Symbol;Acc:VGNC:56279]
29	48294470	48294471	12	0	NA	NA	10	0.9	16	1	12	1	NA	NA	30	0.4	28	0.357143	23	1	11	0.545455	48	0.958333	21	0.952381	19	0.947368	30	1	18	1	30	0.933333	22	1	25	1	NA	NA	26	0.961538	1.84931e-16	-35.0993	hypometh	ENSBTAG00000016465	0	intron	7-dehydrocholesterol reductase [Source:VGNC Symbol;Acc:VGNC:28034]
29	48315842	48315843	10	0.6	NA	NA	NA	NA	14	1	NA	NA	NA	NA	16	0.1875	16	0.625	10	0	NA	NA	12	0.833333	20	1	16	0.5625	NA	NA	NA	NA	NA	NA	15	1	11	0.727273	18	1	NA	NA	9.10275e-05	-36.9565	hypometh	ENSBTAG00000016470	0	intron	NAD synthetase 1 [Source:VGNC Symbol;Acc:VGNC:31865]
29	48315847	48315848	10	0.6	NA	NA	NA	NA	14	0.928571	NA	NA	NA	NA	16	0.1875	16	0.625	10	0	NA	NA	12	1	20	1	16	0.5625	NA	NA	NA	NA	NA	NA	15	1	11	0.727273	18	1	NA	NA	5.3163e-06	-40.6456	hypometh	ENSBTAG00000016470	0	intron	NAD synthetase 1 [Source:VGNC Symbol;Acc:VGNC:31865]
29	48460496	48460497	15	1	10	1	18	0.944444	NA	NA	NA	NA	NA	NA	NA	NA	21	1	NA	NA	10	1	11	0.818182	10	1	26	0.923077	10	0.1	NA	NA	14	0	NA	NA	NA	NA	NA	NA	NA	NA	4.89214e-07	36.6768	hypermeth	ENSBTAG00000001077	0	intron	oxysterol binding protein like 5 [Source:VGNC Symbol;Acc:VGNC:32463]
29	49053889	49053890	14	0.928571	24	0.916667	NA	NA	NA	NA	NA	NA	NA	NA	13	0.846154	11	1	NA	NA	13	1	10	0.9	15	0.866667	52	0.115385	NA	NA	12	1	NA	NA	28	0.178571	20	1	15	1	11	1	2.13549e-07	37.5051	hypermeth	ENSBTAG00000010986	0	intron	potassium voltage-gated channel subfamily Q member 1 [Source:NCBI gene (formerly Entrezgene);Acc:784876]
29	50272552	50272553	25	0.96	17	1	10	1	11	0.909091	13	1	11	1	20	1	30	0.6	21	0.952381	20	0.85	32	0.96875	36	0.333333	40	0.375	15	0.933333	10	1	45	0	31	0.193548	19	1	14	0.928571	10	1	3.82924e-15	38.3003	hypermeth	ENSBTAG00000050398	0	exon
29	1312348	1312349	20	1	31	0.387097	NA	NA	NA	NA	12	1	NA	NA	28	0.178571	23	1	18	0.888889	11	1	NA	NA	21	0.952381	68	0	23	0	15	1	11	0.909091	NA	NA	23	0.434783	16	0.9375	35	0	9.41576e-09	36.2119	hypermeth			intergenic
29	14719869	14719870	19	0.684211	NA	NA	12	0.25	14	0.285714	NA	NA	NA	NA	NA	NA	10	0.1	17	0	NA	NA	NA	NA	15	0.266667	10	1	22	0.909091	NA	NA	11	0.909091	22	1	NA	NA	17	0.235294	NA	NA	7.0057e-06	-42.9983	hypometh			intergenic
29	31448828	31448829	52	0.0192308	32	1	30	1	31	0.967742	NA	NA	37	0.972973	51	0.901961	41	0.97561	39	0.589744	14	0.857143	38	0	29	0.862069	73	0.342466	32	0.59375	24	0	52	0	27	0.037037	35	0.942857	27	0	18	0.944444	4.83964e-26	42.6498	hypermeth			intergenic
29	46723654	46723655	38	1	14	1	23	1	15	1	NA	NA	14	0.571429	37	0.891892	23	0.913043	21	0	12	0.666667	29	0.344828	22	0.909091	40	0.35	14	0.571429	15	0.666667	24	0.291667	21	0.333333	19	0	16	0.5	13	1	3.38052e-11	35.6784	hypermeth			intergenic
29	49699340	49699341	39	0.358974	41	0	29	0	29	0.62069	19	0.578947	16	0.5625	51	0	34	0.441176	28	0.5	23	0.391304	46	0.5	36	0.611111	58	0.517241	34	0.911765	20	0.4	43	0.976744	27	0.592593	38	0.973684	35	0.942857	36	0.527778	2.69414e-23	-40.847	hypometh			intergenic
29	49790225	49790226	38	0.763158	23	0	17	0	12	0.416667	NA	NA	13	0	24	0	41	0.439024	18	0.611111	15	0	30	0.566667	33	0.757576	63	1	21	0.666667	16	0	44	1	32	0.625	19	0	17	0.647059	21	0.666667	1.14256e-14	-38.927	hypometh			intergenic
29	49811032	49811033	29	0.586207	10	0.6	14	0.5	12	0.583333	NA	NA	14	0.928571	33	0	21	0.428571	15	0.933333	13	0.384615	11	0.727273	24	0.541667	32	0.96875	18	1	10	0.9	24	1	20	0.75	11	1	NA	NA	10	0.8	4.18718e-10	-37.1778	hypometh			intergenic
29	50244349	50244350	16	1	11	1	16	1	NA	NA	11	1	NA	NA	13	1	20	0.35	11	1	NA	NA	NA	NA	10	0.6	26	0.384615	12	1	NA	NA	20	0	17	0.352941	NA	NA	NA	NA	NA	NA	9.69248e-09	46.7347	hypermeth			intergenic
CM011803.1	9624925	9624926	20	0.9	11	0.272727	NA	NA	NA	NA	NA	NA	NA	NA	15	0.133333	11	0	NA	NA	12	0.0833333	10	0.8	16	0.75	15	1	NA	NA	NA	NA	10	0.6	NA	NA	NA	NA	13	0.923077	NA	NA	3.4669e-06	-48.0299	hypometh			intergenic
CM011803.1	9625008	9625009	21	0.952381	11	0.636364	NA	NA	NA	NA	NA	NA	NA	NA	14	0.428571	11	0.181818	NA	NA	12	0.25	10	1	16	0.875	15	1	NA	NA	NA	NA	10	0.6	NA	NA	NA	NA	13	1	NA	NA	0.000451773	-35.5525	hypometh			intergenic
NKLS02000591.1	53597	53598	40	0.15	22	0.0909091	NA	NA	21	0.952381	10	1	NA	NA	71	0.408451	NA	NA	26	0.0384615	49	0.55102	23	0.956522	NA	NA	NA	NA	NA	NA	NA	NA	66	0.666667	NA	NA	13	0.846154	13	1	20	1	1.46879e-12	-41.7325	hypometh	ENSBTAG00000050566	0	promoter
NKLS02000910.1	35122	35123	23	0.304348	NA	NA	13	0.0769231	NA	NA	10	0	10	0.1	NA	NA	47	0.106383	NA	NA	NA	NA	34	0.176471	19	0.105263	NA	NA	NA	NA	25	0.52	NA	NA	25	0.96	22	0.954545	14	0.214286	NA	NA	6.94086e-07	-36.0481	hypometh	ENSBTAG00000045751	0	intron	multidrug resistance-associated protein 4-like [Source:NCBI gene (formerly Entrezgene);Acc:520016]
NKLS02001094.1	9840	9841	NA	NA	NA	NA	18	0	14	0.857143	NA	NA	NA	NA	45	0	23	0	NA	NA	13	0.846154	24	0	57	0.842105	23	1	29	0	28	0.785714	33	0.69697	19	1	33	0.484848	NA	NA	37	0.864865	5.48854e-13	-44.3103	hypometh	ENSBTAG00000039037	0	intron	Bos taurus serpin peptidase inhibitor, clade B like (LOC786410), mRNA. [Source:RefSeq mRNA;Acc:NM_001206713]
NKLS02001458.1	52138	52139	NA	NA	NA	NA	19	0.684211	11	0.272727	NA	NA	11	0.818182	15	0	NA	NA	15	0.266667	NA	NA	26	0.807692	21	0.857143	14	0.928571	NA	NA	NA	NA	15	0.666667	NA	NA	NA	NA	NA	NA	16	0.75	4.68229e-05	-39.5897	hypometh	ENSBTAG00000054440	-7966	gene upstream	5S ribosomal RNA [Source:RFAM;Acc:RF00001]
NKLS02001545.1	44178	44179	17	0.705882	14	1	18	0.944444	14	0.428571	NA	NA	16	1	21	0.857143	33	0.727273	NA	NA	NA	NA	12	0	19	0.842105	29	0.551724	NA	NA	NA	NA	25	0	17	0	13	0.846154	11	0.545455	NA	NA	2.95357e-09	41.5622	hypermeth	ENSBTAG00000054050	-3711	gene downstream
NKLS02002038.1	30950	30951	17	0.411765	NA	NA	14	1	17	1	12	0.5	12	0.916667	34	1	21	1	14	0.5	NA	NA	14	0	12	0.583333	18	0.333333	15	1	13	0.461538	24	0.0416667	13	0	15	1	NA	NA	21	0.428571	6.24845e-11	42.2891	hypermeth	ENSBTAG00000051937	0	tts
X	7718776	7718777	11	0.454545	10	0.7	NA	NA	NA	NA	NA	NA	10	0.9	19	0.210526	NA	NA	NA	NA	15	0.666667	14	1	19	0.842105	25	0.92	NA	NA	16	0.875	NA	NA	17	0.823529	10	1	12	1	10	0.9	3.12885e-06	-37.2108	hypometh	ENSBTAG00000011833	0	intron	glutamate ionotropic receptor AMPA type subunit 3 [Source:VGNC Symbol;Acc:VGNC:29640]
X	3137538	3137539	NA	NA	22	1	16	1	16	1	NA	NA	10	1	21	0	26	0.923077	10	0	12	1	12	0	18	0	20	0	17	0.0588235	NA	NA	12	0	16	0	11	0	10	0	NA	NA	7.96094e-36	74.3259	hypermeth			intergenic
X	100242598	100242599	27	1	13	1	11	1	11	1	12	1	NA	NA	12	1	19	1	NA	NA	23	0.913043	NA	NA	20	1	29	1	23	0	16	0	15	0	15	1	NA	NA	11	1	14	1	7.17887e-13	36.1997	hypermeth			intergenic
X	106456336	106456337	17	0	NA	NA	19	0	NA	NA	10	1	16	1	22	0.909091	NA	NA	10	1	NA	NA	13	1	12	1	13	1	NA	NA	14	0.928571	10	0.9	19	1	10	1	NA	NA	17	1	1.76894e-10	-38.5737	hypometh			intergenic
X	115350800	115350801	18	1	13	1	12	1	NA	NA	NA	NA	NA	NA	23	1	22	1	15	1	13	1	12	0.916667	13	0.923077	18	0.944444	26	0.0384615	NA	NA	21	0	11	1	NA	NA	NA	NA	NA	NA	2.97868e-18	48.5149	hypermeth			intergenic
X	116319818	116319819	23	0.826087	12	1	NA	NA	NA	NA	11	0.818182	NA	NA	10	1	16	0.0625	15	0.933333	13	0.923077	26	0	19	0	20	0.95	NA	NA	14	0	12	0	NA	NA	10	0.5	NA	NA	11	0.909091	3.30453e-09	46.6429	hypermeth			intergenic
																													38.5081	0.555698	41.4862	0.584362	39.1694	0.530743	56.0901	0.557734	23.3469	0.619471	39.5432	0.580144	26.0062	0.530244
[truncated: 23 more columns]

## Sheet: DMRs 
Additional File 3: Table S2. All differently methylated cytosines (DMCs) and differently methylated regions (DMRs) with DNA methylation differences > 35% and adjusted p-value < 0.001.
(Fertility-related DMRs, with genomic coordinates (columns A-C), length (column D), information relative to the included DMCs (columns E-G), annotation relative to gene features (columns H-P), repeats (columns Q-AB) and CpG islands, shores and shelves (columns AC-AH))
Chromosome	DMR start	DMR end	DMR length	Methylation state for Low	List of DMCs	Number of DMCs	Gene ID	Distance from target	Gene feature	Gene description	Chromosome/scaffold name	Gene start (bp)	Gene end (bp)	Strand	Gene name	Repeats region	% target overlapping	% reference overlapping	Strand	Repeat name	Repeat class	Repeat type	Repeat consensus	Repeat start	Repeat end	Analysis	Score	CpG islands region	Interval shift	% target overlapping	% reference overlapping	Observed/Expected	Score
1	153015850	153016014	164	hypometh	153015850,153015858,153015901,153015925,153016014	5			intergenic							1:153015150-153016868	1	0.096	1	rnd-4_family-1	Unknown	Unknown	N	40	1802	repeatmask_repeatmodeler	3239	1:153018015-153018612	shelves	1	0.0192	0.79	267
11	105093601	105093731	130	hypermeth	105093601,105093614,105093626,105093634,105093648,105093650,105093659,105093664,105093683,105093694,105093706,105093719,105093731	13	ENSBTAG00000017851	0	exon	retinoid X receptor alpha [Source:VGNC Symbol;Acc:VGNC:34230]	11	105021683	105114871	1	RXRA													11:105093515-105094490	island	1	0.1342	0.63	501
12	86388718	86388773	55	hypermeth	86388718,86388730,86388748,86388773	4	ENSBTAG00000000446	0	intron	ATPase phospholipid transporting 11A [Source:VGNC Symbol;Acc:VGNC:26274]	12	86288141	86389324	1	ATP11A													12:86388202-86390615	island	1	0.0232	0.86	1727
17	71722693	71722781	88	hypometh	71722693,71722697,71722750,71722775,71722781	5	ENSBTAG00000020566	0	intron	BCR activator of RhoGEF and GTPase [Source:VGNC Symbol;Acc:VGNC:56808]	17	71710952	71794863	-1	BCR	17:71722753-71723044	0.3258	0.0993	1	CHR-2A	SINE/tRNA	Type I Transposons/SINE	N	33	320	repeatmask_repbase_mammals	816	17:71722412-71722965	island	1	0.1606	0.79	455
19	5199430	5199551	121	hypometh	5199430,5199484,5199502,5199551	4	ENSBTAG00000016078	0	intron	syntaxin binding protein 4 [Source:NCBI gene (formerly Entrezgene);Acc:537963]	19	5115956	5315869	1	STXBP4	19:5199372-5199715	1	0.3547	0	trf	trf	Tandem repeats	CATTGCCGTCTCTCCTCTTGTGGAGGGAGCAGGGCTGCTGCTCTTCCCATCCTCGCGGGCGCTCT	1	344	trf	442
19	61820171	61820225	54	hypermeth	61820171,61820185,61820225	3	ENSBTAG00000010637	0	intron	arylsulfatase G [Source:VGNC Symbol;Acc:VGNC:55034]	19	61782347	61886528	-1	ARSG													19:61820752-61821184	shore	1	0.0124	0.84	216
23	50461806	50461837	31	hypermeth	50461806,50461808,50461837	3	ENSBTAG00000031249	-495	gene downstream	proteasome assembly chaperone 4 [Source:VGNC Symbol;Acc:VGNC:33481]	23	50462332	50466481	-1	PSMG4	23:50461835-50461867	0.0938	0.0909	0	trf	trf	Tandem repeats	GACGCGGGCAGGAGGG	1	33	trf	52	23:50461405-50461922	island	1	0.0618	0.84	221
27	36227483	36227578	95	hypometh	36227483,36227519,36227551,36227578	4	ENSBTAG00000027625	0	intron	secreted frizzled related protein 1 [Source:VGNC Symbol;Acc:VGNC:34520]	27	36211720	36255293	-1	SFRP1														open sea
27	36227688	36227743	55	hypometh	36227688,36227693,36227743	3	ENSBTAG00000027625	0	intron	secreted frizzled related protein 1 [Source:VGNC Symbol;Acc:VGNC:34520]	27	36211720	36255293	-1	SFRP1	27:36227635-36227702	0.2679	0.2206	1	L2d	LINE/L2	Type I Transposons/LINE	N	3102	3171	repeatmask_repbase_mammals	194		open sea
27	36227968	36228061	93	hypometh	36227968,36227971,36227988,36228022,36228030,36228033,36228048,36228061	8	ENSBTAG00000027625	0	intron	secreted frizzled related protein 1 [Source:VGNC Symbol;Acc:VGNC:34520]	27	36211720	36255293	-1	SFRP1	27:36227994-36228174	0.7234	0.3757	-1	MIR	SINE/MIR	Type I Transposons/SINE	N	36	227	repeatmask_repbase_mammals	331		open sea
