# Supplementary material for: Sperm DNA methylation patterns at discrete CpGs and genes involved in embryonic development are related to bull fertility
Source: BMC Genomics. 2022 May 18;23:379. doi: 10.1186/s12864-022-08614-5 (PMC9118845; doi:10.1186/s12864-022-08614-5)
Supplement: Supplementary file 4 — Additional file 4. [file 12864_2022_8614_MOESM4_ESM.xls]

## Sheet: Sheet1
Additional file 4: Table S3. The list of individual bulls including their age and fertility score.
Bull code in figures	Ejaculate number	Age of bulls on the day of semen collection (months)	Adjusted fertility score
L9	1	17	-9.3
L9	2	18	-9.3
L9	3	18	-9.3
L8	1	19	-3
L8	2	19	-3
L8	3	19	-3
L6	1	20	-4.6
L6	2	21	-4.6
L6	3	22	-4.6
L10	1	20	-3.5
L10	2	21	-3.5
L10	3	22	-3.5
L3	1	19	-8.5
L3	2	20	-8.5
L3	3	26	-8.5
L7	1	17	-3.9
L7	2	19	-3.9
L7	3	21	-3.9
L4	1	140	-4.3
L4	2	147	-4.3
L4	3	148	-4.3
L5	1	25	-9.1
L5	2	32	-9.1
L5	3	33	-9.1
L1	1	77	-7.3
L1	2	73	-7.3
L1	3	77	-7.3
L2	1	15	-12.3
L2	2	24	-12.3
L2	3	25	-12.3
H9	1	88	6.7
H9	2	91	6.7
H3	1	43	6.2
H3	2	44	6.2
H3	3	53	6.2
H5	1	45	6.7
H5	2	51	6.7
H5	3	52	6.7
H2	1	24	6.5
H2	2	25	6.5
H6	1	20	6.8
H6	2	20	6.8
H4	1	52	6.8
H4	2	52	6.8
H4	3	56	6.8
H10	1	29	7.1
H10	2	29	7.1
H10	3	38	7.1
H1	1	77	6
H1	2	78	6
H1	3	80	6
H8	1	16	5.8
H8	2	16	5.8
H8	3	27	5.8
H7	1	17	6.2
H7	2	29	6.2
H7	3	32	6.2
